# Supplementary material for: Identification of disease treatment mechanisms through the multiscale interactome
Source: Nat Commun. 2021 Mar 19;12:1796. doi: 10.1038/s41467-021-21770-8 (PMC7979814; doi:10.1038/s41467-021-21770-8)
Supplement: Supplementary file 3 — Supplementary Data 1 [file 41467_2021_21770_MOESM3_ESM.xlsx]

## Sheet: 1_drug_to_protein
node_1	node_2	node_1_type	node_2_type	node_1_name	node_2_name
DB12010	90	drug	protein	fostamatinib	ACVR1
DB01169	5371	drug	protein	Arsenic trioxide	PML
DB00459	6774	drug	protein	acitretin	STAT3
DB06803	6774	drug	protein	Niclosamide	STAT3
DB09462	375	drug	protein	Glycerin	ARF1
DB01593	226	drug	protein	zinc	ALDOA
DB02709	351	drug	protein	resveratrol	APP
DB01593	351	drug	protein	zinc	APP
DB06782	351	drug	protein	dimercaprol	APP
DB00746	351	drug	protein	deferoxamine-mesylate	APP
DB01593	333	drug	protein	zinc	APLP1
DB01094	4547	drug	protein	Hesperetin	MTTP
DB08827	4547	drug	protein	lomitapide	MTTP
DB00619	1436	drug	protein	imatinib	CSF1R
DB01268	1436	drug	protein	sunitinib	CSF1R
DB12010	1436	drug	protein	fostamatinib	CSF1R
DB06589	1436	drug	protein	pazopanib	CSF1R
DB00397	153	drug	protein	Phenylpropanolamine	ADRB1
DB00368	153	drug	protein	norepinephrine	ADRB1
DB00960	153	drug	protein	pindolol	ADRB1
DB00598	153	drug	protein	labetalol	ADRB1
DB00852	153	drug	protein	Pseudoephedrine	ADRB1
DB00335	153	drug	protein	atenolol-(+/-)	ADRB1
DB08985	153	drug	protein	etilefrine	ADRB1
DB00187	153	drug	protein	esmolol	ADRB1
DB04855	153	drug	protein	dronedarone	ADRB1
DB01151	153	drug	protein	desipramine	ADRB1
DB00726	153	drug	protein	trimipramine	ADRB1
DB00489	153	drug	protein	sotalol	ADRB1
DB09068	153	drug	protein	vortioxetine	ADRB1
DB01295	153	drug	protein	bevantolol	ADRB1
DB13345	153	drug	protein	DIHYDROERGOCRISTINE	ADRB1
clorprenaline	153	drug	protein		ADRB1
DB00521	153	drug	protein	carteolol	ADRB1
DB00612	153	drug	protein	bisoprolol	ADRB1
DB01136	153	drug	protein	carvedilol	ADRB1
DB01214	153	drug	protein	Metipranolol	ADRB1
DB00221	153	drug	protein	isoetharine	ADRB1
DB00127	153	drug	protein	Spermine	ADRB1
DB11273	153	drug	protein	DIHYDROERGOCORNINE	ADRB1
DB00866	153	drug	protein	alprenolol	ADRB1
DB00571	153	drug	protein	propranolol	ADRB1
DB00871	153	drug	protein	terbutaline	ADRB1
DB08807	153	drug	protein	bopindolol	ADRB1
DB00334	153	drug	protein	olanzapine	ADRB1
DB06262	153	drug	protein	droxidopa	ADRB1
DB01288	153	drug	protein		ADRB1
DB01359	153	drug	protein	penbutolol	ADRB1
DB05039	153	drug	protein	indacaterol	ADRB1
DB01182	153	drug	protein	propafenone	ADRB1
DB01193	153	drug	protein	acebutolol	ADRB1
DB00540	153	drug	protein	nortriptyline	ADRB1
DB01365	153	drug	protein	mephentermine	ADRB1
DB01291	153	drug	protein	Pirbuterol	ADRB1
DB09351	153	drug	protein	levobetaxolol	ADRB1
DB01118	153	drug	protein	amiodarone	ADRB1
DB00182	153	drug	protein	Amphetamine	ADRB1
DB00555	153	drug	protein	lamotrigine	ADRB1
DB00668	153	drug	protein	epinephrine	ADRB1
DB00408	153	drug	protein	loxapine	ADRB1
DB01064	153	drug	protein	isoprenaline	ADRB1
DB01407	153	drug	protein	clenbuterol	ADRB1
DB01001	153	drug	protein	albuterol	ADRB1
DB00264	153	drug	protein	metoprolol	ADRB1
DB00195	153	drug	protein	betaxolol	ADRB1
DB08808	153	drug	protein	bupranolol	ADRB1
DB00841	153	drug	protein	dobutamine	ADRB1
DB00938	153	drug	protein	salmeterol	ADRB1
DB08893	153	drug	protein	mirabegron	ADRB1
DB00373	153	drug	protein	timolol	ADRB1
DB00321	153	drug	protein	amitriptyline	ADRB1
DB00248	153	drug	protein	cabergoline	ADRB1
DB01102	153	drug	protein	Arbutamine	ADRB1
DB06216	153	drug	protein	asenapine	ADRB1
DB01297	153	drug	protein		ADRB1
DB00983	153	drug	protein	formoterol	ADRB1
DB04861	153	drug	protein	nebivolol	ADRB1
DB04846	153	drug	protein	celiprolol	ADRB1
DB00370	153	drug	protein	mirtazapine	ADRB1
DB01049	153	drug	protein	Ergoloid mesylate	ADRB1
DB01210	153	drug	protein	levobunolol	ADRB1
DB01580	153	drug	protein	oxprenolol	ADRB1
DB01203	153	drug	protein	nadolol	ADRB1
carazolol	153	drug	protein		ADRB1
DB09301	2668	drug	protein	CHONDROITIN SODIUM	GDNF
DB00661	775	drug	protein	verapamil	CACNA1C
DB09229	775	drug	protein	Aranidipine	CACNA1C
DB00653	775	drug	protein	Magnesium Sulfate	CACNA1C
DB00825	775	drug	protein	levomenthol	CACNA1C
DB04855	775	drug	protein	dronedarone	CACNA1C
DB13500	775	drug	protein	otilonium	CACNA1C
DB00568	775	drug	protein	cinnarizine	CACNA1C
DB08872	775	drug	protein	gabapentin-enacarbil	CACNA1C
DB09089	775	drug	protein	trimebutine	CACNA1C
DB09230	775	drug	protein	azelnidipine	CACNA1C
DB00230	775	drug	protein	pregabalin	CACNA1C
DB00270	775	drug	protein	isradipine	CACNA1C
DB00622	775	drug	protein	nicardipine	CACNA1C
DB01023	775	drug	protein	felodipine	CACNA1C
DB12278	775	drug	protein	propiverine	CACNA1C
DB00996	775	drug	protein	gabapentin	CACNA1C
DB00308	775	drug	protein	ibutilide	CACNA1C
DB00898	775	drug	protein	Ethanol	CACNA1C
DB00381	775	drug	protein	amlodipine	CACNA1C
DB09090	775	drug	protein	pinaverium	CACNA1C
DB00343	775	drug	protein	diltiazem	CACNA1C
DB01115	775	drug	protein	nifedipine	CACNA1C
DB00401	775	drug	protein	nisoldipine	CACNA1C
DB00393	775	drug	protein	nimodipine	CACNA1C
DB00421	775	drug	protein	spironolactone	CACNA1C
DB04920	775	drug	protein	cleviprex	CACNA1C
DB09235	775	drug	protein	Efonidipine	CACNA1C
DB00201	3708	drug	protein	caffeine	ITPR1
DB09462	3708	drug	protein	Glycerin	ITPR1
DB00909	767	drug	protein	zonisamide	CA8
DB03904	1499	drug	protein	urea	CTNNB1
DB00071	5925	drug	protein	insulin, neutral	RB1
DB00030	5925	drug	protein	insulin human	RB1
DB01169	1026	drug	protein	Arsenic trioxide	CDKN1A
DB00129	10166	drug	protein	L-Ornithine	SLC25A15
DB06616	1017	drug	protein	bosutinib	CDK2
DB04272	9146	drug	protein		HGS
DB01277	3486	drug	protein	Mecasermin	IGFBP3
DB00523	3486	drug	protein	Alitretinoin	IGFBP3
DB04866	1277	drug	protein	halofuginone	COL1A1
DB00048	1277	drug	protein	Collagenase clostridium histolyticum	COL1A1
DB00091	819	drug	protein	cyclosporine	CAMLG
DB12010	1445	drug	protein	fostamatinib	CSK
DB01254	1445	drug	protein	dasatinib	CSK
DB00047	3643	drug	protein	Insulin Glargine	INSR
DB01307	3643	drug	protein	Insulin Detemir	INSR
DB00071	3643	drug	protein	insulin, neutral	INSR
DB09564	3643	drug	protein	Insulin Degludec	INSR
DB01309	3643	drug	protein	Insulin Glulisine	INSR
DB01306	3643	drug	protein	insulin aspart, biphasic isophane [injection]	INSR
DB12010	3643	drug	protein	fostamatinib	INSR
DB00030	3643	drug	protein	insulin human	INSR
DB01277	3643	drug	protein	Mecasermin	INSR
DB00046	3643	drug	protein	Insulin Lispro	INSR
DB00047	3480	drug	protein	Insulin Glargine	IGF1R
DB00071	3480	drug	protein	insulin, neutral	IGF1R
DB00030	3480	drug	protein	insulin human	IGF1R
DB01277	3480	drug	protein	Mecasermin	IGF1R
DB00046	3480	drug	protein	Insulin Lispro	IGF1R
DB01179	3480	drug	protein	podophyllotoxin	IGF1R
DB03754	1634	drug	protein	Tromethamine	DCN
DB00002	1956	drug	protein	Cetuximab	EGFR
DB00072	1956	drug	protein	trastuzumab	EGFR
DB09559	1956	drug	protein	Necitumumab	EGFR
DB00317	1956	drug	protein	gefitinib	EGFR
DB00281	1956	drug	protein	lidocaine	EGFR
DB12010	1956	drug	protein	fostamatinib	EGFR
DB00530	1956	drug	protein	erlotinib	EGFR
DB05294	1956	drug	protein	vandetanib	EGFR
DB00279	5111	drug	protein	liothyronine	PCNA
DB00444	7155	drug	protein	teniposide	TOP2B
DB00380	7155	drug	protein	dexrazoxane	TOP2B
DB00970	7155	drug	protein	dactinomycin	TOP2B
DB00773	7155	drug	protein	etoposide	TOP2B
DB00694	7155	drug	protein	daunorubicin	TOP2B
DB01593	1915	drug	protein	zinc	EEF1A1
DB08875	3791	drug	protein	cabozantinib	KDR
DB05578	3791	drug	protein	Ramucirumab	KDR
DB00398	3791	drug	protein	sorafenib	KDR
DB08901	3791	drug	protein	ponatinib	KDR
DB01268	3791	drug	protein	sunitinib	KDR
DB08896	3791	drug	protein	regorafenib	KDR
DB12010	3791	drug	protein	fostamatinib	KDR
DB09079	3791	drug	protein	nintedanib	KDR
DB06626	3791	drug	protein	axitinib	KDR
DB06589	3791	drug	protein	pazopanib	KDR
DB05294	3791	drug	protein	vandetanib	KDR
DB09078	3791	drug	protein	lenvatinib	KDR
DB09371	2099	drug	protein	noretynodrel	ESR1
DB00977	2099	drug	protein	ethinyl-estradiol	ESR1
DB00655	2099	drug	protein	Estrone	ESR1
DB01708	2099	drug	protein	Dehydroepiandrosterone	ESR1
DB00947	2099	drug	protein	fulvestrant	ESR1
DB00882	2099	drug	protein	clomifene	ESR1
DB00648	2099	drug	protein	mitotane	ESR1
DB01196	2099	drug	protein	estramustine	ESR1
DB01357	2099	drug	protein	mestranol	ESR1
DB00396	2099	drug	protein	progesterone	ESR1
DB00783	2099	drug	protein	estradiol	ESR1
DB06202	2099	drug	protein	lasofoxifene	ESR1
DB00286	2099	drug	protein	Conjugated Estrogens	ESR1
DB02709	2099	drug	protein	resveratrol	ESR1
DB00823	2099	drug	protein	ethynodiol-diacetate	ESR1
DB06710	2099	drug	protein	Methyltestosterone	ESR1
DB01108	2099	drug	protein	trilostane	ESR1
DB00367	2099	drug	protein	levonorgestrel	ESR1
DB01593	2099	drug	protein	zinc	ESR1
DB11619	2099	drug	protein	gestrinone	ESR1
DB01431	2099	drug	protein	allylestrenol	ESR1
DB00539	2099	drug	protein	toremifene	ESR1
DB04575	2099	drug	protein	quinestrol	ESR1
DB00841	2099	drug	protein	dobutamine	ESR1
DB01183	2099	drug	protein	naloxone	ESR1
DB00675	2099	drug	protein	tamoxifen	ESR1
DB00957	2099	drug	protein	norgestimate	ESR1
DB04938	2099	drug	protein	ospemifene	ESR1
estropipate	2099	drug	protein		ESR1
DB01406	2099	drug	protein	danazol	ESR1
DB00304	2099	drug	protein	desogestrel	ESR1
DB01185	2099	drug	protein	fluoxymesterone	ESR1
DB06401	2099	drug	protein	bazedoxifene	ESR1
DB13943	2099	drug	protein	testosterone cypionate	ESR1
DB09070	2099	drug	protein	tibolone	ESR1
DB01065	2099	drug	protein	melatonin	ESR1
DB00481	2099	drug	protein	raloxifene	ESR1
DB00603	2099	drug	protein	medroxyprogesterone acetate	ESR1
DB00890	2099	drug	protein	dienestrol	ESR1
DB00624	2099	drug	protein	testosterone	ESR1
DB00255	2099	drug	protein	Diethylstilbestrol	ESR1
DB13954	2099	drug	protein	estradiol cypionate	ESR1
DB00398	2260	drug	protein	sorafenib	FGFR1
DB08901	2260	drug	protein	ponatinib	FGFR1
DB01109	2260	drug	protein	Heparin	FGFR1
DB01268	2260	drug	protein	sunitinib	FGFR1
DB08896	2260	drug	protein	regorafenib	FGFR1
DB12010	2260	drug	protein	fostamatinib	FGFR1
DB09079	2260	drug	protein	nintedanib	FGFR1
DB06589	2260	drug	protein	pazopanib	FGFR1
DB00039	2260	drug	protein	palifermin	FGFR1
DB09078	2260	drug	protein	lenvatinib	FGFR1
neridronic-acid	2224	drug	protein		FDPS
DB00884	2224	drug	protein	risedronate	FDPS
DB00630	2224	drug	protein	alendronate	FDPS
DB00282	2224	drug	protein	pamidronate	FDPS
minodronic-acid	2224	drug	protein		FDPS
DB00399	2224	drug	protein	zoledronic-acid	FDPS
DB00710	2224	drug	protein	ibandronate	FDPS
DB00070	7040	drug	protein	hyaluronidase (ovine)	TGFB1
DB01034	2194	drug	protein		FASN
DB01083	2194	drug	protein	orlistat	FASN
DB00339	2194	drug	protein	pyrazinamide	FASN
DB09517	2512	drug	protein	sodium ferric gluconate complex	FTL
DB00893	2512	drug	protein	IRON DEXTRAN	FTL
DB05099	2243	drug	protein	Ancrod	FGA
DB00015	2243	drug	protein	Reteplase	FGA
DB00031	2243	drug	protein	Tenecteplase	FGA
DB11571	2243	drug	protein		FGA
DB11572	2243	drug	protein	THROMBIN ALFA	FGA
DB01593	2243	drug	protein	zinc	FGA
DB00364	2243	drug	protein	sucralfate	FGA
DB00029	2243	drug	protein	Anistreplase	FGA
DB00009	2243	drug	protein	Alteplase	FGA
DB00635	2908	drug	protein	prednisone	NR3C1
DB01234	2908	drug	protein	dexamethasone	NR3C1
DB00663	2908	drug	protein	flumethasone	NR3C1
fludrocortisone-acetate	2908	drug	protein		NR3C1
DB00741	2908	drug	protein	hydrocortisone	NR3C1
DB01410	2908	drug	protein	ciclesonide	NR3C1
DB00596	2908	drug	protein	halobetasol	NR3C1
DB00620	2908	drug	protein	triamcinolone	NR3C1
megestrol-acetate	2908	drug	protein		NR3C1
DB00324	2908	drug	protein	fluorometholone	NR3C1
DB00687	2908	drug	protein	Fludrocortisone	NR3C1
DB00223	2908	drug	protein	DIFLORASONE	NR3C1
DB00396	2908	drug	protein	progesterone	NR3C1
dexamethasone-sodium-phosphate	2908	drug	protein		NR3C1
DB00443	2908	drug	protein	betamethasone	NR3C1
methylprednisolone-aceponate	2908	drug	protein		NR3C1
cortisone	2908	drug	protein		NR3C1
DB00860	2908	drug	protein	prednisolone	NR3C1
prednisolone-acetate	2908	drug	protein		NR3C1
fluocinolone-acetonide	2908	drug	protein		NR3C1
DB00873	2908	drug	protein	loteprednol	NR3C1
DB00588	2908	drug	protein	fluticasone propionate	NR3C1
hydrocortisone-butyrate	2908	drug	protein		NR3C1
DB01260	2908	drug	protein	desonide	NR3C1
DB00896	2908	drug	protein	rimexolone	NR3C1
DB00547	2908	drug	protein	desoximetasone	NR3C1
DB01380	2908	drug	protein	cortisone-acetate	NR3C1
DB00838	2908	drug	protein	CLOCORTOLONE	NR3C1
DB08867	2908	drug	protein	ulipristal	NR3C1
DB11619	2908	drug	protein	gestrinone	NR3C1
DB00288	2908	drug	protein	amcinonide	NR3C1
DB08906	2908	drug	protein	fluticasone furoate	NR3C1
DB00351	2908	drug	protein	megestrol acetate	NR3C1
DB00764	2908	drug	protein	mometasone	NR3C1
DB01013	2908	drug	protein	clobetasol-propionate	NR3C1
prednisolone-sodium-phosphate	2908	drug	protein		NR3C1
DB00180	2908	drug	protein	flunisolide	NR3C1
hydrocortisone-phosphate	2908	drug	protein		NR3C1
clobetasone-butyrate	2908	drug	protein		NR3C1
DB00591	2908	drug	protein	Fluocinolone Acetonide	NR3C1
DB00240	2908	drug	protein	ALCLOMETASONE	NR3C1
DB00834	2908	drug	protein	mifepristone	NR3C1
DB01185	2908	drug	protein	fluoxymesterone	NR3C1
DB01047	2908	drug	protein	fluocinonide	NR3C1
DB01222	2908	drug	protein	budesonide	NR3C1
DB06786	2908	drug	protein	halcinonide	NR3C1
DB00959	2908	drug	protein	methylprednisolone	NR3C1
DB00421	2908	drug	protein	spironolactone	NR3C1
DB01130	2908	drug	protein	prednicarbate	NR3C1
DB00253	2908	drug	protein	medrysone	NR3C1
DB00394	2908	drug	protein	beclomethasone-dipropionate	NR3C1
DB09091	2908	drug	protein	Tixocortol	NR3C1
DB00846	2908	drug	protein	fludroxycortide	NR3C1
DB11824	5871	drug	protein	tofogliflozin	MAP4K2
DB12010	5871	drug	protein	fostamatinib	MAP4K2
DB00945	3309	drug	protein	aspirin	HSPA5
DB13999	3309	drug	protein	MOROCTOCOG ALFA	HSPA5
DB00025	3309	drug	protein		HSPA5
DB00428	6514	drug	protein	streptozotocin	SLC2A2
DB00241	2898	drug	protein	butalbital	GRIK2
DB00849	2898	drug	protein	Methylphenobarbital	GRIK2
DB01352	2898	drug	protein	APROBARBITAL	GRIK2
DB00237	2898	drug	protein	butabarbital	GRIK2
DB00306	2898	drug	protein	Talbutal	GRIK2
DB01353	2898	drug	protein	Butethal	GRIK2
DB00794	2898	drug	protein	primidone	GRIK2
DB00599	2898	drug	protein	thiopental	GRIK2
DB01174	2898	drug	protein	Phenobarbital	GRIK2
DB00418	2898	drug	protein	Secobarbital	GRIK2
DB01351	2898	drug	protein	Amobarbital	GRIK2
DB00312	2898	drug	protein	Pentobarbital	GRIK2
DB00142	2898	drug	protein	L-Glutamic Acid	GRIK2
DB00273	2897	drug	protein	topiramate	GRIK1
DB00142	2897	drug	protein	L-Glutamic Acid	GRIK1
DB12010	3984	drug	protein	fostamatinib	LIMK1
DB08912	3984	drug	protein	dabrafenib	LIMK1
DB00039	3339	drug	protein	palifermin	HSPG2
DB00139	8974	drug	protein	Succinic acid	P4HA2
DB08818	708	drug	protein		C1QBP
hyaluronic-acid	708	drug	protein		C1QBP
DB00491	23193	drug	protein	miglitol	GANAB
DB00188	5684	drug	protein	bortezomib	PSMA3
DB08889	5684	drug	protein	carfilzomib	PSMA3
DB12010	5747	drug	protein	fostamatinib	PTK2
DB06372	3552	drug	protein	Rilonacept	IL1A
thiram	3717	drug	protein		JAK2
DB12010	3717	drug	protein	fostamatinib	JAK2
DB08895	3717	drug	protein	tofacitinib	JAK2
DB11817	3717	drug	protein	baricitinib	JAK2
DB08877	3717	drug	protein	ruxolitinib	JAK2
DB00031	3856	drug	protein	Tenecteplase	KRT8
DB06756	596	drug	protein	betaine	BCL2
DB01367	596	drug	protein	rasagiline	BCL2
DB11581	596	drug	protein	venetoclax	BCL2
DB01229	596	drug	protein	paclitaxel	BCL2
DB09401	596	drug	protein	isosorbide	BCL2
DB12243	596	drug	protein	edaravone	BCL2
DB09213	596	drug	protein	Dexibuprofen	BCL2
DB01248	596	drug	protein	docetaxel	BCL2
DB01050	596	drug	protein	ibuprofen	BCL2
DB08871	596	drug	protein	Eribulin	BCL2
DB00783	8678	drug	protein	estradiol	BECN1
DB13954	8678	drug	protein	estradiol cypionate	BECN1
DB00945	4790	drug	protein	aspirin	NFKB1
DB08814	4790	drug	protein	triflusal	NFKB1
DB01411	4790	drug	protein	pranlukast	NFKB1
DB01041	4790	drug	protein	Thalidomide	NFKB1
DB00244	240	drug	protein	mesalazine	ALOX5
tepoxalin	240	drug	protein		ALOX5
DB02709	240	drug	protein	resveratrol	ALOX5
DB00586	240	drug	protein	diclofenac	ALOX5
DB00744	240	drug	protein	zileuton	ALOX5
DB11994	240	drug	protein	diacerein	ALOX5
DB01014	240	drug	protein	balsalazide	ALOX5
DB12010	240	drug	protein	fostamatinib	ALOX5
DB00233	240	drug	protein	aminosalicylate	ALOX5
DB00795	240	drug	protein	sulfasalazine	ALOX5
DB08955	240	drug	protein	ibuproxam	ALOX5
DB00179	240	drug	protein	masoprocol	ALOX5
DB01017	240	drug	protein	minocycline	ALOX5
DB00939	240	drug	protein	meclofenamic-acid	ALOX5
DB00163	240	drug	protein	Vitamin E	ALOX5
DB00471	240	drug	protein	montelukast	ALOX5
silibinin	240	drug	protein		ALOX5
DB00514	4689	drug	protein	dextromethorphan	NCF4
DB00903	51176	drug	protein	etacrynic-acid	LEF1
DB12010	5567	drug	protein	fostamatinib	PRKACB
DB02709	6622	drug	protein	resveratrol	SNCA
DB00188	5970	drug	protein	bortezomib	RELA
DB08908	5970	drug	protein	dimethyl-fumarate	RELA
DB06151	5970	drug	protein	acetylcysteine	RELA
DB00852	2353	drug	protein	Pseudoephedrine	FOS
DB01592	2237	drug	protein	Iron	FEN1
DB01169	207	drug	protein	Arsenic trioxide	AKT1
DB02709	207	drug	protein	resveratrol	AKT1
arsenic-trioxide	207	drug	protein		AKT1
DB00398	2321	drug	protein	sorafenib	FLT1
DB01268	2321	drug	protein	sunitinib	FLT1
DB08896	2321	drug	protein	regorafenib	FLT1
DB09221	2321	drug	protein	Polaprezinc	FLT1
DB12010	2321	drug	protein	fostamatinib	FLT1
DB09079	2321	drug	protein	nintedanib	FLT1
DB06626	2321	drug	protein	axitinib	FLT1
DB06589	2321	drug	protein	pazopanib	FLT1
DB05294	2321	drug	protein	vandetanib	FLT1
DB09078	2321	drug	protein	lenvatinib	FLT1
DB09099	4985	drug	protein	somatostatin	OPRD1
DB00956	4985	drug	protein	Hydrocodone	OPRD1
DB01192	4985	drug	protein	Oxymorphone	OPRD1
DB00318	4985	drug	protein	Codeine	OPRD1
DB01081	4985	drug	protein	Diphenoxylate	OPRD1
DB00327	4985	drug	protein	Hydromorphone	OPRD1
butorphanol-(+)-tartrate	4985	drug	protein		OPRD1
DB00295	4985	drug	protein	Morphine	OPRD1
DB00193	4985	drug	protein	tramadol	OPRD1
DB09089	4985	drug	protein	trimebutine	OPRD1
DB06204	4985	drug	protein	tapentadol	OPRD1
DB11130	4985	drug	protein	Opium	OPRD1
DB06230	4985	drug	protein	nalmefene	OPRD1
DB00514	4985	drug	protein	dextromethorphan	OPRD1
DB00844	4985	drug	protein	nalbuphine	OPRD1
DB00813	4985	drug	protein	Fentanyl	OPRD1
DB00704	4985	drug	protein	naltrexone	OPRD1
DB09289	4985	drug	protein	tianeptine	OPRD1
DB09272	4985	drug	protein	eluxadoline	OPRD1
DB01452	4985	drug	protein	Heroin	OPRD1
DB06800	4985	drug	protein	methylnaltrexone	OPRD1
DB00921	4985	drug	protein	Buprenorphine	OPRD1
DB01183	4985	drug	protein	naloxone	OPRD1
DB00321	4985	drug	protein	amitriptyline	OPRD1
DB00647	4985	drug	protein	Dextropropoxyphene	OPRD1
DB00497	4985	drug	protein	Oxycodone	OPRD1
DB00854	4985	drug	protein	Levorphanol	OPRD1
DB00836	4985	drug	protein	loperamide	OPRD1
DB00611	4985	drug	protein	Butorphanol	OPRD1
DB00806	5147	drug	protein	pentoxifylline	PDE6D
DB00975	5147	drug	protein	dipyridamole	PDE6D
DB00083	388	drug	protein		RHOB
DB00126	5066	drug	protein	Vitamin C	PAM
DB04519	5465	drug	protein	octanoic acid	PPARA
DB00573	5465	drug	protein	fenoprofen	PPARA
DB01132	5465	drug	protein	pioglitazone	PPARA
DB01708	5465	drug	protein	Dehydroepiandrosterone	PPARA
DB01393	5465	drug	protein	bezafibrate	PPARA
DB01241	5465	drug	protein	gemfibrozil	PPARA
DB00132	5465	drug	protein		PPARA
DB01039	5465	drug	protein	fenofibrate	PPARA
DB00328	5465	drug	protein	indomethacin	PPARA
DB02709	5465	drug	protein	resveratrol	PPARA
DB08983	5465	drug	protein	etofibrate	PPARA
DB00313	5465	drug	protein	Valproic Acid	PPARA
DB09064	5465	drug	protein	ciprofibrate	PPARA
DB03017	5465	drug	protein		PPARA
DB00636	5465	drug	protein	clofibrate	PPARA
DB00412	5465	drug	protein	Rosiglitazone	PPARA
DB13873	5465	drug	protein	fenofibric-acid	PPARA
DB00159	5465	drug	protein	icosapent	PPARA
DB01050	5465	drug	protein	ibuprofen	PPARA
DB09006	5465	drug	protein	clinofibrate	PPARA
DB01064	8503	drug	protein	isoprenaline	PIK3R3
DB00201	5290	drug	protein	caffeine	PIK3CA
DB12483	5290	drug	protein	copanlisib	PIK3CA
DB09054	5290	drug	protein	idelalisib	PIK3CA
DB00851	5226	drug	protein	dacarbazine	PGD
DB00920	5226	drug	protein	ketotifen	PGD
DB01109	6403	drug	protein	Heparin	SELP
DB00594	25865	drug	protein	amiloride	PRKD2
DB06637	3739	drug	protein	dalfampridine	KCNA4
DB12010	2241	drug	protein	fostamatinib	FER
DB01169	5594	drug	protein	Arsenic trioxide	MAPK1
arsenic-trioxide	5594	drug	protein		MAPK1
DB01064	5594	drug	protein	isoprenaline	MAPK1
DB12010	4751	drug	protein	fostamatinib	NEK2
DB12010	5170	drug	protein	fostamatinib	PDPK1
DB00482	5170	drug	protein	celecoxib	PDPK1
DB00675	5590	drug	protein	tamoxifen	PRKCZ
DB00307	6256	drug	protein	bexarotene	RXRA
DB01393	6256	drug	protein	bezafibrate	RXRA
DB00755	6256	drug	protein	tretinoin	RXRA
DB00459	6256	drug	protein	acitretin	RXRA
DB00162	6256	drug	protein	retinol	RXRA
DB00132	6256	drug	protein		RXRA
DB00210	6256	drug	protein	adapalene	RXRA
DB01436	6256	drug	protein	alfacalcidol	RXRA
DB00412	6256	drug	protein	Rosiglitazone	RXRA
DB00749	6256	drug	protein	etodolac	RXRA
DB00523	6256	drug	protein	Alitretinoin	RXRA
DB01593	1191	drug	protein	zinc	CLU
DB12010	7048	drug	protein	fostamatinib	TGFBR2
DB09462	7048	drug	protein	Glycerin	TGFBR2
DB01593	10572	drug	protein	zinc	SIVA1
DB00864	2280	drug	protein	tacrolimus	FKBP1A
DB00877	2280	drug	protein	sirolimus	FKBP1A
zotarolimus	2280	drug	protein		FKBP1A
DB00337	2280	drug	protein	pimecrolimus	FKBP1A
DB12010	7046	drug	protein	fostamatinib	TGFBR1
DB00201	472	drug	protein	caffeine	ATM
DB00619	25	drug	protein	imatinib	ABL1
DB06616	25	drug	protein	bosutinib	ABL1
DB04868	25	drug	protein	nilotinib	ABL1
DB08901	25	drug	protein	ponatinib	ABL1
DB08896	25	drug	protein	regorafenib	ABL1
DB12010	25	drug	protein	fostamatinib	ABL1
DB01254	25	drug	protein	dasatinib	ABL1
DB00619	4914	drug	protein	imatinib	NTRK1
DB08896	4914	drug	protein	regorafenib	NTRK1
DB12010	4914	drug	protein	fostamatinib	NTRK1
DB00321	4914	drug	protein	amitriptyline	NTRK1
DB12010	2242	drug	protein	fostamatinib	FES
DB06616	6714	drug	protein	bosutinib	SRC
DB08901	6714	drug	protein	ponatinib	SRC
DB12010	6714	drug	protein	fostamatinib	SRC
DB09079	6714	drug	protein	nintedanib	SRC
DB04272	6714	drug	protein		SRC
DB01254	6714	drug	protein	dasatinib	SRC
DB05294	6714	drug	protein	vandetanib	SRC
DB12010	2048	drug	protein	fostamatinib	EPHB2
DB05294	2048	drug	protein	vandetanib	EPHB2
DB00922	7137	drug	protein	levosimendan	TNNI3
DB01023	7137	drug	protein	felodipine	TNNI3
DB01244	7137	drug	protein	bepridil	TNNI3
DB00831	7137	drug	protein	trifluoperazine	TNNI3
DB00945	7157	drug	protein	aspirin	TP53
DB01593	7157	drug	protein	zinc	TP53
DB00188	5708	drug	protein	bortezomib	PSMD2
DB00398	4921	drug	protein	sorafenib	DDR2
DB08896	4921	drug	protein	regorafenib	DDR2
DB12010	4921	drug	protein	fostamatinib	DDR2
DB00108	3676	drug	protein	Natalizumab	ITGA4
DB09033	3676	drug	protein	vedolizumab	ITGA4
DB00290	3980	drug	protein	bleomycin	LIG3
DB01349	186	drug	protein	Tasosartan	AGTR2
DB00796	186	drug	protein	candesartan-cilextil	AGTR2
DB08822	186	drug	protein	Azilsartan medoxomil	AGTR2
DB09121	5584	drug	protein	aurothioglucose	PRKCI
DB12010	5584	drug	protein	fostamatinib	PRKCI
DB00675	5584	drug	protein	tamoxifen	PRKCI
DB12010	660	drug	protein	fostamatinib	BMX
DB09053	660	drug	protein	ibrutinib	BMX
DB12010	8573	drug	protein	fostamatinib	CASK
DB00798	4036	drug	protein	Gentamicins	LRP2
DB00071	4036	drug	protein	insulin, neutral	LRP2
DB00030	4036	drug	protein	insulin human	LRP2
gentamycin	4036	drug	protein		LRP2
DB00013	4036	drug	protein	Urokinase	LRP2
DB12010	2066	drug	protein	fostamatinib	ERBB4
DB05294	2066	drug	protein	vandetanib	ERBB4
DB03793	9367	drug	protein	Benzoic Acid	RAB9A
DB05016	1756	drug	protein	ataluren	DMD
DB00055	2157	drug	protein		F8
DB13933	2157	drug	protein	NONACOG BETA PEGOL	F8
DB11571	2157	drug	protein		F8
DB11572	2157	drug	protein	THROMBIN ALFA	F8
DB13152	2157	drug	protein		F8
DB00100	2157	drug	protein	Coagulation Factor IX	F8
DB00126	5264	drug	protein	Vitamin C	PHYH
DB13999	5264	drug	protein	MOROCTOCOG ALFA	PHYH
DB00025	5264	drug	protein		PHYH
L-Arginine	445	drug	protein		ASS1
DB00125	445	drug	protein	L-Arginine	ASS1
DB00155	445	drug	protein	L-Citrulline	ASS1
DB00128	445	drug	protein	L-Aspartic Acid	ASS1
L-Citrulline	445	drug	protein		ASS1
DB06616	5605	drug	protein	bosutinib	MAP2K2
DB08911	5605	drug	protein	trametinib	MAP2K2
DB12010	5605	drug	protein	fostamatinib	MAP2K2
DB00242	5422	drug	protein	cladribine	POLA1
DB00987	5422	drug	protein	cytarabine	POLA1
DB01280	5422	drug	protein	nelarabine	POLA1
DB01073	5422	drug	protein	fludarabine	POLA1
DB00631	5422	drug	protein	clofarabine	POLA1
fludarabine-phosphate	5422	drug	protein		POLA1
DB01238	3358	drug	protein	aripiprazole	HTR2C
DB00472	3358	drug	protein	fluoxetine	HTR2C
spiperone	3358	drug	protein		HTR2C
DB00696	3358	drug	protein	ergotamine	HTR2C
DB00850	3358	drug	protein	perphenazine	HTR2C
DB00434	3358	drug	protein	cyproheptadine	HTR2C
DB00589	3358	drug	protein	lisuride	HTR2C
DB01151	3358	drug	protein	desipramine	HTR2C
DB01267	3358	drug	protein	paliperidone	HTR2C
DB00726	3358	drug	protein	trimipramine	HTR2C
DB00934	3358	drug	protein	maprotiline	HTR2C
DB09068	3358	drug	protein	vortioxetine	HTR2C
DB13345	3358	drug	protein	DIHYDROERGOCRISTINE	HTR2C
DB00193	3358	drug	protein	tramadol	HTR2C
DB00268	3358	drug	protein	ropinirole	HTR2C
DB06153	3358	drug	protein	pizotifen	HTR2C
DB00935	3358	drug	protein	oxymetazoline	HTR2C
DB00777	3358	drug	protein	propiomazine	HTR2C
DB01149	3358	drug	protein	Nefazodone	HTR2C
DB11273	3358	drug	protein	DIHYDROERGOCORNINE	HTR2C
DB00458	3358	drug	protein	imipramine	HTR2C
DB00334	3358	drug	protein	olanzapine	HTR2C
DB00734	3358	drug	protein	risperidone	HTR2C
DB00476	3358	drug	protein	duloxetine	HTR2C
DB00623	3358	drug	protein	fluphenazine	HTR2C
DB00543	3358	drug	protein	amoxapine	HTR2C
DB06148	3358	drug	protein	mianserin	HTR2C
DB04871	3358	drug	protein	lorcaserin	HTR2C
DB00805	3358	drug	protein	minaprine	HTR2C
DB00420	3358	drug	protein	promazine	HTR2C
DB00831	3358	drug	protein	trifluoperazine	HTR2C
DB01239	3358	drug	protein	chlorprothixene	HTR2C
DB09000	3358	drug	protein	cyamemazine	HTR2C
DB00540	3358	drug	protein	nortriptyline	HTR2C
DB00656	3358	drug	protein	trazodone	HTR2C
DB06594	3358	drug	protein	agomelatine	HTR2C
DB01392	3358	drug	protein	yohimbine	HTR2C
DB00408	3358	drug	protein	loxapine	HTR2C
DB00215	3358	drug	protein	citalopram	HTR2C
DB01200	3358	drug	protein	bromocriptine	HTR2C
DB01403	3358	drug	protein	levomepromazine	HTR2C
DB01224	3358	drug	protein	quetiapine	HTR2C
DB01142	3358	drug	protein	doxepin	HTR2C
DB08839	3358	drug	protein	serotonin	HTR2C
DB01186	3358	drug	protein	Pergolide	HTR2C
DB00321	3358	drug	protein	amitriptyline	HTR2C
DB00248	3358	drug	protein	cabergoline	HTR2C
DB09225	3358	drug	protein	zotepine	HTR2C
DB06216	3358	drug	protein	asenapine	HTR2C
DB00246	3358	drug	protein	ziprasidone	HTR2C
DB01079	3358	drug	protein		HTR2C
DB12163	3358	drug	protein	sarpogrelate	HTR2C
DB00714	3358	drug	protein	Apomorphine	HTR2C
DB01191	3358	drug	protein	Dexfenfluramine	HTR2C
DB09304	3358	drug	protein	setiptiline	HTR2C
DB00247	3358	drug	protein	methysergide	HTR2C
DB06144	3358	drug	protein	Sertindole	HTR2C
DB01242	3358	drug	protein	clomipramine	HTR2C
DB00574	3358	drug	protein	Fenfluramine	HTR2C
DB09014	3358	drug	protein	Captodiame	HTR2C
DB00370	3358	drug	protein	mirtazapine	HTR2C
DB01049	3358	drug	protein	Ergoloid mesylate	HTR2C
DB00413	3358	drug	protein	pramipexole	HTR2C
DB00363	3358	drug	protein	clozapine	HTR2C
DB00477	3358	drug	protein	chlorpromazine	HTR2C
DB06713	367	drug	protein	norelgestromin	AR
DB09371	367	drug	protein	noretynodrel	AR
DB00655	367	drug	protein	Estrone	AR
DB01708	367	drug	protein	Dehydroepiandrosterone	AR
fludrocortisone-acetate	367	drug	protein		AR
DB00621	367	drug	protein	oxandrolone	AR
DB00648	367	drug	protein	mitotane	AR
DB01063	367	drug	protein	acetophenazine	AR
DB01026	367	drug	protein	ketoconazole	AR
DB00687	367	drug	protein	Fludrocortisone	AR
DB01395	367	drug	protein	drospirenone	AR
DB00396	367	drug	protein	progesterone	AR
DB09123	367	drug	protein	dienogest	AR
DB06718	367	drug	protein	stanozolol	AR
DB06710	367	drug	protein	Methyltestosterone	AR
DB08899	367	drug	protein	enzalutamide	AR
DB00984	367	drug	protein	Nandrolone phenpropionate	AR
DB00499	367	drug	protein	flutamide	AR
testosterone-enanthate	367	drug	protein		AR
DB13169	367	drug	protein	nandrolone	AR
DB09389	367	drug	protein	norgestrel	AR
testosterone-undecanoate	367	drug	protein		AR
DB00623	367	drug	protein	fluphenazine	AR
DB00665	367	drug	protein	nilutamide	AR
DB00367	367	drug	protein	levonorgestrel	AR
DB08867	367	drug	protein	ulipristal	AR
DB11619	367	drug	protein	gestrinone	AR
DB08804	367	drug	protein	Nandrolone decanoate	AR
DB00675	367	drug	protein	tamoxifen	AR
DB00957	367	drug	protein	norgestimate	AR
DB01128	367	drug	protein	bicalutamide	AR
DB01406	367	drug	protein	danazol	AR
DB00834	367	drug	protein	mifepristone	AR
DB01185	367	drug	protein	fluoxymesterone	AR
DB02901	367	drug	protein	dihydrotestosterone	AR
DB01420	367	drug	protein	Testosterone Propionate	AR
DB13943	367	drug	protein	testosterone cypionate	AR
DB00421	367	drug	protein	spironolactone	AR
DB08604	367	drug	protein		AR
DB00624	367	drug	protein	testosterone	AR
DB00255	367	drug	protein	Diethylstilbestrol	AR
DB06412	367	drug	protein	oxymetholone	AR
DB00858	367	drug	protein	Drostanolone	AR
DB00755	7182	drug	protein	tretinoin	NR2C2
DB00162	7182	drug	protein	retinol	NR2C2
DB12010	56924	drug	protein	fostamatinib	PAK6
DB09401	598	drug	protein	isosorbide	BCL2L1
DB01599	19	drug	protein	probucol	ABCA1
DB01016	19	drug	protein	glyburide	ABCA1
DB05266	5144	drug	protein	ibudilast	PDE4D
DB05676	5144	drug	protein	apremilast	PDE4D
DB00651	5144	drug	protein	dyphylline	PDE4D
DB00201	5144	drug	protein	caffeine	PDE4D
DB00131	5144	drug	protein	Adenosine monophosphate	PDE4D
DB09283	5144	drug	protein	trapidil	PDE4D
DB00806	5144	drug	protein	pentoxifylline	PDE4D
DB01656	5144	drug	protein	roflumilast	PDE4D
DB00975	5144	drug	protein	dipyridamole	PDE4D
DB01025	5144	drug	protein	amlexanox	PDE4D
DB09273	5144	drug	protein	doxofylline	PDE4D
DB00920	5144	drug	protein	ketotifen	PDE4D
DB00277	5144	drug	protein	Theophylline	PDE4D
DB01088	5144	drug	protein	iloprost	PDE4D
DB03017	3172	drug	protein		HNF4A
DB12010	3718	drug	protein	fostamatinib	JAK3
DB08895	3718	drug	protein	tofacitinib	JAK3
DB11817	3718	drug	protein	baricitinib	JAK3
DB08877	3718	drug	protein	ruxolitinib	JAK3
DB12010	1432	drug	protein	fostamatinib	MAPK14
DB01254	1432	drug	protein	dasatinib	MAPK14
DB00188	5693	drug	protein	bortezomib	PSMB5
DB08889	5693	drug	protein	carfilzomib	PSMB5
DB01593	6278	drug	protein	zinc	S100A7
DB01136	3761	drug	protein	carvedilol	KCNJ4
DB12010	2047	drug	protein	fostamatinib	EPHB1
DB05294	2047	drug	protein	vandetanib	EPHB1
DB12010	50488	drug	protein	fostamatinib	MINK1
DB01003	6286	drug	protein	cromoglicic-acid	S100P
DB12010	659	drug	protein	fostamatinib	BMPR2
DB09039	7357	drug	protein	eliglustat	UGCG
DB00419	7357	drug	protein	miglustat	UGCG
DB04272	11157	drug	protein		LSM6
DB01138	1244	drug	protein	sulfinpyrazone	ABCC2
DB12010	2185	drug	protein	fostamatinib	PTK2B
DB01097	2185	drug	protein	leflunomide	PTK2B
DB11817	2185	drug	protein	baricitinib	PTK2B
DB00877	2475	drug	protein	sirolimus	MTOR
DB06287	2475	drug	protein	temsirolimus	MTOR
DB01590	2475	drug	protein	everolimus	MTOR
DB12010	2475	drug	protein	fostamatinib	MTOR
DB00337	2475	drug	protein	pimecrolimus	MTOR
DB00977	2100	drug	protein	ethinyl-estradiol	ESR2
DB00655	2100	drug	protein	Estrone	ESR2
DB01708	2100	drug	protein	Dehydroepiandrosterone	ESR2
DB00947	2100	drug	protein	fulvestrant	ESR2
DB01196	2100	drug	protein	estramustine	ESR2
DB00783	2100	drug	protein	estradiol	ESR2
DB06202	2100	drug	protein	lasofoxifene	ESR2
DB01108	2100	drug	protein	trilostane	ESR2
DB00675	2100	drug	protein	tamoxifen	ESR2
DB04938	2100	drug	protein	ospemifene	ESR2
estropipate	2100	drug	protein		ESR2
DB06401	2100	drug	protein	bazedoxifene	ESR2
DB00481	2100	drug	protein	raloxifene	ESR2
DB00255	2100	drug	protein	Diethylstilbestrol	ESR2
DB13954	2100	drug	protein	estradiol cypionate	ESR2
DB00573	5468	drug	protein	fenoprofen	PPARG
DB01132	5468	drug	protein	pioglitazone	PPARG
DB09198	5468	drug	protein	Lobeglitazone	PPARG
DB01393	5468	drug	protein	bezafibrate	PPARG
DB00244	5468	drug	protein	mesalazine	PPARG
DB00132	5468	drug	protein		PPARG
DB01039	5468	drug	protein	fenofibrate	PPARG
DB00328	5468	drug	protein	indomethacin	PPARG
DB02709	5468	drug	protein	resveratrol	PPARG
DB00731	5468	drug	protein	nateglinide	PPARG
DB00586	5468	drug	protein	diclofenac	PPARG
DB00313	5468	drug	protein	Valproic Acid	PPARG
DB01014	5468	drug	protein	balsalazide	PPARG
DB01118	5468	drug	protein	amiodarone	PPARG
DB00795	5468	drug	protein	sulfasalazine	PPARG
DB01067	5468	drug	protein	glipizide	PPARG
DB09213	5468	drug	protein	Dexibuprofen	PPARG
DB00412	5468	drug	protein	Rosiglitazone	PPARG
DB13873	5468	drug	protein	fenofibric-acid	PPARG
DB00159	5468	drug	protein	icosapent	PPARG
DB01252	5468	drug	protein	mitiglinide	PPARG
DB00966	5468	drug	protein	telmisartan	PPARG
DB00912	5468	drug	protein	repaglinide	PPARG
DB08604	5468	drug	protein		PPARG
DB01050	5468	drug	protein	ibuprofen	PPARG
DB09006	5468	drug	protein	clinofibrate	PPARG
gentamycin	3312	drug	protein		HSPA8
DB01254	3312	drug	protein	dasatinib	HSPA8
DB06713	5241	drug	protein	norelgestromin	PGR
DB09371	5241	drug	protein	noretynodrel	PGR
DB00648	5241	drug	protein	mitotane	PGR
megestrol-acetate	5241	drug	protein		PGR
DB01395	5241	drug	protein	drospirenone	PGR
DB00396	5241	drug	protein	progesterone	PGR
DB09123	5241	drug	protein	dienogest	PGR
DB00717	5241	drug	protein	norethindrone	PGR
DB00823	5241	drug	protein	ethynodiol-diacetate	PGR
DB00588	5241	drug	protein	fluticasone propionate	PGR
DB09389	5241	drug	protein	norgestrel	PGR
DB05521	5241	drug	protein	telaprevir	PGR
DB00367	5241	drug	protein	levonorgestrel	PGR
DB08867	5241	drug	protein	ulipristal	PGR
DB11619	5241	drug	protein	gestrinone	PGR
DB01431	5241	drug	protein	allylestrenol	PGR
DB00351	5241	drug	protein	megestrol acetate	PGR
DB00764	5241	drug	protein	mometasone	PGR
DB00957	5241	drug	protein	norgestimate	PGR
DB01406	5241	drug	protein	danazol	PGR
DB00304	5241	drug	protein	desogestrel	PGR
DB00834	5241	drug	protein	mifepristone	PGR
chlormadinone-acetate	5241	drug	protein		PGR
DB00421	5241	drug	protein	spironolactone	PGR
DB00603	5241	drug	protein	medroxyprogesterone acetate	PGR
DB00378	5241	drug	protein	dydrogesterone	PGR
DB00451	7068	drug	protein	levothyroxine	THRB
DB01118	7068	drug	protein	amiodarone	THRB
DB00509	7068	drug	protein	Dextrothyroxine	THRB
DB00279	7068	drug	protein	liothyronine	THRB
DB12010	5753	drug	protein	fostamatinib	PTK6
DB05294	5753	drug	protein	vandetanib	PTK6
DB00188	5689	drug	protein	bortezomib	PSMB1
DB08889	5689	drug	protein	carfilzomib	PSMB1
DB00514	6035	drug	protein	dextromethorphan	RNASE1
DB00128	6035	drug	protein	L-Aspartic Acid	RNASE1
DB04272	6035	drug	protein		RNASE1
DB00514	5880	drug	protein	dextromethorphan	RAC2
DB11324	7442	drug	protein	nonivamide	TRPV1
DB09288	7442	drug	protein	propacetamol	TRPV1
DB01744	7442	drug	protein	Camphor	TRPV1
DB00132	7442	drug	protein		TRPV1
DB00316	7442	drug	protein	paracetamol	TRPV1
DB06774	7442	drug	protein	capsaicin	TRPV1
DB11131	7442	drug	protein	capsicum oleoresin	TRPV1
DB00159	7442	drug	protein	icosapent	TRPV1
DB04941	1080	drug	protein	CROFELEMER	CFTR
DB09280	1080	drug	protein	lumacaftor	CFTR
DB08820	1080	drug	protein	ivacaftor	CFTR
DB00887	1080	drug	protein	bumetanide	CFTR
DB01023	1080	drug	protein	felodipine	CFTR
DB06774	1080	drug	protein	capsaicin	CFTR
DB09213	1080	drug	protein	Dexibuprofen	CFTR
DB11712	1080	drug	protein	tezacaftor	CFTR
DB01016	1080	drug	protein	glyburide	CFTR
DB00393	1080	drug	protein	nimodipine	CFTR
DB01050	1080	drug	protein	ibuprofen	CFTR
DB01234	190	drug	protein	dexamethasone	NR0B1
DB00755	190	drug	protein	tretinoin	NR0B1
DB12010	4215	drug	protein	fostamatinib	MAP3K3
DB12010	5607	drug	protein	fostamatinib	MAP2K5
DB00945	9311	drug	protein	aspirin	ASIC3
DB00586	9311	drug	protein	diclofenac	ASIC3
DB00594	9311	drug	protein	amiloride	ASIC3
sodium-salicylate	9311	drug	protein		ASIC3
DB03619	9971	drug	protein	deoxycholic-acid	NR1H4
DB00132	9971	drug	protein		NR1H4
DB05990	9971	drug	protein	obeticholic acid	NR1H4
DB02659	9971	drug	protein	cholic-acid	NR1H4
DB01586	9971	drug	protein	ursodiol	NR1H4
DB06777	9971	drug	protein	chenodeoxycholic-acid	NR1H4
DB00945	5564	drug	protein	aspirin	PRKAB1
DB00131	5564	drug	protein	Adenosine monophosphate	PRKAB1
DB12010	5564	drug	protein	fostamatinib	PRKAB1
DB00331	5564	drug	protein	metformin	PRKAB1
DB00945	5571	drug	protein	aspirin	PRKAG1
DB12010	5571	drug	protein	fostamatinib	PRKAG1
DB00945	51422	drug	protein	aspirin	PRKAG2
DB12010	51422	drug	protein	fostamatinib	PRKAG2
DB00945	5565	drug	protein	aspirin	PRKAB2
DB00131	5565	drug	protein	Adenosine monophosphate	PRKAB2
DB12010	5565	drug	protein	fostamatinib	PRKAB2
DB00928	1788	drug	protein	azacitidine	DNMT3A
DB01262	1788	drug	protein	decitabine	DNMT3A
DB12010	5602	drug	protein	fostamatinib	MAPK10
DB08896	5600	drug	protein	regorafenib	MAPK11
DB06176	8841	drug	protein	romidepsin	HDAC3
DB05015	8841	drug	protein	belinostat	HDAC3
DB02546	8841	drug	protein	vorinostat	HDAC3
DB06603	8841	drug	protein	panobinostat	HDAC3
DB00242	5427	drug	protein	cladribine	POLE2
DB01229	7099	drug	protein	paclitaxel	TLR4
DB03017	7099	drug	protein		TLR4
DB01183	7099	drug	protein	naloxone	TLR4
DB09401	4170	drug	protein	isosorbide	MCL1
DB04115	332	drug	protein		BIRC5
DB00206	332	drug	protein	reserpine	BIRC5
DB12010	9212	drug	protein	fostamatinib	AURKB
DB12010	8737	drug	protein	fostamatinib	RIPK1
DB00583	6583	drug	protein	levocarnitine	SLC22A4
DB01138	116085	drug	protein	sulfinpyrazone	SLC22A12
DB11560	116085	drug	protein	lesinurad	SLC22A12
DB01356	2932	drug	protein	Lithium	GSK3B
DB12010	2932	drug	protein	fostamatinib	GSK3B
DB00071	94121	drug	protein	insulin, neutral	SYTL4
DB00030	94121	drug	protein	insulin human	SYTL4
DB12010	8576	drug	protein	fostamatinib	STK16
DB00141	55577	drug	protein	N-Acetyl-D-glucosamine	NAGK
DB01382	3758	drug	protein	Glycodiazine	KCNJ1
DB00222	3758	drug	protein	glimepiride	KCNJ1
DB01392	3758	drug	protein	yohimbine	KCNJ1
DB00839	3758	drug	protein	tolazamide	KCNJ1
DB00414	3758	drug	protein	acetohexamide	KCNJ1
DB01016	3758	drug	protein	glyburide	KCNJ1
DB00350	3758	drug	protein	minoxidil	KCNJ1
DB01124	3758	drug	protein	tolbutamide	KCNJ1
DB01593	5034	drug	protein	zinc	P4HB
DB01303	3066	drug	protein		HDAC2
DB06176	3066	drug	protein	romidepsin	HDAC2
DB05015	3066	drug	protein	belinostat	HDAC2
DB01223	3066	drug	protein	Aminophylline	HDAC2
DB00313	3066	drug	protein	Valproic Acid	HDAC2
DB02546	3066	drug	protein	vorinostat	HDAC2
DB00277	3066	drug	protein	Theophylline	HDAC2
DB00227	3066	drug	protein	lovastatin	HDAC2
DB06603	3066	drug	protein	panobinostat	HDAC2
DB09091	3066	drug	protein	Tixocortol	HDAC2
DB00608	54106	drug	protein	chloroquine	TLR9
DB01611	54106	drug	protein	Hydroxychloroquine	TLR9
DB06616	10188	drug	protein	bosutinib	TNK2
DB12010	10188	drug	protein	fostamatinib	TNK2
DB00755	5914	drug	protein	tretinoin	RARA
DB00459	5914	drug	protein	acitretin	RARA
DB00210	5914	drug	protein	adapalene	RARA
DB00982	5914	drug	protein	isotretinoin	RARA
DB04942	5914	drug	protein	tamibarotene	RARA
DB00799	5914	drug	protein	tazarotene	RARA
DB00523	5914	drug	protein	Alitretinoin	RARA
DB00852	468	drug	protein	Pseudoephedrine	ATF4
DB00783	10499	drug	protein	estradiol	NCOA2
DB00255	10499	drug	protein	Diethylstilbestrol	NCOA2
DB13954	10499	drug	protein	estradiol cypionate	NCOA2
DB00157	4535	drug	protein	NADH	MT-ND1
DB01593	4502	drug	protein	zinc	MT2A
DB12010	5587	drug	protein	fostamatinib	PRKD1
DB00727	4881	drug	protein	Nitroglycerin	NPR1
DB00325	4881	drug	protein	Nitroprusside	NPR1
DB04899	4881	drug	protein	Nesiritide	NPR1
DB00883	4881	drug	protein	isosorbide-dinitrate	NPR1
DB00157	4536	drug	protein	NADH	MT-ND2
DB06637	26251	drug	protein	dalfampridine	KCNG2
DB06637	3745	drug	protein	dalfampridine	KCNB1
DB08883	2890	drug	protein	perampanel	GRIA1
DB00228	2890	drug	protein	Enflurane	GRIA1
DB00898	2890	drug	protein	Ethanol	GRIA1
DB09289	2890	drug	protein	tianeptine	GRIA1
DB00273	2890	drug	protein	topiramate	GRIA1
DB00606	2890	drug	protein	cyclothiazide	GRIA1
DB00142	2890	drug	protein	L-Glutamic Acid	GRIA1
DB00594	9033	drug	protein	amiloride	PKD2L1
DB12010	51086	drug	protein	fostamatinib	TNNI3K
DB12010	9874	drug	protein	fostamatinib	TLK1
DB12010	91754	drug	protein	fostamatinib	NEK9
DB00242	5426	drug	protein	cladribine	POLE
DB00987	5426	drug	protein	cytarabine	POLE
DB00631	5426	drug	protein	clofarabine	POLE
fludarabine-phosphate	5426	drug	protein		POLE
DB00898	2030	drug	protein	Ethanol	SLC29A1
DB12010	2030	drug	protein	fostamatinib	SLC29A1
DB00975	2030	drug	protein	dipyridamole	SLC29A1
DB00277	81502	drug	protein	Theophylline	HM13
DB12010	1459	drug	protein	fostamatinib	CSNK2A2
DB06616	4067	drug	protein	bosutinib	LYN
DB08901	4067	drug	protein	ponatinib	LYN
DB12010	4067	drug	protein	fostamatinib	LYN
DB09079	4067	drug	protein	nintedanib	LYN
DB01254	4067	drug	protein	dasatinib	LYN
DB08901	2261	drug	protein	ponatinib	FGFR3
DB12010	2261	drug	protein	fostamatinib	FGFR3
DB09079	2261	drug	protein	nintedanib	FGFR3
DB06589	2261	drug	protein	pazopanib	FGFR3
DB00039	2261	drug	protein	palifermin	FGFR3
DB09078	2261	drug	protein	lenvatinib	FGFR3
DB00627	23475	drug	protein	niacin	QPRT
DB01176	6783	drug	protein	cyclizine	SULT1E1
DB00133	875	drug	protein	L-Serine	CBS
DB00114	875	drug	protein	Pyridoxal Phosphate	CBS
DB00151	875	drug	protein	L-Cysteine	CBS
DB00118	875	drug	protein	ademetionine	CBS
DB06616	8428	drug	protein	bosutinib	STK24
DB12010	8428	drug	protein	fostamatinib	STK24
DB00143	2947	drug	protein	Glutathione	GSTM3
DB00720	293	drug	protein	clodronic-acid	SLC25A6
DB00139	8985	drug	protein	Succinic acid	PLOD3
DB00126	8985	drug	protein	Vitamin C	PLOD3
DB01593	10016	drug	protein	zinc	PDCD6
DB00128	95	drug	protein	L-Aspartic Acid	ACY1
DB06151	95	drug	protein	acetylcysteine	ACY1
DB00811	22978	drug	protein	ribavirin	NT5C2
DB00188	5682	drug	protein	bortezomib	PSMA1
DB08889	5682	drug	protein	carfilzomib	PSMA1
DB00173	6733	drug	protein	Adenine	SRPK2
DB00201	5152	drug	protein	caffeine	PDE9A
DB09283	5152	drug	protein	trapidil	PDE9A
DB00806	5152	drug	protein	pentoxifylline	PDE9A
DB00975	5152	drug	protein	dipyridamole	PDE9A
DB00128	10606	drug	protein	L-Aspartic Acid	PAICS
DB00114	2571	drug	protein	Pyridoxal Phosphate	GAD1
DB00142	2571	drug	protein	L-Glutamic Acid	GAD1
DB00118	1312	drug	protein	ademetionine	COMT
DB00323	1312	drug	protein	Tolcapone	COMT
DB11632	1312	drug	protein	OPICAPONE	COMT
DB00494	1312	drug	protein	entacapone	COMT
DB00515	331	drug	protein	cisplatin	XIAP
DB00594	6548	drug	protein	amiloride	SLC9A1
DB00768	6271	drug	protein	olopatadine	S100A1
DB00163	5515	drug	protein	Vitamin E	PPP2CA
DB00481	7031	drug	protein	raloxifene	TFF1
DB00157	4707	drug	protein	NADH	NDUFB1
DB00145	27232	drug	protein	Glycine	GNMT
DB00118	27232	drug	protein	ademetionine	GNMT
DB04272	27232	drug	protein		GNMT
DB00628	2563	drug	protein	Clorazepate	GABRD
DB01708	2563	drug	protein	Dehydroepiandrosterone	GABRD
DB00842	2563	drug	protein	oxazepam	GABRD
DB00801	2563	drug	protein	Halazepam	GABRD
DB00690	2563	drug	protein	Flurazepam	GABRD
DB00404	2563	drug	protein	Alprazolam	GABRD
DB00241	2563	drug	protein	butalbital	GABRD
DB00292	2563	drug	protein	etomidate	GABRD
DB09118	2563	drug	protein	stiripentol	GABRD
DB01558	2563	drug	protein	Bromazepam	GABRD
DB01588	2563	drug	protein	Prazepam	GABRD
DB01107	2563	drug	protein	methyprylon	GABRD
DB00349	2563	drug	protein	clobazam	GABRD
DB00463	2563	drug	protein	metharbital	GABRD
DB00546	2563	drug	protein	Adinazolam	GABRD
DB00189	2563	drug	protein	Ethchlorvynol	GABRD
DB00334	2563	drug	protein	olanzapine	GABRD
DB00237	2563	drug	protein	butabarbital	GABRD
DB00228	2563	drug	protein	Enflurane	GABRD
DB00543	2563	drug	protein	amoxapine	GABRD
DB00475	2563	drug	protein	Chlordiazepoxide	GABRD
DB00898	2563	drug	protein	Ethanol	GABRD
DB01215	2563	drug	protein	Estazolam	GABRD
DB00306	2563	drug	protein	Talbutal	GABRD
DB01956	2563	drug	protein	taurine	GABRD
DB01589	2563	drug	protein	quazepam	GABRD
DB00186	2563	drug	protein	lorazepam	GABRD
DB00555	2563	drug	protein	lamotrigine	GABRD
DB00371	2563	drug	protein	meprobamate	GABRD
DB00794	2563	drug	protein	primidone	GABRD
DB00273	2563	drug	protein	topiramate	GABRD
DB00897	2563	drug	protein	Triazolam	GABRD
DB00683	2563	drug	protein	Midazolam	GABRD
DB00829	2563	drug	protein	diazepam	GABRD
DB01595	2563	drug	protein	Nitrazepam	GABRD
DB01437	2563	drug	protein	Glutethimide	GABRD
DB00659	2563	drug	protein	acamprosate	GABRD
DB00818	2563	drug	protein	propofol	GABRD
DB00312	2563	drug	protein	Pentobarbital	GABRD
DB00402	2563	drug	protein	eszopiclone	GABRD
DB01068	2563	drug	protein	clonazepam	GABRD
DB11582	2563	drug	protein	thiocolchicoside	GABRD
DB00231	2563	drug	protein	Temazepam	GABRD
DB00114	113675	drug	protein	Pyridoxal Phosphate	SDSL
DB01593	3728	drug	protein	zinc	JUP
DB01698	8644	drug	protein	rutin	AKR1C3
DB00328	8644	drug	protein	indomethacin	AKR1C3
DB00586	8644	drug	protein	diclofenac	AKR1C3
DB00905	8644	drug	protein	bimatoprost	AKR1C3
DB00157	8644	drug	protein	NADH	AKR1C3
DB00396	117144	drug	protein	progesterone	CATSPER1
DB00770	117144	drug	protein	alprostadil	CATSPER1
DB01593	6280	drug	protein	zinc	S100A9
DB00242	54107	drug	protein	cladribine	POLE3
DB00819	358	drug	protein	acetazolamide	AQP1
DB12010	5601	drug	protein	fostamatinib	MAPK9
DB11994	7376	drug	protein	diacerein	NR1H2
DB00128	6505	drug	protein	L-Aspartic Acid	SLC1A1
DB00142	6505	drug	protein	L-Glutamic Acid	SLC1A1
DB01593	3507	drug	protein	zinc	IGHM
DB01593	5052	drug	protein	zinc	PRDX1
DB01136	3091	drug	protein	carvedilol	HIF1A
DB12010	1198	drug	protein	fostamatinib	CLK3
DB12010	8767	drug	protein	fostamatinib	RIPK2
DB12010	1019	drug	protein	fostamatinib	CDK4
DB12010	10733	drug	protein	fostamatinib	PLK4
DB06626	10733	drug	protein	axitinib	PLK4
DB00157	4698	drug	protein	NADH	NDUFA5
DB00083	6616	drug	protein		SNAP25
DB00130	2752	drug	protein	glutamine-(l)	GLUL
DB00142	2752	drug	protein	L-Glutamic Acid	GLUL
DB12010	4140	drug	protein	fostamatinib	MARK3
DB00148	1152	drug	protein		CKB
DB00157	4715	drug	protein	NADH	NDUFB9
DB01136	4879	drug	protein	carvedilol	NPPB
DB06412	4879	drug	protein	oxymetholone	NPPB
DB01593	3853	drug	protein	zinc	KRT6A
DB00313	4967	drug	protein	Valproic Acid	OGDH
DB00157	4967	drug	protein	NADH	OGDH
DB00131	2203	drug	protein	Adenosine monophosphate	FBP1
DB00307	6258	drug	protein	bexarotene	RXRG
DB01393	6258	drug	protein	bezafibrate	RXRG
DB00755	6258	drug	protein	tretinoin	RXRG
DB00459	6258	drug	protein	acitretin	RXRG
DB00162	6258	drug	protein	retinol	RXRG
DB00210	6258	drug	protein	adapalene	RXRG
DB00412	6258	drug	protein	Rosiglitazone	RXRG
DB00523	6258	drug	protein	Alitretinoin	RXRG
DB00893	2495	drug	protein	IRON DEXTRAN	FTH1
DB01592	2495	drug	protein	Iron	FTH1
DB00143	2954	drug	protein	Glutathione	GSTZ1
DB12010	5585	drug	protein	fostamatinib	PKN1
DB00993	3251	drug	protein	azathioprine	HPRT1
DB01033	3251	drug	protein	mercaptopurine	HPRT1
DB00157	4723	drug	protein	NADH	NDUFV1
DB00142	23549	drug	protein	L-Glutamic Acid	DNPEP
DB00307	6257	drug	protein	bexarotene	RXRB
DB01393	6257	drug	protein	bezafibrate	RXRB
DB00755	6257	drug	protein	tretinoin	RXRB
DB00459	6257	drug	protein	acitretin	RXRB
DB00162	6257	drug	protein	retinol	RXRB
DB00210	6257	drug	protein	adapalene	RXRB
DB00799	6257	drug	protein	tazarotene	RXRB
DB00412	6257	drug	protein	Rosiglitazone	RXRB
DB00523	6257	drug	protein	Alitretinoin	RXRB
DB00142	55191	drug	protein	L-Glutamic Acid	NADSYN1
DB00145	2653	drug	protein	Glycine	GCSH
DB03904	64129	drug	protein	urea	TINAGL1
DB00155	23564	drug	protein	L-Citrulline	DDAH2
L-Citrulline	23564	drug	protein		DDAH2
DB00143	2882	drug	protein	Glutathione	GPX7
DB01708	6820	drug	protein	Dehydroepiandrosterone	SULT2B1
DB00607	9356	drug	protein	Nafcillin	SLC22A6
DB01140	9356	drug	protein	cefadroxil	SLC22A6
DB01032	9356	drug	protein	probenecid	SLC22A6
DB01212	9356	drug	protein	ceftriaxone	SLC22A6
DB01060	9356	drug	protein	amoxicillin	SLC22A6
DB00493	9356	drug	protein	cefotaxime	SLC22A6
DB12010	1196	drug	protein	fostamatinib	CLK2
DB00157	6652	drug	protein	NADH	SORD
DB01592	51327	drug	protein	Iron	AHSP
DB00139	1468	drug	protein	Succinic acid	SLC25A10
DB00128	443	drug	protein	L-Aspartic Acid	ASPA
DB01593	443	drug	protein	zinc	ASPA
cyclosporin-a	5530	drug	protein		PPP3CA
DB09220	10060	drug	protein	nicorandil	ABCC9
DB01016	10060	drug	protein	glyburide	ABCC9
DB00350	10060	drug	protein	minoxidil	ABCC9
DB00945	4792	drug	protein	aspirin	NFKBIA
DB08908	9817	drug	protein	dimethyl-fumarate	KEAP1
DB00091	5478	drug	protein	cyclosporine	PPIA
DB01110	56302	drug	protein	miconazole	TRPV5
DB00619	5159	drug	protein	imatinib	PDGFRB
DB00398	5159	drug	protein	sorafenib	PDGFRB
DB00102	5159	drug	protein	Becaplermin	PDGFRB
DB01268	5159	drug	protein	sunitinib	PDGFRB
DB08896	5159	drug	protein	regorafenib	PDGFRB
DB09221	5159	drug	protein	Polaprezinc	PDGFRB
DB12010	5159	drug	protein	fostamatinib	PDGFRB
DB09079	5159	drug	protein	nintedanib	PDGFRB
DB01254	5159	drug	protein	dasatinib	PDGFRB
DB06589	5159	drug	protein	pazopanib	PDGFRB
DB02709	4835	drug	protein	resveratrol	NQO2
DB01065	4835	drug	protein	melatonin	NQO2
DB00157	4835	drug	protein	NADH	NQO2
DB00170	4835	drug	protein	menadione	NQO2
DB12010	2580	drug	protein	fostamatinib	GAK
DB04272	58190	drug	protein		CTDSP1
DB12010	4145	drug	protein	fostamatinib	MATK
DB00157	4706	drug	protein	NADH	NDUFAB1
DB00133	189	drug	protein	L-Serine	AGXT
DB00114	189	drug	protein	Pyridoxal Phosphate	AGXT
DB00145	189	drug	protein	Glycine	AGXT
DB09089	3779	drug	protein	trimebutine	KCNMB1
DB01110	3779	drug	protein	miconazole	KCNMB1
DB12010	1263	drug	protein	fostamatinib	PLK3
DB00114	85007	drug	protein	Pyridoxal Phosphate	PHYKPL
DB01593	7276	drug	protein	zinc	TTR
DB00141	5973	drug	protein	N-Acetyl-D-glucosamine	RENBP
DB01394	7278	drug	protein	colchicine	TUBA3C
DB00361	7278	drug	protein	vinorelbine	TUBA3C
DB04845	7278	drug	protein	ixabepilone	TUBA3C
DB00755	216	drug	protein	tretinoin	ALDH1A1
DB00162	216	drug	protein	retinol	ALDH1A1
DB00157	216	drug	protein	NADH	ALDH1A1
DB00768	6273	drug	protein	olopatadine	S100A2
DB01593	6273	drug	protein	zinc	S100A2
DB04272	635	drug	protein		BHMT
DB00768	6285	drug	protein	olopatadine	S100B
DB01356	3612	drug	protein	Lithium	IMPA1
DB00831	6275	drug	protein	trifluoperazine	S100A4
DB00143	2941	drug	protein	Glutathione	GSTA4
DB00063	3674	drug	protein	eptifibatide	ITGA2B
DB00775	3674	drug	protein	tirofiban	ITGA2B
DB00054	3674	drug	protein	Abciximab	ITGA2B
DB00448	4137	drug	protein	lansoprazole	MAPT
DB01229	4137	drug	protein	paclitaxel	MAPT
DB01248	4137	drug	protein	docetaxel	MAPT
DB00637	4137	drug	protein	Astemizole	MAPT
DB00143	2745	drug	protein	Glutathione	GLRX
DB00514	653361	drug	protein	dextromethorphan	NCF1
DB00594	5328	drug	protein	amiloride	PLAU
DB00013	5328	drug	protein	Urokinase	PLAU
DB00055	5054	drug	protein		SERPINE1
DB00015	5054	drug	protein	Reteplase	SERPINE1
DB00031	5054	drug	protein	Tenecteplase	SERPINE1
DB00013	5054	drug	protein	Urokinase	SERPINE1
DB00029	5054	drug	protein	Anistreplase	SERPINE1
DB00009	5054	drug	protein	Alteplase	SERPINE1
DB00877	2258	drug	protein	sirolimus	FGF13
DB00364	2258	drug	protein	sucralfate	FGF13
DB00020	6383	drug	protein	sargramostim	SDC2
DB12010	5566	drug	protein	fostamatinib	PRKACA
bucladesine	5566	drug	protein		PRKACA
DB02701	142	drug	protein	nicotinamide	PARP1
DB01593	142	drug	protein	zinc	PARP1
DB09074	142	drug	protein	olaparib	PARP1
DB00277	142	drug	protein	Theophylline	PARP1
DB00852	3725	drug	protein	Pseudoephedrine	JUN
DB00570	3725	drug	protein	vinblastine	JUN
DB01169	3725	drug	protein	Arsenic trioxide	JUN
DB01029	3725	drug	protein	irbesartan	JUN
arsenic-trioxide	3725	drug	protein		JUN
DB00987	5423	drug	protein	cytarabine	POLB
DB01592	5423	drug	protein	Iron	POLB
DB00072	2064	drug	protein	trastuzumab	ERBB2
DB12010	2064	drug	protein	fostamatinib	ERBB2
DB05294	2064	drug	protein	vandetanib	ERBB2
DB05294	2065	drug	protein	vandetanib	ERBB3
DB01064	5296	drug	protein	isoprenaline	PIK3R2
DB09221	3326	drug	protein	Polaprezinc	HSP90AB1
DB08875	5979	drug	protein	cabozantinib	RET
DB00619	5979	drug	protein	imatinib	RET
DB00398	5979	drug	protein	sorafenib	RET
DB08901	5979	drug	protein	ponatinib	RET
DB01268	5979	drug	protein	sunitinib	RET
DB08896	5979	drug	protein	regorafenib	RET
DB12010	5979	drug	protein	fostamatinib	RET
DB05294	5979	drug	protein	vandetanib	RET
DB12010	2044	drug	protein	fostamatinib	EPHA5
DB01254	2044	drug	protein	dasatinib	EPHA5
DB05294	2044	drug	protein	vandetanib	EPHA5
DB01169	3065	drug	protein	Arsenic trioxide	HDAC1
DB08868	3065	drug	protein	fingolimod	HDAC1
DB06176	3065	drug	protein	romidepsin	HDAC1
DB05015	3065	drug	protein	belinostat	HDAC1
DB00313	3065	drug	protein	Valproic Acid	HDAC1
DB01593	3065	drug	protein	zinc	HDAC1
DB02546	3065	drug	protein	vorinostat	HDAC1
DB06819	3065	drug	protein	phenylbutyrate	HDAC1
DB06603	3065	drug	protein	panobinostat	HDAC1
DB06176	9759	drug	protein	romidepsin	HDAC4
DB05015	9759	drug	protein	belinostat	HDAC4
DB01593	9759	drug	protein	zinc	HDAC4
DB06603	9759	drug	protein	panobinostat	HDAC4
DB06176	10014	drug	protein	romidepsin	HDAC5
DB05015	10014	drug	protein	belinostat	HDAC5
DB02546	10014	drug	protein	vorinostat	HDAC5
DB06603	10014	drug	protein	panobinostat	HDAC5
DB06176	10013	drug	protein	romidepsin	HDAC6
DB05015	10013	drug	protein	belinostat	HDAC6
DB02546	10013	drug	protein	vorinostat	HDAC6
DB06603	10013	drug	protein	panobinostat	HDAC6
DB01593	1	drug	protein	zinc	A1BG
DB12010	23235	drug	protein	fostamatinib	SIK2
DB00661	778	drug	protein	verapamil	CACNA1F
DB09229	778	drug	protein	Aranidipine	CACNA1F
DB00825	778	drug	protein	levomenthol	CACNA1F
DB04855	778	drug	protein	dronedarone	CACNA1F
DB00568	778	drug	protein	cinnarizine	CACNA1F
DB08872	778	drug	protein	gabapentin-enacarbil	CACNA1F
DB09089	778	drug	protein	trimebutine	CACNA1F
DB00230	778	drug	protein	pregabalin	CACNA1F
DB00270	778	drug	protein	isradipine	CACNA1F
DB01023	778	drug	protein	felodipine	CACNA1F
DB00996	778	drug	protein	gabapentin	CACNA1F
DB00381	778	drug	protein	amlodipine	CACNA1F
DB01115	778	drug	protein	nifedipine	CACNA1F
DB00401	778	drug	protein	nisoldipine	CACNA1F
DB00393	778	drug	protein	nimodipine	CACNA1F
DB00421	778	drug	protein	spironolactone	CACNA1F
DB04920	778	drug	protein	cleviprex	CACNA1F
DB12010	11011	drug	protein	fostamatinib	TLK2
DB12010	9641	drug	protein	fostamatinib	IKBKE
DB12010	9475	drug	protein	fostamatinib	ROCK2
DB13165	9475	drug	protein	ripasudil	ROCK2
DB00188	5707	drug	protein	bortezomib	PSMD1
DB00143	373156	drug	protein	Glutathione	GSTK1
DB12010	5298	drug	protein	fostamatinib	PI4KB
DB12010	8780	drug	protein	fostamatinib	RIOK3
DB04865	6122	drug	protein	homoharringtonine	RPL3
DB00142	5198	drug	protein	L-Glutamic Acid	PFAS
DB00398	673	drug	protein	sorafenib	BRAF
DB08881	673	drug	protein	vemurafenib	BRAF
DB08896	673	drug	protein	regorafenib	BRAF
DB12010	673	drug	protein	fostamatinib	BRAF
DB08912	673	drug	protein	dabrafenib	BRAF
DB12010	8899	drug	protein	fostamatinib	PRPF4B
DB00642	471	drug	protein	pemetrexed	ATIC
DB00997	9221	drug	protein	doxorubicin	NOLC1
DB12010	23332	drug	protein	fostamatinib	CLASP1
epalrestat	231	drug	protein		AKR1B1
DB00143	231	drug	protein	Glutathione	AKR1B1
DB00605	231	drug	protein	sulindac	AKR1B1
DB04272	231	drug	protein		AKR1B1
DB00157	231	drug	protein	NADH	AKR1B1
DB06774	11331	drug	protein	capsaicin	PHB2
DB12010	10298	drug	protein	fostamatinib	PAK4
DB00114	5837	drug	protein	Pyridoxal Phosphate	PYGM
sodium-monofluorophosphate	5837	drug	protein		PYGM
DB00031	7123	drug	protein	Tenecteplase	CLEC3B
DB12010	815	drug	protein	fostamatinib	CAMK2A
DB12010	816	drug	protein	fostamatinib	CAMK2B
DB00688	3615	drug	protein	mycophenolate-mofetil	IMPDH2
DB00811	3615	drug	protein	ribavirin	IMPDH2
DB01033	3615	drug	protein	mercaptopurine	IMPDH2
DB01024	3615	drug	protein	mycophenolic-acid	IMPDH2
DB00352	3615	drug	protein	thioguanine	IMPDH2
DB00157	3615	drug	protein	NADH	IMPDH2
DB12010	817	drug	protein	fostamatinib	CAMK2D
DB12010	5062	drug	protein	fostamatinib	PAK2
DB00129	4947	drug	protein	L-Ornithine	OAZ2
DB12010	2011	drug	protein	fostamatinib	MARK2
DB02659	1327	drug	protein	cholic-acid	COX4I1
DB01104	10857	drug	protein	sertraline	PGRMC1
DB00514	10857	drug	protein	dextromethorphan	PGRMC1
DB00540	10857	drug	protein	nortriptyline	PGRMC1
DB00445	1105	drug	protein	epirubicin	CHD1
ethanolamine-oleate	2167	drug	protein		FABP4
DB00163	5516	drug	protein	Vitamin E	PPP2CB
DB01197	4048	drug	protein	captopril	LTA4H
DB00515	4350	drug	protein	cisplatin	MPG
DB01593	4350	drug	protein	zinc	MPG
DB04743	4057	drug	protein	nimesulide	LTF
DB03017	4057	drug	protein		LTF
DB01593	6279	drug	protein	zinc	S100A8
DB12010	8408	drug	protein	fostamatinib	ULK1
DB01017	54205	drug	protein	minocycline	CYCS
DB01593	7284	drug	protein	zinc	TUFM
DB02709	8570	drug	protein	resveratrol	KHSRP
DB00031	811	drug	protein	Tenecteplase	CALR
DB13999	811	drug	protein	MOROCTOCOG ALFA	CALR
DB00025	811	drug	protein		CALR
DB01065	811	drug	protein	melatonin	CALR
DB12010	23012	drug	protein	fostamatinib	STK38L
DB00133	10558	drug	protein	L-Serine	SPTLC1
DB00114	10558	drug	protein	Pyridoxal Phosphate	SPTLC1
DB00157	4522	drug	protein	NADH	MTHFD1
DB00174	6510	drug	protein	L-Asparagine	SLC1A5
DB00755	3933	drug	protein	tretinoin	LCN1
DB00128	4069	drug	protein	L-Aspartic Acid	LYZ
DB02772	4069	drug	protein	SUCROSE	LYZ
DB09074	10039	drug	protein	olaparib	PARP3
DB00132	3992	drug	protein		FADS1
DB00159	3992	drug	protein	icosapent	FADS1
DB01593	2934	drug	protein	zinc	GSN
DB05521	5476	drug	protein	telaprevir	CTSA
DB08873	5476	drug	protein	boceprevir	CTSA
DB00119	6566	drug	protein	Pyruvic acid	SLC16A1
DB12010	3716	drug	protein	fostamatinib	JAK1
DB08895	3716	drug	protein	tofacitinib	JAK1
DB11817	3716	drug	protein	baricitinib	JAK1
DB08877	3716	drug	protein	ruxolitinib	JAK1
DB00126	5352	drug	protein	Vitamin C	PLOD2
DB00115	4548	drug	protein	cyanocobalamin	MTR
DB00200	4548	drug	protein	Hydroxocobalamin	MTR
DB02659	9377	drug	protein	cholic-acid	COX5A
DB01593	117159	drug	protein	zinc	DCD
DB01593	388697	drug	protein	zinc	HRNR
DB00181	115207	drug	protein	baclofen	KCTD12
DB01593	3493	drug	protein	zinc	IGHA1
DB01238	3351	drug	protein	aripiprazole	HTR1B
DB00960	3351	drug	protein	pindolol	HTR1B
DB00216	3351	drug	protein	eletriptan	HTR1B
DB00696	3351	drug	protein	ergotamine	HTR1B
DB00589	3351	drug	protein	lisuride	HTR1B
DB09068	3351	drug	protein	vortioxetine	HTR1B
DB00669	3351	drug	protein	sumatriptan	HTR1B
DB13345	3351	drug	protein	DIHYDROERGOCRISTINE	HTR1B
DB00268	3351	drug	protein	ropinirole	HTR1B
DB06153	3351	drug	protein	pizotifen	HTR1B
DB00935	3351	drug	protein	oxymetazoline	HTR1B
DB11273	3351	drug	protein	DIHYDROERGOCORNINE	HTR1B
DB00571	3351	drug	protein	propranolol	HTR1B
DB08807	3351	drug	protein	bopindolol	HTR1B
DB00998	3351	drug	protein	frovatriptan	HTR1B
DB00334	3351	drug	protein	olanzapine	HTR1B
DB00734	3351	drug	protein	risperidone	HTR1B
DB00543	3351	drug	protein	amoxapine	HTR1B
DB01359	3351	drug	protein	penbutolol	HTR1B
DB01392	3351	drug	protein	yohimbine	HTR1B
DB00408	3351	drug	protein	loxapine	HTR1B
DB01200	3351	drug	protein	bromocriptine	HTR1B
DB01224	3351	drug	protein	quetiapine	HTR1B
DB00315	3351	drug	protein	zolmitriptan	HTR1B
DB08839	3351	drug	protein	serotonin	HTR1B
DB01186	3351	drug	protein	Pergolide	HTR1B
DB00321	3351	drug	protein	amitriptyline	HTR1B
DB00953	3351	drug	protein	rizatriptan	HTR1B
DB00248	3351	drug	protein	cabergoline	HTR1B
DB09225	3351	drug	protein	zotepine	HTR1B
DB09286	3351	drug	protein	pipamperone	HTR1B
DB06216	3351	drug	protein	asenapine	HTR1B
DB00246	3351	drug	protein	ziprasidone	HTR1B
DB00714	3351	drug	protein	Apomorphine	HTR1B
DB00952	3351	drug	protein	naratriptan	HTR1B
DB00918	3351	drug	protein	almotriptan	HTR1B
DB09304	3351	drug	protein	setiptiline	HTR1B
DB00247	3351	drug	protein	methysergide	HTR1B
DB00904	3351	drug	protein	ondansetron	HTR1B
fluphenazine-decanoate	3351	drug	protein		HTR1B
DB01049	3351	drug	protein	Ergoloid mesylate	HTR1B
DB00413	3351	drug	protein	pramipexole	HTR1B
DB00320	3351	drug	protein	dihydroergotamine	HTR1B
DB00363	3351	drug	protein	clozapine	HTR1B
DB00157	10797	drug	protein	NADH	MTHFD2
DB00987	5424	drug	protein	cytarabine	POLD1
DB00631	5424	drug	protein	clofarabine	POLD1
fludarabine-phosphate	5424	drug	protein		POLD1
DB12010	9891	drug	protein	fostamatinib	NUAK1
DB00128	8604	drug	protein	L-Aspartic Acid	SLC25A12
DB00114	23042	drug	protein	Pyridoxal Phosphate	PDXDC1
DB12010	6790	drug	protein	fostamatinib	AURKA
DB00157	1717	drug	protein	NADH	DHCR7
DB00114	2806	drug	protein	Pyridoxal Phosphate	GOT2
DB00128	2806	drug	protein	L-Aspartic Acid	GOT2
DB00142	2806	drug	protein	L-Glutamic Acid	GOT2
DB01238	3354	drug	protein	aripiprazole	HTR1E
DB00216	3354	drug	protein	eletriptan	HTR1E
DB00696	3354	drug	protein	ergotamine	HTR1E
DB04842	3354	drug	protein	fluspirilene	HTR1E
DB00669	3354	drug	protein	sumatriptan	HTR1E
DB13345	3354	drug	protein	DIHYDROERGOCRISTINE	HTR1E
DB11273	3354	drug	protein	DIHYDROERGOCORNINE	HTR1E
DB00334	3354	drug	protein	olanzapine	HTR1E
DB00734	3354	drug	protein	risperidone	HTR1E
DB01392	3354	drug	protein	yohimbine	HTR1E
DB00408	3354	drug	protein	loxapine	HTR1E
DB01224	3354	drug	protein	quetiapine	HTR1E
DB00315	3354	drug	protein	zolmitriptan	HTR1E
DB08839	3354	drug	protein	serotonin	HTR1E
DB00953	3354	drug	protein	rizatriptan	HTR1E
DB09225	3354	drug	protein	zotepine	HTR1E
DB06216	3354	drug	protein	asenapine	HTR1E
DB00246	3354	drug	protein	ziprasidone	HTR1E
DB00952	3354	drug	protein	naratriptan	HTR1E
DB09304	3354	drug	protein	setiptiline	HTR1E
DB00247	3354	drug	protein	methysergide	HTR1E
DB01049	3354	drug	protein	Ergoloid mesylate	HTR1E
DB01253	3354	drug	protein	ergonovine	HTR1E
DB00320	3354	drug	protein	dihydroergotamine	HTR1E
DB00363	3354	drug	protein	clozapine	HTR1E
DB00784	5743	drug	protein	mefenamic-acid	PTGS2
DB00945	5743	drug	protein	aspirin	PTGS2
DB04743	5743	drug	protein	nimesulide	PTGS2
DB13167	5743	drug	protein	alclofenac	PTGS2
DB00573	5743	drug	protein	fenoprofen	PTGS2
DB01397	5743	drug	protein	Magnesium salicylate	PTGS2
DB00991	5743	drug	protein	oxaprozin	PTGS2
DB09217	5743	drug	protein	firocoxib	PTGS2
DB00154	5743	drug	protein	gamma-Homolinolenic acid	PTGS2
DB00461	5743	drug	protein	nabumetone	PTGS2
DB08910	5743	drug	protein	pomalidomide	PTGS2
DB13217	5743	drug	protein	fentiazac	PTGS2
DB00814	5743	drug	protein	meloxicam	PTGS2
DB01628	5743	drug	protein	etoricoxib	PTGS2
DB00936	5743	drug	protein	Salicylic acid	PTGS2
DB00605	5743	drug	protein	sulindac	PTGS2
DB00500	5743	drug	protein	tolmetin	PTGS2
DB00712	5743	drug	protein	flurbiprofen-(+/-)	PTGS2
DB01009	5743	drug	protein	ketoprofen	PTGS2
DB12233	5743	drug	protein	iguratimod	PTGS2
DB09288	5743	drug	protein	propacetamol	PTGS2
DB00788	5743	drug	protein	naproxen	PTGS2
DB06736	5743	drug	protein	aceclofenac	PTGS2
DB00244	5743	drug	protein	mesalazine	PTGS2
flurbiprofen-(S)-(+)	5743	drug	protein		PTGS2
DB06725	5743	drug	protein	lornoxicam	PTGS2
DB00316	5743	drug	protein	paracetamol	PTGS2
DB00328	5743	drug	protein	indomethacin	PTGS2
DB02709	5743	drug	protein	resveratrol	PTGS2
DB01401	5743	drug	protein	Trisalicylate-choline	PTGS2
DB01399	5743	drug	protein	sasapyrine	PTGS2
DB00469	5743	drug	protein	tenoxicam	PTGS2
DB00210	5743	drug	protein	adapalene	PTGS2
DB01283	5743	drug	protein	Lumiracoxib	PTGS2
DB00586	5743	drug	protein	diclofenac	PTGS2
DB11071	5743	drug	protein	phenyl-salicylate	PTGS2
deracoxib	5743	drug	protein		PTGS2
DB00580	5743	drug	protein		PTGS2
bendazac	5743	drug	protein		PTGS2
DB01014	5743	drug	protein	balsalazide	PTGS2
DB01041	5743	drug	protein	Thalidomide	PTGS2
ufenamate	5743	drug	protein		PTGS2
DB00963	5743	drug	protein	Bromfenac	PTGS2
DB00821	5743	drug	protein	carprofen	PTGS2
DB00233	5743	drug	protein	aminosalicylate	PTGS2
DB00795	5743	drug	protein	sulfasalazine	PTGS2
DB08984	5743	drug	protein	etofenamate	PTGS2
DB09212	5743	drug	protein	loxoprofen	PTGS2
DB09213	5743	drug	protein	Dexibuprofen	PTGS2
DB00480	5743	drug	protein	lenalidomide	PTGS2
DB00939	5743	drug	protein	meclofenamic-acid	PTGS2
DB01435	5743	drug	protein	phenazone	PTGS2
DB01404	5743	drug	protein	GINSENG	PTGS2
DB00533	5743	drug	protein		PTGS2
amtolmetin-guacil	5743	drug	protein		PTGS2
DB00554	5743	drug	protein	piroxicam	PTGS2
sodium-salicylate	5743	drug	protein		PTGS2
DB13783	5743	drug	protein	acemetacin	PTGS2
DB04552	5743	drug	protein	niflumic-acid	PTGS2
DB00812	5743	drug	protein	Phenylbutazone	PTGS2
DB01600	5743	drug	protein	tiaprofenic-acid	PTGS2
DB00159	5743	drug	protein	icosapent	PTGS2
ibuprofen-lysine	5743	drug	protein		PTGS2
DB00749	5743	drug	protein	etodolac	PTGS2
DB01050	5743	drug	protein	ibuprofen	PTGS2
DB00861	5743	drug	protein	diflunisal	PTGS2
DB00482	5743	drug	protein	celecoxib	PTGS2
DB12545	5743	drug	protein	indobufen	PTGS2
DB00173	353	drug	protein	Adenine	APRT
DB04272	353	drug	protein		APRT
DB00398	6037	drug	protein	sorafenib	RNASE3
DB08881	6037	drug	protein	vemurafenib	RNASE3
DB01411	6037	drug	protein	pranlukast	RNASE3
DB08896	6037	drug	protein	regorafenib	RNASE3
DB08912	6037	drug	protein	dabrafenib	RNASE3
DB04272	6037	drug	protein		RNASE3
DB00188	5691	drug	protein	bortezomib	PSMB3
DB08889	5691	drug	protein	carfilzomib	PSMB3
DB00162	347	drug	protein	retinol	APOD
DB12010	54861	drug	protein	fostamatinib	SNRK
DB00188	5683	drug	protein	bortezomib	PSMA2
DB08889	5683	drug	protein	carfilzomib	PSMA2
DB00157	4704	drug	protein	NADH	NDUFA9
DB00157	2597	drug	protein	NADH	GAPDH
DB00642	2618	drug	protein	pemetrexed	GART
DB01234	301	drug	protein	dexamethasone	ANXA1
DB00741	301	drug	protein	hydrocortisone	ANXA1
DB00288	301	drug	protein	amcinonide	ANXA1
hydrocortisone-phosphate	301	drug	protein		ANXA1
DB00142	79751	drug	protein	L-Glutamic Acid	SLC25A22
DB02659	1345	drug	protein	cholic-acid	COX6C
DB00031	302	drug	protein	Tenecteplase	ANXA2
DB02709	873	drug	protein	resveratrol	CBR1
DB00151	1036	drug	protein	L-Cysteine	CDO1
DB00157	1036	drug	protein	NADH	CDO1
DB12010	5610	drug	protein	fostamatinib	EIF2AK2
DB12010	27148	drug	protein	fostamatinib	STK36
DB00114	6472	drug	protein	Pyridoxal Phosphate	SHMT2
DB00145	6472	drug	protein	Glycine	SHMT2
DB00188	5688	drug	protein	bortezomib	PSMA7
DB08889	5688	drug	protein	carfilzomib	PSMA7
DB00157	5160	drug	protein	NADH	PDHA1
DB01593	26330	drug	protein	zinc	GAPDHS
DB00157	26330	drug	protein	NADH	GAPDHS
DB12010	65061	drug	protein	fostamatinib	CDK15
DB00114	4942	drug	protein	Pyridoxal Phosphate	OAT
DB00129	4942	drug	protein	L-Ornithine	OAT
DB01078	483	drug	protein	deslanoside	ATP1B3
DB00188	5687	drug	protein	bortezomib	PSMA6
DB08889	5687	drug	protein	carfilzomib	PSMA6
DB01593	5723	drug	protein	zinc	PSPH
DB00630	5802	drug	protein	alendronate	PTPRS
DB01077	5802	drug	protein	etidronic-acid	PTPRS
DB09131	1476	drug	protein	cupric chloride	CSTB
DB09568	1892	drug	protein	Omega-3-carboxylic acids	ECHS1
DB02659	1329	drug	protein	cholic-acid	COX5B
DB00130	1503	drug	protein	glutamine-(l)	CTPS1
DB02659	1340	drug	protein	cholic-acid	COX6B1
DB01064	5295	drug	protein	isoprenaline	PIK3R1
DB12010	3702	drug	protein	fostamatinib	ITK
DB06589	3702	drug	protein	pazopanib	ITK
DB00945	4791	drug	protein	aspirin	NFKB2
DB01296	4791	drug	protein	glucosamine	NFKB2
DB12010	4214	drug	protein	fostamatinib	MAP3K1
DB04272	1431	drug	protein		CS
DB12010	29110	drug	protein	fostamatinib	TBK1
DB05676	7124	drug	protein	apremilast	TNF
DB00852	7124	drug	protein	Pseudoephedrine	TNF
DB08910	7124	drug	protein	pomalidomide	TNF
DB01296	7124	drug	protein	glucosamine	TNF
DB06674	7124	drug	protein	golimumab	TNF
DB00065	7124	drug	protein	Infliximab	TNF
DB01411	7124	drug	protein	pranlukast	TNF
DB00806	7124	drug	protein	pentoxifylline	TNF
DB09221	7124	drug	protein	Polaprezinc	TNF
DB00608	7124	drug	protein	chloroquine	TNF
DB01041	7124	drug	protein	Thalidomide	TNF
DB00005	7124	drug	protein	Etanercept	TNF
DB00668	7124	drug	protein	epinephrine	TNF
DB08904	7124	drug	protein	Certolizumab pegol	TNF
DB01407	7124	drug	protein	clenbuterol	TNF
DB00480	7124	drug	protein	lenalidomide	TNF
DB00051	7124	drug	protein	Adalimumab	TNF
DB04951	7124	drug	protein	pirfenidone	TNF
DB01427	7124	drug	protein	amrinone	TNF
DB00005	7133	drug	protein	Etanercept	TNFRSF1B
DB00784	3784	drug	protein	mefenamic-acid	KCNQ1
DB00808	3784	drug	protein	indapamide	KCNQ1
DB01244	3784	drug	protein	bepridil	KCNQ1
DB06637	3784	drug	protein	dalfampridine	KCNQ1
DB04953	3784	drug	protein	retigabine	KCNQ1
DB04552	3784	drug	protein	niflumic-acid	KCNQ1
DB00795	38	drug	protein	sulfasalazine	ACAT1
DB01593	1832	drug	protein	zinc	DSP
DB00040	2642	drug	protein	Glucagon recombinant	GCGR
DB00541	203068	drug	protein	vincristine	TUBB
DB00570	203068	drug	protein	vinblastine	TUBB
DB01394	203068	drug	protein	colchicine	TUBB
DB00361	203068	drug	protein	vinorelbine	TUBB
DB01179	203068	drug	protein	podophyllotoxin	TUBB
DB02772	58	drug	protein	SUCROSE	ACTA1
DB00925	801	drug	protein	phenoxybenzamine	CALM1
DB00850	801	drug	protein	perphenazine	CALM1
DB00622	801	drug	protein	nicardipine	CALM1
DB01023	801	drug	protein	felodipine	CALM1
DB04841	801	drug	protein	flunarizine	CALM1
DB00623	801	drug	protein	fluphenazine	CALM1
DB00527	801	drug	protein	cinchocaine	CALM1
DB01244	801	drug	protein	bepridil	CALM1
DB00831	801	drug	protein	trifluoperazine	CALM1
DB01100	801	drug	protein	pimozide	CALM1
DB01115	801	drug	protein	nifedipine	CALM1
DB01429	801	drug	protein	aprindine	CALM1
DB01069	801	drug	protein	promethazine	CALM1
DB01065	801	drug	protein	melatonin	CALM1
DB00836	801	drug	protein	loperamide	CALM1
DB00477	801	drug	protein	chlorpromazine	CALM1
DB00451	7067	drug	protein	levothyroxine	THRA
DB01118	7067	drug	protein	amiodarone	THRA
DB00509	7067	drug	protein	Dextrothyroxine	THRA
DB00279	7067	drug	protein	liothyronine	THRA
DB06616	613	drug	protein	bosutinib	BCR
DB08901	613	drug	protein	ponatinib	BCR
DB01254	613	drug	protein	dasatinib	BCR
DB06616	3055	drug	protein	bosutinib	HCK
DB12010	3055	drug	protein	fostamatinib	HCK
DB01254	3055	drug	protein	dasatinib	HCK
DB04216	3055	drug	protein	quercetin	HCK
DB00541	7277	drug	protein	vincristine	TUBA4A
DB01394	7277	drug	protein	colchicine	TUBA4A
DB00361	7277	drug	protein	vinorelbine	TUBA4A
DB04845	7277	drug	protein	ixabepilone	TUBA4A
DB01179	7277	drug	protein	podophyllotoxin	TUBA4A
DB12010	9448	drug	protein	fostamatinib	MAP4K4
DB00970	5430	drug	protein	dactinomycin	POLR2A
DB00570	7283	drug	protein	vinblastine	TUBG1
DB12010	5127	drug	protein	fostamatinib	CDK16
DB01017	836	drug	protein	minocycline	CASP3
DB12010	7535	drug	protein	fostamatinib	ZAP70
DB12010	983	drug	protein	fostamatinib	CDK1
DB12010	1111	drug	protein	fostamatinib	CHEK1
DB12010	11200	drug	protein	fostamatinib	CHEK2
DB00752	23028	drug	protein	tranylcypromine	KDM1A
DB12010	91	drug	protein	fostamatinib	ACVR1B
DB12010	2042	drug	protein	fostamatinib	EPHA3
DB05294	2042	drug	protein	vandetanib	EPHA3
DB01015	2950	drug	protein	sulfamethoxazole	GSTP1
DB00143	2950	drug	protein	Glutathione	GSTP1
DB03619	2950	drug	protein	deoxycholic-acid	GSTP1
DB00903	2950	drug	protein	etacrynic-acid	GSTP1
DB00316	2950	drug	protein	paracetamol	GSTP1
DB09462	2950	drug	protein	Glycerin	GSTP1
DB01242	2950	drug	protein	clomipramine	GSTP1
DB00363	2950	drug	protein	clozapine	GSTP1
DB00615	3320	drug	protein	Rifabutin	HSP90AA1
DB09221	3320	drug	protein	Polaprezinc	HSP90AA1
DB00716	3320	drug	protein	nedocromil	HSP90AA1
DB00201	5591	drug	protein	caffeine	PRKDC
DB00131	1385	drug	protein	Adenosine monophosphate	CREB1
DB01183	1385	drug	protein	naloxone	CREB1
DB01593	4193	drug	protein	zinc	MDM2
DB01169	595	drug	protein	Arsenic trioxide	CCND1
arsenic-trioxide	595	drug	protein		CCND1
DB05015	83933	drug	protein	belinostat	HDAC10
DB02546	83933	drug	protein	vorinostat	HDAC10
DB06603	83933	drug	protein	panobinostat	HDAC10
DB06176	55869	drug	protein	romidepsin	HDAC8
DB05015	55869	drug	protein	belinostat	HDAC8
DB01592	55869	drug	protein	Iron	HDAC8
DB01593	55869	drug	protein	zinc	HDAC8
DB02546	55869	drug	protein	vorinostat	HDAC8
DB06603	55869	drug	protein	panobinostat	HDAC8
DB01169	5595	drug	protein	Arsenic trioxide	MAPK3
DB00605	5595	drug	protein	sulindac	MAPK3
arsenic-trioxide	5595	drug	protein		MAPK3
DB06616	2534	drug	protein	bosutinib	FYN
DB12010	2534	drug	protein	fostamatinib	FYN
DB01254	2534	drug	protein	dasatinib	FYN
DB08901	3932	drug	protein	ponatinib	LCK
DB12010	3932	drug	protein	fostamatinib	LCK
DB09079	3932	drug	protein	nintedanib	LCK
DB01254	3932	drug	protein	dasatinib	LCK
DB00619	5156	drug	protein	imatinib	PDGFRA
DB00102	5156	drug	protein	Becaplermin	PDGFRA
DB09283	5156	drug	protein	trapidil	PDGFRA
DB08901	5156	drug	protein	ponatinib	PDGFRA
DB01268	5156	drug	protein	sunitinib	PDGFRA
DB08896	5156	drug	protein	regorafenib	PDGFRA
DB12010	5156	drug	protein	fostamatinib	PDGFRA
DB09079	5156	drug	protein	nintedanib	PDGFRA
DB06589	5156	drug	protein	pazopanib	PDGFRA
DB12010	5347	drug	protein	fostamatinib	PLK1
DB01593	334	drug	protein	zinc	APLP2
DB00121	31	drug	protein	Biotin	ACACA
DB12010	1859	drug	protein	fostamatinib	DYRK1A
DB06176	51564	drug	protein	romidepsin	HDAC7
DB05015	51564	drug	protein	belinostat	HDAC7
DB06603	51564	drug	protein	panobinostat	HDAC7
DB06616	10746	drug	protein	bosutinib	MAP3K2
DB12010	10746	drug	protein	fostamatinib	MAP3K2
DB12010	4139	drug	protein	fostamatinib	MARK1
DB12010	5287	drug	protein	fostamatinib	PIK3C2B
DB12010	8711	drug	protein	fostamatinib	TNK1
DB12010	7465	drug	protein	fostamatinib	WEE1
DB06176	9734	drug	protein	romidepsin	HDAC9
DB05015	9734	drug	protein	belinostat	HDAC9
DB00313	9734	drug	protein	Valproic Acid	HDAC9
DB02546	9734	drug	protein	vorinostat	HDAC9
DB06603	9734	drug	protein	panobinostat	HDAC9
DB12010	658	drug	protein	fostamatinib	BMPR1B
DB12010	27	drug	protein	fostamatinib	ABL2
DB01254	27	drug	protein	dasatinib	ABL2
DB00619	3815	drug	protein	imatinib	KIT
DB00398	3815	drug	protein	sorafenib	KIT
DB04868	3815	drug	protein	nilotinib	KIT
DB08901	3815	drug	protein	ponatinib	KIT
DB01268	3815	drug	protein	sunitinib	KIT
DB08896	3815	drug	protein	regorafenib	KIT
DB12010	3815	drug	protein	fostamatinib	KIT
DB01254	3815	drug	protein	dasatinib	KIT
DB06589	3815	drug	protein	pazopanib	KIT
DB09078	3815	drug	protein	lenvatinib	KIT
DB01593	2023	drug	protein	zinc	ENO1
DB12010	2931	drug	protein	fostamatinib	GSK3A
DB00480	1003	drug	protein	lenalidomide	CDH5
DB11994	1571	drug	protein	diacerein	CYP2E1
DB00503	1571	drug	protein	Ritonavir	CYP2E1
DB00951	1571	drug	protein	Isoniazid	CYP2E1
DB00615	7184	drug	protein	Rifabutin	HSP90B1
DB00783	4508	drug	protein	estradiol	MT-ATP6
DB13954	4508	drug	protein	estradiol cypionate	MT-ATP6
DB00244	1147	drug	protein	mesalazine	CHUK
DB06151	1147	drug	protein	acetylcysteine	CHUK
DB00233	1147	drug	protein	aminosalicylate	CHUK
DB00795	1147	drug	protein	sulfasalazine	CHUK
DB01593	3848	drug	protein	zinc	KRT1
DB12010	8569	drug	protein	fostamatinib	MKNK1
DB01593	7161	drug	protein	zinc	TP73
DB12483	5294	drug	protein	copanlisib	PIK3CG
DB09054	5294	drug	protein	idelalisib	PIK3CG
DB12010	5294	drug	protein	fostamatinib	PIK3CG
DB04216	5294	drug	protein	quercetin	PIK3CG
DB01132	5467	drug	protein	pioglitazone	PPARD
DB01393	5467	drug	protein	bezafibrate	PPARD
DB00605	5467	drug	protein	sulindac	PPARD
DB00755	5467	drug	protein	tretinoin	PPARD
DB00132	5467	drug	protein		PPARD
DB01039	5467	drug	protein	fenofibrate	PPARD
DB00313	5467	drug	protein	Valproic Acid	PPARD
DB00374	5467	drug	protein	Treprostinil	PPARD
DB09462	5467	drug	protein	Glycerin	PPARD
DB00412	5467	drug	protein	Rosiglitazone	PPARD
DB13873	5467	drug	protein	fenofibric-acid	PPARD
DB00159	5467	drug	protein	icosapent	PPARD
DB09006	5467	drug	protein	clinofibrate	PPARD
DB00188	5686	drug	protein	bortezomib	PSMA5
DB08889	5686	drug	protein	carfilzomib	PSMA5
DB09089	3783	drug	protein	trimebutine	KCNN4
DB00228	3783	drug	protein	Enflurane	KCNN4
DB00356	3783	drug	protein	chlorzoxazone	KCNN4
DB01110	3783	drug	protein	miconazole	KCNN4
DB00740	3783	drug	protein	riluzole	KCNN4
DB00158	6573	drug	protein	folic-acid	SLC19A1
DB00641	3689	drug	protein	simvastatin	ITGB2
DB00015	5329	drug	protein	Reteplase	PLAUR
DB00031	5329	drug	protein	Tenecteplase	PLAUR
DB00013	5329	drug	protein	Urokinase	PLAUR
DB00029	5329	drug	protein	Anistreplase	PLAUR
DB00009	5329	drug	protein	Alteplase	PLAUR
DB06616	5604	drug	protein	bosutinib	MAP2K1
DB08911	5604	drug	protein	trametinib	MAP2K1
DB05239	5604	drug	protein	cobimetinib	MAP2K1
DB03754	79661	drug	protein	Tromethamine	NEIL1
DB01592	79661	drug	protein	Iron	NEIL1
DB08872	777	drug	protein	gabapentin-enacarbil	CACNA1E
DB00230	777	drug	protein	pregabalin	CACNA1E
DB00996	777	drug	protein	gabapentin	CACNA1E
DB00555	777	drug	protein	lamotrigine	CACNA1E
DB00277	23420	drug	protein	Theophylline	NOMO1
DB00364	1950	drug	protein	sucralfate	EGF
DB00677	7018	drug	protein	isoflurophate	TF
DB00515	7018	drug	protein	cisplatin	TF
DB01592	7018	drug	protein	Iron	TF
DB01593	7018	drug	protein	zinc	TF
DB01593	6647	drug	protein	zinc	SOD1
DB00988	6647	drug	protein	dopamine	SOD1
DB00668	6647	drug	protein	epinephrine	SOD1
DB01064	6647	drug	protein	isoprenaline	SOD1
DB00163	5579	drug	protein	Vitamin E	PRKCB
DB00675	5579	drug	protein	tamoxifen	PRKCB
DB12010	5580	drug	protein	fostamatinib	PRKCD
DB00675	5580	drug	protein	tamoxifen	PRKCD
DB12010	5581	drug	protein	fostamatinib	PRKCE
DB00675	5581	drug	protein	tamoxifen	PRKCE
DB12010	695	drug	protein	fostamatinib	BTK
DB09053	695	drug	protein	ibrutinib	BTK
DB01254	695	drug	protein	dasatinib	BTK
DB12010	55561	drug	protein	fostamatinib	CDC42BPG
DB00661	784	drug	protein	verapamil	CACNB3
DB00825	784	drug	protein	levomenthol	CACNB3
DB04855	784	drug	protein	dronedarone	CACNB3
DB08872	784	drug	protein	gabapentin-enacarbil	CACNB3
DB09089	784	drug	protein	trimebutine	CACNB3
DB00230	784	drug	protein	pregabalin	CACNB3
DB00996	784	drug	protein	gabapentin	CACNB3
DB00393	784	drug	protein	nimodipine	CACNB3
DB00421	784	drug	protein	spironolactone	CACNB3
DB00780	2572	drug	protein	phenelzine	GAD2
DB00142	2572	drug	protein	L-Glutamic Acid	GAD2
DB01017	834	drug	protein	minocycline	CASP1
DB00155	4842	drug	protein	L-Citrulline	NOS1
L-Citrulline	4842	drug	protein		NOS1
DB09241	4842	drug	protein	Methylene Blue	NOS1
DB08907	6523	drug	protein	canagliflozin	SLC5A1
DB09038	6523	drug	protein	empagliflozin	SLC5A1
DB06292	6523	drug	protein	dapagliflozin	SLC5A1
DB06616	6789	drug	protein	bosutinib	STK4
DB01243	4986	drug	protein	chloroxine	OPRK1
DB00652	4986	drug	protein	Pentazocine	OPRK1
DB00318	4986	drug	protein	Codeine	OPRK1
DB00825	4986	drug	protein	levomenthol	OPRK1
DB00327	4986	drug	protein	Hydromorphone	OPRK1
butorphanol-(+)-tartrate	4986	drug	protein		OPRK1
DB00295	4986	drug	protein	Morphine	OPRK1
DB00193	4986	drug	protein	tramadol	OPRK1
DB09089	4986	drug	protein	trimebutine	OPRK1
DB06204	4986	drug	protein	tapentadol	OPRK1
DB11130	4986	drug	protein	Opium	OPRK1
DB00396	4986	drug	protein	progesterone	OPRK1
DB06230	4986	drug	protein	nalmefene	OPRK1
DB00514	4986	drug	protein	dextromethorphan	OPRK1
DB00844	4986	drug	protein	nalbuphine	OPRK1
DB00813	4986	drug	protein	Fentanyl	OPRK1
DB06148	4986	drug	protein	mianserin	OPRK1
DB00555	4986	drug	protein	lamotrigine	OPRK1
DB00704	4986	drug	protein	naltrexone	OPRK1
DB09289	4986	drug	protein	tianeptine	OPRK1
DB09272	4986	drug	protein	eluxadoline	OPRK1
DB01452	4986	drug	protein	Heroin	OPRK1
DB06800	4986	drug	protein	methylnaltrexone	OPRK1
DB00921	4986	drug	protein	Buprenorphine	OPRK1
DB01183	4986	drug	protein	naloxone	OPRK1
DB00321	4986	drug	protein	amitriptyline	OPRK1
DB00647	4986	drug	protein	Dextropropoxyphene	OPRK1
DB00497	4986	drug	protein	Oxycodone	OPRK1
DB00454	4986	drug	protein	Pethidine	OPRK1
DB00854	4986	drug	protein	Levorphanol	OPRK1
DB01209	4986	drug	protein	Dezocine	OPRK1
DB00836	4986	drug	protein	loperamide	OPRK1
DB00370	4986	drug	protein	mirtazapine	OPRK1
DB00611	4986	drug	protein	Butorphanol	OPRK1
budipine	2902	drug	protein		GRIN1
DB01708	2902	drug	protein	Dehydroepiandrosterone	GRIN1
DB00996	2902	drug	protein	gabapentin	GRIN1
DB06151	2902	drug	protein	acetylcysteine	GRIN1
DB00949	2902	drug	protein	felbamate	GRIN1
DB01043	2902	drug	protein	memantine	GRIN1
DB04896	2902	drug	protein	milnacipran	GRIN1
DB01174	2902	drug	protein	Phenobarbital	GRIN1
DB09481	2902	drug	protein	magnesium carbonate	GRIN1
cycloserine-(d)	2902	drug	protein		GRIN1
DB00418	2902	drug	protein	Secobarbital	GRIN1
DB00659	2902	drug	protein	acamprosate	GRIN1
DB00454	2902	drug	protein	Pethidine	GRIN1
DB01173	2902	drug	protein	orphenadrine	GRIN1
DB00289	2902	drug	protein	atomoxetine	GRIN1
DB00312	2902	drug	protein	Pentobarbital	GRIN1
DB00142	2902	drug	protein	L-Glutamic Acid	GRIN1
DB00163	5578	drug	protein	Vitamin E	PRKCA
DB00675	5578	drug	protein	tamoxifen	PRKCA
DB01396	476	drug	protein	Digitoxin	ATP1A1
DB00511	476	drug	protein		ATP1A1
DB01430	476	drug	protein	almitrine	ATP1A1
DB01378	476	drug	protein	MAGNESIUM	ATP1A1
DB01119	476	drug	protein	diazoxide	ATP1A1
DB13996	476	drug	protein	MAGNESIUM ACETATE	ATP1A1
DB00903	476	drug	protein	etacrynic-acid	ATP1A1
DB01078	476	drug	protein	deslanoside	ATP1A1
DB06697	476	drug	protein		ATP1A1
DB01244	476	drug	protein	bepridil	ATP1A1
DB01158	476	drug	protein	bretylium	ATP1A1
DB00390	476	drug	protein	digoxin	ATP1A1
DB00774	476	drug	protein	hydroflumethiazide	ATP1A1
DB01092	476	drug	protein	ouabain	ATP1A1
DB01021	476	drug	protein	trichlormethiazide	ATP1A1
DB01188	476	drug	protein	ciclopirox	ATP1A1
DB00204	3768	drug	protein		KCNJ12
DB01392	3768	drug	protein	yohimbine	KCNJ12
DB12010	9706	drug	protein	fostamatinib	ULK2
DB00031	4035	drug	protein	Tenecteplase	LRP1
DB13999	4035	drug	protein	MOROCTOCOG ALFA	LRP1
DB13152	4035	drug	protein		LRP1
DB00025	4035	drug	protein		LRP1
DB00100	4035	drug	protein	Coagulation Factor IX	LRP1
DB00384	6340	drug	protein	triamterene	SCNN1G
DB00594	6340	drug	protein	amiloride	SCNN1G
DB09221	4803	drug	protein	Polaprezinc	NGF
DB01407	4803	drug	protein	clenbuterol	NGF
DB00031	821	drug	protein	Tenecteplase	CANX
DB13999	821	drug	protein	MOROCTOCOG ALFA	CANX
DB00025	821	drug	protein		CANX
DB01593	3827	drug	protein	zinc	KNG1
DB05541	6324	drug	protein	brivaracetam	SCN1B
DB00909	6324	drug	protein	zonisamide	SCN1B
DB00313	6324	drug	protein	Valproic Acid	SCN1B
DB00252	6324	drug	protein	phenytoin	SCN1B
DB00999	759	drug	protein	hydrochlorothiazide	CA1
DB00391	759	drug	protein	SULPIRIDE	CA1
DB00869	759	drug	protein	dorzolamide	CA1
DB01119	759	drug	protein	diazoxide	CA1
DB00819	759	drug	protein	acetazolamide	CA1
DB00703	759	drug	protein	methazolamide	CA1
DB00562	759	drug	protein	benzthiazide	CA1
DB00909	759	drug	protein	zonisamide	CA1
DB01194	759	drug	protein	brinzolamide	CA1
DB00311	759	drug	protein	ethoxzolamide	CA1
DB03255	759	drug	protein	Phenol	CA1
DB00880	759	drug	protein	chlorothiazide	CA1
DB00381	759	drug	protein	amlodipine	CA1
DB00232	759	drug	protein	methyclothiazide	CA1
DB00273	759	drug	protein	topiramate	CA1
DB00774	759	drug	protein	hydroflumethiazide	CA1
DB01021	759	drug	protein	trichlormethiazide	CA1
DB01144	759	drug	protein	diclofenamide	CA1
DB00436	759	drug	protein	bendroflumethiazide	CA1
DB00423	759	drug	protein	methocarbamol	CA1
DB01325	759	drug	protein	quinethazone	CA1
DB00606	759	drug	protein	cyclothiazide	CA1
DB01031	759	drug	protein	ethinamate	CA1
DB00310	759	drug	protein	chlorthalidone	CA1
DB04665	759	drug	protein	coumarin	CA1
DB00075	919	drug	protein	Muromonab-CD3	CD247
DB00999	760	drug	protein	hydrochlorothiazide	CA2
DB00391	760	drug	protein	SULPIRIDE	CA2
DB00869	760	drug	protein	dorzolamide	CA2
DB01119	760	drug	protein	diazoxide	CA2
DB03904	760	drug	protein	urea	CA2
DB00695	760	drug	protein	furosemide	CA2
DB00819	760	drug	protein	acetazolamide	CA2
DB00703	760	drug	protein	methazolamide	CA2
DB11085	760	drug	protein	resorcinol	CA2
DB00562	760	drug	protein	benzthiazide	CA2
DB00909	760	drug	protein	zonisamide	CA2
DB00580	760	drug	protein		CA2
DB01194	760	drug	protein	brinzolamide	CA2
DB00311	760	drug	protein	ethoxzolamide	CA2
DB03255	760	drug	protein	Phenol	CA2
DB00880	760	drug	protein	chlorothiazide	CA2
DB00232	760	drug	protein	methyclothiazide	CA2
DB00273	760	drug	protein	topiramate	CA2
DB00774	760	drug	protein	hydroflumethiazide	CA2
DB01021	760	drug	protein	trichlormethiazide	CA2
DB01144	760	drug	protein	diclofenamide	CA2
DB00436	760	drug	protein	bendroflumethiazide	CA2
DB01325	760	drug	protein	quinethazone	CA2
DB00606	760	drug	protein	cyclothiazide	CA2
DB01031	760	drug	protein	ethinamate	CA2
DB04665	760	drug	protein	coumarin	CA2
DB00482	760	drug	protein	celecoxib	CA2
DB00928	1786	drug	protein	azacitidine	DNMT1
DB01099	1786	drug	protein	flucytosine	DNMT1
DB01035	1786	drug	protein	procainamide	DNMT1
DB01262	1786	drug	protein	decitabine	DNMT1
DB01278	10267	drug	protein	Pramlintide	RAMP1
DB01278	10266	drug	protein	Pramlintide	RAMP2
DB01278	10268	drug	protein	Pramlintide	RAMP3
fenigam	2550	drug	protein		GABBR1
DB00837	2550	drug	protein		GABBR1
DB00996	2550	drug	protein	gabapentin	GABBR1
DB01956	2550	drug	protein	taurine	GABBR1
DB00181	2550	drug	protein	baclofen	GABBR1
DB02530	2550	drug	protein	GAMMA-AMINOBUTYRIC ACID	GABBR1
DB01080	2550	drug	protein	vigabatrin	GABBR1
DB08818	55576	drug	protein		STAB2
DB08818	22927	drug	protein		HABP4
DB00570	7846	drug	protein	vinblastine	TUBA1A
DB00643	7846	drug	protein	mebendazole	TUBA1A
DB01394	7846	drug	protein	colchicine	TUBA1A
DB00361	7846	drug	protein	vinorelbine	TUBA1A
DB04845	7846	drug	protein	ixabepilone	TUBA1A
DB08860	3156	drug	protein	pitavastatin	HMGCR
DB01098	3156	drug	protein	rosuvastatin	HMGCR
DB00175	3156	drug	protein	pravastatin	HMGCR
DB01095	3156	drug	protein	fluvastatin	HMGCR
DB00641	3156	drug	protein	simvastatin	HMGCR
DB01076	3156	drug	protein	atorvastatin	HMGCR
DB00439	3156	drug	protein		HMGCR
DB00227	3156	drug	protein	lovastatin	HMGCR
DB00157	3156	drug	protein	NADH	HMGCR
DB00515	2	drug	protein	cisplatin	A2M
DB00102	2	drug	protein	Becaplermin	A2M
DB00626	2	drug	protein	bacitracin	A2M
DB01593	2	drug	protein	zinc	A2M
DB08888	2	drug	protein	ocriplasmin	A2M
DB12010	5598	drug	protein	fostamatinib	MAPK7
DB12010	28996	drug	protein	fostamatinib	HIPK2
DB04106	7296	drug	protein	fotemustine	TXNRD1
DB01169	7296	drug	protein	Arsenic trioxide	TXNRD1
arsenic-trioxide	7296	drug	protein		TXNRD1
DB00143	51022	drug	protein	Glutathione	GLRX2
DB00122	5338	drug	protein	Choline	PLD2
DB14006	5338	drug	protein	choline salicylate	PLD2
ethanolamine-oleate	5338	drug	protein		PLD2
DB01593	12	drug	protein	zinc	SERPINA3
DB00852	467	drug	protein	Pseudoephedrine	ATF3
DB00672	6833	drug	protein	chlorpropamide	ABCC8
DB01120	6833	drug	protein	gliclazide	ABCC8
DB01382	6833	drug	protein	Glycodiazine	ABCC8
DB00731	6833	drug	protein	nateglinide	ABCC8
DB00222	6833	drug	protein	glimepiride	ABCC8
DB01251	6833	drug	protein	gliquidone	ABCC8
DB00839	6833	drug	protein	tolazamide	ABCC8
DB01067	6833	drug	protein	glipizide	ABCC8
DB00414	6833	drug	protein	acetohexamide	ABCC8
DB01016	6833	drug	protein	glyburide	ABCC8
DB01252	6833	drug	protein	mitiglinide	ABCC8
DB00912	6833	drug	protein	repaglinide	ABCC8
DB01124	6833	drug	protein	tolbutamide	ABCC8
DB13165	6093	drug	protein	ripasudil	ROCK1
DB01593	3858	drug	protein	zinc	KRT10
DB00157	1737	drug	protein	NADH	DLAT
DB00119	5162	drug	protein	Pyruvic acid	PDHB
DB00157	5162	drug	protein	NADH	PDHB
DB00201	6261	drug	protein	caffeine	RYR1
DB01219	6261	drug	protein	dantrolene	RYR1
DB09085	6261	drug	protein	tetracaine	RYR1
DB12010	5608	drug	protein	fostamatinib	MAP2K6
[truncated: 6,569 more rows]
