# Supplementary material for: Identification of disease treatment mechanisms through the multiscale interactome
Source: Nat Commun. 2021 Mar 19;12:1796. doi: 10.1038/s41467-021-21770-8 (PMC7979814; doi:10.1038/s41467-021-21770-8)
Supplement: Supplementary file 4 — Supplementary Data 2 [file 41467_2021_21770_MOESM4_ESM.xlsx]

## Sheet: 2_indication_to_protein
node_1	node_2	node_1_type	node_2_type	node_1_name	node_2_name
C0031117	2318	indication	protein	peripheral neuropathy	FLNC
C0026848	2318	indication	protein	Myopathy	FLNC
C0878544	2318	indication	protein	cardiomyopathy	FLNC
C0035229	2318	indication	protein	Respiratory Insufficiency	FLNC
C0009404	2318	indication	protein	Colorectal Neoplasms	FLNC
C0007193	88	indication	protein	Cardiomyopathy, Dilated	ACTN2
C0002170	90	indication	protein	Alopecia	ACVR1
C0242488	90	indication	protein	acute lung injury	ACVR1
C0017638	90	indication	protein	Glioma	ACVR1
C0035229	90	indication	protein	Respiratory Insufficiency	ACVR1
C1458155	90	indication	protein	Mammary Neoplasms	ACVR1
C0004114	90	indication	protein	astrocytoma	ACVR1
C0007642	2624	indication	protein	Cellulitis	GATA2
C0162627	2624	indication	protein	Skin Diseases, Bacterial	GATA2
C3463824	2624	indication	protein	Myelodysplastic Syndrome	GATA2
C0023467	2624	indication	protein	Leukemia, Myelocytic, Acute	GATA2
C0021051	2624	indication	protein	Immunologic Deficiency Syndromes	GATA2
C0023487	5371	indication	protein	acute promyelocytic leukemia (APL)	PML
C0036341	5371	indication	protein	schizophrenia	PML
C0029401	5371	indication	protein	Osteitis Deformans	PML
C0038325	5371	indication	protein	Stevens-Johnson Syndrome	PML
C0017636	5371	indication	protein	glioblastoma	PML
C0030297	6774	indication	protein	Pancreatic Neoplasm	STAT3
C0009324	6774	indication	protein	ulcerative colitis	STAT3
C0027627	6774	indication	protein	Neoplasm Metastasis	STAT3
C0011581	6774	indication	protein	Depressive disorder	STAT3
C0001418	6774	indication	protein	Adenocarcinoma	STAT3
C0033860	6774	indication	protein	psoriasis	STAT3
C0007137	6774	indication	protein	squamous cell carcinoma	STAT3
C0007131	6774	indication	protein	Non-Small Cell Lung Carcinoma	STAT3
C0023467	6774	indication	protein	Leukemia, Myelocytic, Acute	STAT3
C0033578	6774	indication	protein	Prostatic Neoplasms	STAT3
C1168401	6774	indication	protein	head and neck squamous cell carcinoma (HNSCC)	STAT3
C0037299	6774	indication	protein	skin ulcer	STAT3
C0009375	6774	indication	protein	Colonic Neoplasms	STAT3
C0919267	6774	indication	protein	Ovarian Neoplasm	STAT3
C0025149	6774	indication	protein	medulloblastoma	STAT3
C0007786	6774	indication	protein	Brain Ischemia	STAT3
C0029453	6774	indication	protein	Osteopenia	STAT3
C0004153	6774	indication	protein	atherosclerosis	STAT3
C0015230	6774	indication	protein	Exanthema	STAT3
C1458155	6774	indication	protein	Mammary Neoplasms	STAT3
C0011854	6774	indication	protein	Diabetes Mellitus, Insulin-Dependent	STAT3
C0013595	6774	indication	protein	eczema	STAT3
C0015967	6774	indication	protein	fever	STAT3
C3495559	6774	indication	protein	Juvenile Arthritis	STAT3
C0004364	6774	indication	protein	Autoimmune Diseases	STAT3
C0030578	6774	indication	protein	Paronychia Inflammation	STAT3
C0010200	6774	indication	protein	Coughing	STAT3
C0038356	6774	indication	protein	Stomach Neoplasms	STAT3
C0033774	6774	indication	protein	Pruritus	STAT3
C0017574	6774	indication	protein	gingivitis	STAT3
C0007570	6774	indication	protein	celiac disease	STAT3
C0027627	226	indication	protein	Neoplasm Metastasis	ALDOA
C0008325	226	indication	protein	Cholecystitis	ALDOA
C0034012	226	indication	protein	Delayed Puberty	ALDOA
C0151744	226	indication	protein	Myocardial Ischemia	ALDOA
C1458155	226	indication	protein	Mammary Neoplasms	ALDOA
C0008350	226	indication	protein	gallstones	ALDOA
C0018681	351	indication	protein	headache	APP
C0011581	351	indication	protein	Depressive disorder	APP
C0917798	351	indication	protein	Cerebral Ischemia	APP
C0005586	351	indication	protein	bipolar disorder	APP
C0003469	351	indication	protein	Anxiety Disorders	APP
C0002395	351	indication	protein	Alzheimer's disease	APP
C0242422	351	indication	protein	Parkinsonian Disorders	APP
C0007786	351	indication	protein	Brain Ischemia	APP
C0002726	351	indication	protein	Amyloidosis	APP
C0149931	351	indication	protein	Migraine Disorders	APP
C0014544	351	indication	protein	epilepsy	APP
C0038454	351	indication	protein	stroke	APP
C0009952	351	indication	protein	Febrile Convulsions	APP
C0036572	351	indication	protein	seizures	APP
C0497327	351	indication	protein	Dementia	APP
C0004352	1600	indication	protein	Autistic Disorder	DAB1
C0010417	10370	indication	protein	Cryptorchidism	CITED2
C0039685	10370	indication	protein	Tetralogy of Fallot	CITED2
C0038379	7020	indication	protein	Strabismus	TFAP2A
C0018916	7020	indication	protein	Hemangioma	TFAP2A
C0036341	7020	indication	protein	schizophrenia	TFAP2A
C0017168	7020	indication	protein	gastroesophageal reflux disease (GERD)	TFAP2A
C0018834	7020	indication	protein	heartburn	TFAP2A
C0010417	7020	indication	protein	Cryptorchidism	TFAP2A
C0014544	7020	indication	protein	epilepsy	TFAP2A
C0028738	7020	indication	protein	nystagmus	TFAP2A
C0036572	7020	indication	protein	seizures	TFAP2A
C0520679	2033	indication	protein	obstructive sleep apnea	EP300
C0038379	2033	indication	protein	Strabismus	EP300
C0022548	2033	indication	protein	Keloid	EP300
C0011334	2033	indication	protein	cavities	EP300
C0025202	2033	indication	protein	melanoma	EP300
C0009806	2033	indication	protein	constipation	EP300
C0005695	2033	indication	protein	Bladder Neoplasm	EP300
C0017601	2033	indication	protein	glaucoma	EP300
C0003811	2033	indication	protein	Cardiac Arrhythmia	EP300
C0007137	2033	indication	protein	squamous cell carcinoma	EP300
C0001973	2033	indication	protein	Alcoholic Intoxication, Chronic	EP300
C0013274	2033	indication	protein	patent ductus arteriosus (PDA)	EP300
C0014170	2033	indication	protein	Endometrial Neoplasms	EP300
C1458155	2033	indication	protein	Mammary Neoplasms	EP300
C0010417	2033	indication	protein	Cryptorchidism	EP300
C0149925	2033	indication	protein	Small Cell Carcinoma Of Lung	EP300
C0004352	2033	indication	protein	Autistic Disorder	EP300
C0014544	2033	indication	protein	epilepsy	EP300
C0007138	2033	indication	protein	Carcinoma, Transitional Cell	EP300
C0007134	2033	indication	protein	renal cell carcinoma (RCC)	EP300
C0009404	2033	indication	protein	Colorectal Neoplasms	EP300
C0038325	2033	indication	protein	Stevens-Johnson Syndrome	EP300
C0038356	2033	indication	protein	Stomach Neoplasms	EP300
C0028754	2033	indication	protein	obesity	EP300
C0036572	2033	indication	protein	seizures	EP300
C0311277	2033	indication	protein	Obesity, Abdominal	EP300
C0027051	338	indication	protein	Myocardial Infarction	APOB
C0020473	338	indication	protein	hyperlipidemia	APOB
C0013404	338	indication	protein	Dyspnea	APOB
C0745103	338	indication	protein	Hyperlipoproteinemia Type Iia	APOB
C0010054	338	indication	protein	Coronary Arteriosclerosis	APOB
C1956346	338	indication	protein	coronary artery disease (CAD)	APOB
C0023212	338	indication	protein	Left-Sided Heart Failure	APOB
C0020538	338	indication	protein	Hypertensive disease	APOB
C0020443	338	indication	protein	hypercholesterolemia	APOB
C0020445	338	indication	protein	Hypercholesterolemia, Familial	APOB
C0010068	338	indication	protein	coronary heart disease	APOB
C1704417	338	indication	protein	Hyperlipoproteinemia Type Iib	APOB
C0002962	338	indication	protein	angina pectoris	APOB
C0020557	338	indication	protein	hypertriglyceridemia	APOB
C0004943	338	indication	protein	Behcet Syndrome	APOB
C0342881	338	indication	protein	Familial hypercholesterolemia - homozygous	APOB
C0000744	4547	indication	protein	Abetalipoproteinemia	MTTP
C0026650	4547	indication	protein	Movement Disorders	MTTP
C0011581	409	indication	protein	Depressive disorder	ARRB2
C0005586	409	indication	protein	bipolar disorder	ARRB2
C0036341	409	indication	protein	schizophrenia	ARRB2
C0027627	1436	indication	protein	Neoplasm Metastasis	CSF1R
C0011581	1436	indication	protein	Depressive disorder	CSF1R
C0023467	1436	indication	protein	Leukemia, Myelocytic, Acute	CSF1R
C0026838	1436	indication	protein	Muscle Spasticity	CSF1R
C1458155	1436	indication	protein	Mammary Neoplasms	CSF1R
C0036341	2885	indication	protein	schizophrenia	GRB2
C0035579	6521	indication	protein	rickets	SLC4A1
C0001126	6521	indication	protein	Renal Tubular Acidosis	SLC4A1
C0020598	6521	indication	protein	hypocalcemia	SLC4A1
C0029442	6521	indication	protein	osteomalacia	SLC4A1
C0027819	580	indication	protein	neuroblastoma	BARD1
C1458155	580	indication	protein	Mammary Neoplasms	BARD1
C0018801	153	indication	protein	Heart Failure	ADRB1
C0011581	153	indication	protein	Depressive disorder	ADRB1
C0020538	153	indication	protein	Hypertensive disease	ADRB1
C0151744	153	indication	protein	Myocardial Ischemia	ADRB1
C0020452	153	indication	protein	Hyperemia	ADRB1
C0007193	153	indication	protein	Cardiomyopathy, Dilated	ADRB1
C0011849	153	indication	protein	diabetes mellitus	ADRB1
C0242973	153	indication	protein	Ventricular Dysfunction	ADRB1
C0038356	153	indication	protein	Stomach Neoplasms	ADRB1
C0028754	153	indication	protein	obesity	ADRB1
C0030297	672	indication	protein	Pancreatic Neoplasm	BRCA1
C0011581	672	indication	protein	Depressive disorder	BRCA1
C0009806	672	indication	protein	constipation	BRCA1
C1140680	672	indication	protein	Malignant Neoplasm Of Ovary	BRCA1
C0036341	672	indication	protein	schizophrenia	BRCA1
C0006142	672	indication	protein	Malignant Neoplasm Of Breast	BRCA1
C0033578	672	indication	protein	Prostatic Neoplasms	BRCA1
C0031154	672	indication	protein	peritonitis	BRCA1
C0919267	672	indication	protein	Ovarian Neoplasm	BRCA1
C0678222	672	indication	protein	Breast Carcinoma	BRCA1
C1458155	672	indication	protein	Mammary Neoplasms	BRCA1
C0027498	672	indication	protein	Nausea and vomiting	BRCA1
C0000737	672	indication	protein	abdominal pain	BRCA1
C0009806	2668	indication	protein	constipation	GDNF
C0017638	2668	indication	protein	Glioma	GDNF
C0005586	2668	indication	protein	bipolar disorder	GDNF
C0036341	2668	indication	protein	schizophrenia	GDNF
C0014474	2668	indication	protein	ependymoma	GDNF
C0035229	2668	indication	protein	Respiratory Insufficiency	GDNF
C0038220	2668	indication	protein	status epilepticus	GDNF
C0031511	2668	indication	protein	pheochromocytoma	GDNF
C1269683	2668	indication	protein	Major Depressive Disorder	GDNF
C0027498	2668	indication	protein	Nausea and vomiting	GDNF
C0017636	2668	indication	protein	glioblastoma	GDNF
C0000737	2668	indication	protein	abdominal pain	GDNF
C0023418	4436	indication	protein	Leukemia	MSH2
C0003467	4436	indication	protein	anxiety	MSH2
C0011581	4436	indication	protein	Depressive disorder	MSH2
C0009806	4436	indication	protein	constipation	MSH2
C0017638	4436	indication	protein	Glioma	MSH2
C0017181	4436	indication	protein	Gastrointestinal Hemorrhage	MSH2
C0151740	4436	indication	protein	Intracranial Hypertension	MSH2
C0027819	4436	indication	protein	neuroblastoma	MSH2
C0014474	4436	indication	protein	ependymoma	MSH2
C0376545	4436	indication	protein	Hematologic Neoplasms	MSH2
C0034885	4436	indication	protein	Rectal Neoplasms	MSH2
C0919267	4436	indication	protein	Ovarian Neoplasm	MSH2
C0025149	4436	indication	protein	medulloblastoma	MSH2
C0678222	4436	indication	protein	Breast Carcinoma	MSH2
C0007117	4436	indication	protein	basal cell carcinoma (BCC)	MSH2
C0015672	4436	indication	protein	fatigue	MSH2
C0149931	4436	indication	protein	Migraine Disorders	MSH2
C0035412	4436	indication	protein	rhabdomyosarcoma	MSH2
C0014544	4436	indication	protein	epilepsy	MSH2
C0007102	4436	indication	protein	Malignant Tumor Of Colon	MSH2
C0009404	4436	indication	protein	Colorectal Neoplasms	MSH2
C0027498	4436	indication	protein	Nausea and vomiting	MSH2
C0024299	4436	indication	protein	Lymphoma	MSH2
C1527249	4436	indication	protein	colorectal cancer	MSH2
C0038356	4436	indication	protein	Stomach Neoplasms	MSH2
C0017636	4436	indication	protein	glioblastoma	MSH2
C0000737	4436	indication	protein	abdominal pain	MSH2
C0036572	4436	indication	protein	seizures	MSH2
C1263846	4436	indication	protein	attention-deficit/hyperactivity disorder (ADHD)	MSH2
C0023418	2956	indication	protein	Leukemia	MSH6
C0003467	2956	indication	protein	anxiety	MSH6
C0011581	2956	indication	protein	Depressive disorder	MSH6
C0009806	2956	indication	protein	constipation	MSH6
C0017181	2956	indication	protein	Gastrointestinal Hemorrhage	MSH6
C0151740	2956	indication	protein	Intracranial Hypertension	MSH6
C0027819	2956	indication	protein	neuroblastoma	MSH6
C0014474	2956	indication	protein	ependymoma	MSH6
C0376545	2956	indication	protein	Hematologic Neoplasms	MSH6
C0034885	2956	indication	protein	Rectal Neoplasms	MSH6
C0025149	2956	indication	protein	medulloblastoma	MSH6
C0007117	2956	indication	protein	basal cell carcinoma (BCC)	MSH6
C0015672	2956	indication	protein	fatigue	MSH6
C0149931	2956	indication	protein	Migraine Disorders	MSH6
C0035412	2956	indication	protein	rhabdomyosarcoma	MSH6
C0014170	2956	indication	protein	Endometrial Neoplasms	MSH6
C0014544	2956	indication	protein	epilepsy	MSH6
C0007102	2956	indication	protein	Malignant Tumor Of Colon	MSH6
C0027498	2956	indication	protein	Nausea and vomiting	MSH6
C0024299	2956	indication	protein	Lymphoma	MSH6
C0476089	2956	indication	protein	Endometrial Carcinoma	MSH6
C1527249	2956	indication	protein	colorectal cancer	MSH6
C0038356	2956	indication	protein	Stomach Neoplasms	MSH6
C0017636	2956	indication	protein	glioblastoma	MSH6
C0000737	2956	indication	protein	abdominal pain	MSH6
C0036572	2956	indication	protein	seizures	MSH6
C1263846	2956	indication	protein	attention-deficit/hyperactivity disorder (ADHD)	MSH6
C0011334	421	indication	protein	cavities	ARVCF
C0009806	421	indication	protein	constipation	ARVCF
C0231528	421	indication	protein	muscle pain	ARVCF
C0020626	421	indication	protein	hypoparathyroidism	ARVCF
C0036341	421	indication	protein	schizophrenia	ARVCF
C0020598	421	indication	protein	hypocalcemia	ARVCF
C0021051	421	indication	protein	Immunologic Deficiency Syndromes	ARVCF
C0702166	421	indication	protein	Acne	ARVCF
C0039621	421	indication	protein	tetany	ARVCF
C0036508	421	indication	protein	seborrheic dermatitis	ARVCF
C0039685	421	indication	protein	Tetralogy of Fallot	ARVCF
C1263846	421	indication	protein	attention-deficit/hyperactivity disorder (ADHD)	ARVCF
C0001973	1013	indication	protein	Alcoholic Intoxication, Chronic	CDH15
C0032460	1013	indication	protein	Polycystic Ovary Syndrome	CDH15
C0040822	5092	indication	protein	tremors	PCBD1
C0751435	5092	indication	protein	hyperphenylalaninemia (HPA)	PCBD1
C0011581	775	indication	protein	Depressive disorder	CACNA1C
C0005586	775	indication	protein	bipolar disorder	CACNA1C
C0004238	775	indication	protein	atrial fibrillation (AF)	CACNA1C
C0036341	775	indication	protein	schizophrenia	CACNA1C
C0003811	775	indication	protein	Cardiac Arrhythmia	CACNA1C
C0020538	775	indication	protein	Hypertensive disease	CACNA1C
C0021051	775	indication	protein	Immunologic Deficiency Syndromes	CACNA1C
C0004352	775	indication	protein	Autistic Disorder	CACNA1C
C0033975	775	indication	protein	Psychotic Disorders	CACNA1C
C1269683	775	indication	protein	Major Depressive Disorder	CACNA1C
C0085612	775	indication	protein	ventricular arrhythmias	CACNA1C
C0020615	775	indication	protein	hypoglycemia	CACNA1C
C0018801	5664	indication	protein	Heart Failure	PSEN2
C0005586	5664	indication	protein	bipolar disorder	PSEN2
C0036341	5664	indication	protein	schizophrenia	PSEN2
C0002395	5664	indication	protein	Alzheimer's disease	PSEN2
C0007193	5664	indication	protein	Cardiomyopathy, Dilated	PSEN2
C0018802	5664	indication	protein	congestive heart failure	PSEN2
C0497327	5664	indication	protein	Dementia	PSEN2
C0025202	823	indication	protein	melanoma	CAPN1
C0029134	823	indication	protein	Optic Neuritis	CAPN1
C0003811	7273	indication	protein	Cardiac Arrhythmia	TTN
C0026848	7273	indication	protein	Myopathy	TTN
C0007193	7273	indication	protein	Cardiomyopathy, Dilated	TTN
C0005586	3708	indication	protein	bipolar disorder	ITPR1
C0033578	3708	indication	protein	Prostatic Neoplasms	ITPR1
C0026650	3708	indication	protein	Movement Disorders	ITPR1
C0038379	767	indication	protein	Strabismus	CA8
C0007789	767	indication	protein	Cerebral Palsy	CA8
C0040822	767	indication	protein	tremors	CA8
C0014544	767	indication	protein	epilepsy	CA8
C0036572	767	indication	protein	seizures	CA8
C0005586	9223	indication	protein	bipolar disorder	MAGI1
C0036341	9223	indication	protein	schizophrenia	MAGI1
C0030297	1499	indication	protein	Pancreatic Neoplasm	CTNNB1
C0038379	1499	indication	protein	Strabismus	CTNNB1
C0271623	1499	indication	protein	Hypogonadotropic Hypogonadism	CTNNB1
C0023890	1499	indication	protein	hepatic cirrhosis	CTNNB1
C0018681	1499	indication	protein	headache	CTNNB1
C1140680	1499	indication	protein	Malignant Neoplasm Of Ovary	CTNNB1
C0001418	1499	indication	protein	Adenocarcinoma	CTNNB1
C0231528	1499	indication	protein	muscle pain	CTNNB1
C0036341	1499	indication	protein	schizophrenia	CTNNB1
C0020514	1499	indication	protein	hyperprolactinemia	CTNNB1
C0033578	1499	indication	protein	Prostatic Neoplasms	CTNNB1
C0206686	1499	indication	protein	adrenal cortical carcinoma	CTNNB1
C0334634	1499	indication	protein	Malignant lymphoma, lymphocytic, intermediate differentiation, diffuse	CTNNB1
C0009375	1499	indication	protein	Colonic Neoplasms	CTNNB1
C0919267	1499	indication	protein	Ovarian Neoplasm	CTNNB1
C0025149	1499	indication	protein	medulloblastoma	CTNNB1
C0678222	1499	indication	protein	Breast Carcinoma	CTNNB1
C1458155	1499	indication	protein	Mammary Neoplasms	CTNNB1
C0027708	1499	indication	protein	Wilm's tumor	CTNNB1
C0007134	1499	indication	protein	renal cell carcinoma (RCC)	CTNNB1
C0001430	1499	indication	protein	Adenoma	CTNNB1
C0009404	1499	indication	protein	Colorectal Neoplasms	CTNNB1
C0027498	1499	indication	protein	Nausea and vomiting	CTNNB1
C0038325	1499	indication	protein	Stevens-Johnson Syndrome	CTNNB1
C2239176	1499	indication	protein	hepatocellular carcinoma (HCC)	CTNNB1
C1527249	1499	indication	protein	colorectal cancer	CTNNB1
C0038356	1499	indication	protein	Stomach Neoplasms	CTNNB1
C0024121	1499	indication	protein	Lung Neoplasms	CTNNB1
C0687720	1499	indication	protein	central diabetes insipidus	CTNNB1
C0028754	1499	indication	protein	obesity	CTNNB1
C0000737	1499	indication	protein	abdominal pain	CTNNB1
C0030297	5925	indication	protein	Pancreatic Neoplasm	RB1
C0023418	5925	indication	protein	Leukemia	RB1
C0027627	5925	indication	protein	Neoplasm Metastasis	RB1
C0005695	5925	indication	protein	Bladder Neoplasm	RB1
C0007131	5925	indication	protein	Non-Small Cell Lung Carcinoma	RB1
C0036920	5925	indication	protein	Sezary Syndrome	RB1
C0206686	5925	indication	protein	adrenal cortical carcinoma	RB1
C0042909	5925	indication	protein	Vitreous Hemorrhage	RB1
C0376545	5925	indication	protein	Hematologic Neoplasms	RB1
C0007786	5925	indication	protein	Brain Ischemia	RB1
C0007117	5925	indication	protein	basal cell carcinoma (BCC)	RB1
C0553580	5925	indication	protein	Ewing's sarcoma	RB1
C0035335	5925	indication	protein	retinoblastoma	RB1
C1458155	5925	indication	protein	Mammary Neoplasms	RB1
C0149925	5925	indication	protein	Small Cell Carcinoma Of Lung	RB1
C0038325	5925	indication	protein	Stevens-Johnson Syndrome	RB1
C0024299	5925	indication	protein	Lymphoma	RB1
C2239176	5925	indication	protein	hepatocellular carcinoma (HCC)	RB1
C0024121	5925	indication	protein	Lung Neoplasms	RB1
C0029463	5925	indication	protein	osteosarcoma	RB1
C0596263	1523	indication	protein	Carcinogenesis	CUX1
C1269683	1523	indication	protein	Major Depressive Disorder	CUX1
C0678222	7251	indication	protein	Breast Carcinoma	TSG101
C0005695	1026	indication	protein	Bladder Neoplasm	CDKN1A
C0043515	1026	indication	protein	Zollinger-Ellison syndrome	CDKN1A
C0030920	1026	indication	protein	Peptic Ulcer	CDKN1A
C0001206	1026	indication	protein	acromegaly	CDKN1A
C0011991	1026	indication	protein	diarrhea	CDKN1A
C0033578	1026	indication	protein	Prostatic Neoplasms	CDKN1A
C0014868	1026	indication	protein	Esophagitis	CDKN1A
C0009375	1026	indication	protein	Colonic Neoplasms	CDKN1A
C0020502	1026	indication	protein	hyperparathyroidism	CDKN1A
C0007138	1026	indication	protein	Carcinoma, Transitional Cell	CDKN1A
C0021670	1026	indication	protein	Insulinoma	CDKN1A
C0033375	1026	indication	protein	Prolactinoma	CDKN1A
C0020437	1026	indication	protein	hypercalcemia	CDKN1A
C0038356	1026	indication	protein	Stomach Neoplasms	CDKN1A
C0024121	1026	indication	protein	Lung Neoplasms	CDKN1A
C0220994	10166	indication	protein	hyperammonemia	SLC25A15
C0014550	10166	indication	protein	Epilepsies, Myoclonic	SLC25A15
C0017168	5000	indication	protein	gastroesophageal reflux disease (GERD)	ORC4
C0018834	5000	indication	protein	heartburn	ORC4
C1269683	10270	indication	protein	Major Depressive Disorder	AKAP8
C0005586	7534	indication	protein	bipolar disorder	YWHAZ
C0027819	81704	indication	protein	neuroblastoma	DOCK8
C0036341	998	indication	protein	schizophrenia	CDC42
C2239176	1033	indication	protein	hepatocellular carcinoma (HCC)	CDKN3
C0025202	1017	indication	protein	melanoma	CDK2
C0017601	5932	indication	protein	glaucoma	RBBP8
C0006625	5932	indication	protein	cachexia	RBBP8
C0151686	5932	indication	protein	Growth retardation	RBBP8
C0878787	5932	indication	protein	Growth Failure	RBBP8
C0018798	9464	indication	protein	congenital heart defects	HAND2
C0039685	9464	indication	protein	Tetralogy of Fallot	HAND2
C0079744	1213	indication	protein	Diffuse Large B-Cell Lymphoma	CLTC
C0005695	3486	indication	protein	Bladder Neoplasm	IGFBP3
C0151744	3486	indication	protein	Myocardial Ischemia	IGFBP3
C0003873	3486	indication	protein	rheumatoid arthritis	IGFBP3
C0004352	3486	indication	protein	Autistic Disorder	IGFBP3
C0007138	3486	indication	protein	Carcinoma, Transitional Cell	IGFBP3
C0009404	3486	indication	protein	Colorectal Neoplasms	IGFBP3
C0000786	3486	indication	protein	Spontaneous Abortion	IGFBP3
C0038356	3486	indication	protein	Stomach Neoplasms	IGFBP3
C0392784	1277	indication	protein	dermatofibrosarcoma protuberans (DFSP)	COL1A1
C0007642	1277	indication	protein	Cellulitis	COL1A1
C0022548	1277	indication	protein	Keloid	COL1A1
C0018801	1277	indication	protein	Heart Failure	COL1A1
C0023890	1277	indication	protein	hepatic cirrhosis	COL1A1
C0162627	1277	indication	protein	Skin Diseases, Bacterial	COL1A1
C0151526	1277	indication	protein	Premature Birth	COL1A1
C0008311	1277	indication	protein	Cholangitis	COL1A1
C0017168	1277	indication	protein	gastroesophageal reflux disease (GERD)	COL1A1
C0029408	1277	indication	protein	osteoarthritis	COL1A1
C0018834	1277	indication	protein	heartburn	COL1A1
C0037286	1277	indication	protein	Skin Neoplasms	COL1A1
C0233315	1277	indication	protein	Premature Birth Of Newborn	COL1A1
C0020538	1277	indication	protein	Hypertensive disease	COL1A1
C0037299	1277	indication	protein	skin ulcer	COL1A1
C0029453	1277	indication	protein	Osteopenia	COL1A1
C0035229	1277	indication	protein	Respiratory Insufficiency	COL1A1
C0016057	1277	indication	protein	Fibrosarcoma	COL1A1
C0029456	1277	indication	protein	osteoporosis	COL1A1
C0015967	1277	indication	protein	fever	COL1A1
C0004364	1277	indication	protein	Autoimmune Diseases	COL1A1
C0042345	1277	indication	protein	varicose veins	COL1A1
C0018802	1277	indication	protein	congestive heart failure	COL1A1
C0000786	1277	indication	protein	Spontaneous Abortion	COL1A1
C2973725	1277	indication	protein	pulmonary arterial hypertension (PAH)	COL1A1
C0027726	1277	indication	protein	nephrotic syndrome	COL1A1
C0029434	1277	indication	protein	brittle bone disease	COL1A1
C0011616	7295	indication	protein	contact dermatitis	TXN
C0023890	4088	indication	protein	hepatic cirrhosis	SMAD3
C0409959	4088	indication	protein	Osteoarthritis, Knee	SMAD3
C0004238	4088	indication	protein	atrial fibrillation (AF)	SMAD3
C1956346	4088	indication	protein	coronary artery disease (CAD)	SMAD3
C0029408	4088	indication	protein	osteoarthritis	SMAD3
C0023212	4088	indication	protein	Left-Sided Heart Failure	SMAD3
C0020538	4088	indication	protein	Hypertensive disease	SMAD3
C0042138	4088	indication	protein	Uterine Neoplasms	SMAD3
C0010346	4088	indication	protein	Crohn's disease	SMAD3
C3495559	4088	indication	protein	Juvenile Arthritis	SMAD3
C0013405	4088	indication	protein	Dyspnea, Paroxysmal	SMAD3
C0023267	4088	indication	protein	Fibroid Tumor	SMAD3
C0030297	4089	indication	protein	Pancreatic Neoplasm	SMAD4
C0038379	4089	indication	protein	Strabismus	SMAD4
C0002871	4089	indication	protein	anemia	SMAD4
C0008325	4089	indication	protein	Cholecystitis	SMAD4
C0013274	4089	indication	protein	patent ductus arteriosus (PDA)	SMAD4
C0020621	4089	indication	protein	hypokalemia	SMAD4
C0020538	4089	indication	protein	Hypertensive disease	SMAD4
C0026848	4089	indication	protein	Myopathy	SMAD4
C0346647	4089	indication	protein	Malignant Neoplasm Of Pancreas	SMAD4
C0003492	4089	indication	protein	Aortic coarctation	SMAD4
C0149931	4089	indication	protein	Migraine Disorders	SMAD4
C0010417	4089	indication	protein	Cryptorchidism	SMAD4
C0004352	4089	indication	protein	Autistic Disorder	SMAD4
C0014544	4089	indication	protein	epilepsy	SMAD4
C0009404	4089	indication	protein	Colorectal Neoplasms	SMAD4
C1134719	4089	indication	protein	Invasive Ductal Breast Carcinoma	SMAD4
C0038356	4089	indication	protein	Stomach Neoplasms	SMAD4
C0000737	4089	indication	protein	abdominal pain	SMAD4
C0036572	4089	indication	protein	seizures	SMAD4
C0033578	10928	indication	protein	Prostatic Neoplasms	RALBP1
C0020538	10928	indication	protein	Hypertensive disease	RALBP1
C0151744	10928	indication	protein	Myocardial Ischemia	RALBP1
C0032460	891	indication	protein	Polycystic Ovary Syndrome	CCNB1
C0014173	1465	indication	protein	Endometrial Hyperplasia	CSRP1
C0005586	1465	indication	protein	bipolar disorder	CSRP1
C0033578	1465	indication	protein	Prostatic Neoplasms	CSRP1
C0024141	1445	indication	protein	Lupus Erythematosus, Systemic	CSK
C0870082	3643	indication	protein	Hyperkeratosis	INSR
C0018418	3643	indication	protein	Gynecomastia	INSR
C0034013	3643	indication	protein	precocious puberty	INSR
C0020555	3643	indication	protein	Hypertrichosis	INSR
C0030567	3643	indication	protein	Parkinson's Disease	INSR
C0029927	3643	indication	protein	cystic ovaries	INSR
C0031117	3643	indication	protein	peripheral neuropathy	INSR
C0271650	3643	indication	protein	Impaired Glucose Tolerance	INSR
C0034012	3643	indication	protein	Delayed Puberty	INSR
C0001206	3643	indication	protein	acromegaly	INSR
C0259817	3643	indication	protein	Xerosis	INSR
C0002395	3643	indication	protein	Alzheimer's disease	INSR
C0020459	3643	indication	protein	Hyperinsulinism	INSR
C0006625	3643	indication	protein	cachexia	INSR
C0011849	3643	indication	protein	diabetes mellitus	INSR
C0020456	3643	indication	protein	hyperglycemia	INSR
C0011882	3643	indication	protein	Diabetic Neuropathies	INSR
C0020615	3643	indication	protein	hypoglycemia	INSR
C0024115	3643	indication	protein	Lung diseases	INSR
C0085631	3480	indication	protein	Agitation	IGF1R
C0003467	3480	indication	protein	anxiety	IGF1R
C0030567	3480	indication	protein	Parkinson's Disease	IGF1R
C0031117	3480	indication	protein	peripheral neuropathy	IGF1R
C0037286	3480	indication	protein	Skin Neoplasms	IGF1R
C0206686	3480	indication	protein	adrenal cortical carcinoma	IGF1R
C0002395	3480	indication	protein	Alzheimer's disease	IGF1R
C0035229	3480	indication	protein	Respiratory Insufficiency	IGF1R
C0014170	3480	indication	protein	Endometrial Neoplasms	IGF1R
C1458155	3480	indication	protein	Mammary Neoplasms	IGF1R
C0018273	3480	indication	protein	Growth Disorders	IGF1R
C3495559	3480	indication	protein	Juvenile Arthritis	IGF1R
C2239176	3480	indication	protein	hepatocellular carcinoma (HCC)	IGF1R
C0024115	3480	indication	protein	Lung diseases	IGF1R
C0151744	1634	indication	protein	Myocardial Ischemia	DCN
C0014170	1634	indication	protein	Endometrial Neoplasms	DCN
C0011860	1956	indication	protein	Diabetes Mellitus, Non-Insulin-Dependent	EGFR
C0542346	1956	indication	protein	Pimples	EGFR
C0042963	1956	indication	protein	vomiting	EGFR
C0025500	1956	indication	protein	mesothelioma	EGFR
C0027627	1956	indication	protein	Neoplasm Metastasis	EGFR
C0014175	1956	indication	protein	endometriosis	EGFR
C0001418	1956	indication	protein	Adenocarcinoma	EGFR
C0005695	1956	indication	protein	Bladder Neoplasm	EGFR
C0021655	1956	indication	protein	Insulin Resistance	EGFR
C0007137	1956	indication	protein	squamous cell carcinoma	EGFR
C0001973	1956	indication	protein	Alcoholic Intoxication, Chronic	EGFR
C0007131	1956	indication	protein	Non-Small Cell Lung Carcinoma	EGFR
C0206686	1956	indication	protein	adrenal cortical carcinoma	EGFR
C0020538	1956	indication	protein	Hypertensive disease	EGFR
C0009375	1956	indication	protein	Colonic Neoplasms	EGFR
C0876973	1956	indication	protein	Infectious Disease Of Lung	EGFR
C0034885	1956	indication	protein	Rectal Neoplasms	EGFR
C0919267	1956	indication	protein	Ovarian Neoplasm	EGFR
C0007193	1956	indication	protein	Cardiomyopathy, Dilated	EGFR
C1458155	1956	indication	protein	Mammary Neoplasms	EGFR
C0014859	1956	indication	protein	Esophageal Neoplasms	EGFR
C0149925	1956	indication	protein	Small Cell Carcinoma Of Lung	EGFR
C1269683	1956	indication	protein	Major Depressive Disorder	EGFR
C0009404	1956	indication	protein	Colorectal Neoplasms	EGFR
C0018671	1956	indication	protein	Head And Neck Neoplasms	EGFR
C2239176	1956	indication	protein	hepatocellular carcinoma (HCC)	EGFR
C0017636	1956	indication	protein	glioblastoma	EGFR
C0024121	1956	indication	protein	Lung Neoplasms	EGFR
C0032580	1956	indication	protein	Adenomatous Polyposis Coli	EGFR
C0029463	1956	indication	protein	osteosarcoma	EGFR
C0025202	405	indication	protein	melanoma	ARNT
C0023890	405	indication	protein	hepatic cirrhosis	ARNT
C0014175	405	indication	protein	endometriosis	ARNT
C0009404	405	indication	protein	Colorectal Neoplasms	ARNT
C0000786	405	indication	protein	Spontaneous Abortion	ARNT
C0038379	6492	indication	protein	Strabismus	SIM1
C0020459	6492	indication	protein	Hyperinsulinism	SIM1
C1458155	6492	indication	protein	Mammary Neoplasms	SIM1
C0020456	6492	indication	protein	hyperglycemia	SIM1
C0039841	6492	indication	protein	thiamine deficiency	SIM1
C0028754	6492	indication	protein	obesity	SIM1
C1263846	6492	indication	protein	attention-deficit/hyperactivity disorder (ADHD)	SIM1
C0036341	266743	indication	protein	schizophrenia	NPAS4
C0005587	266743	indication	protein	Depression, Bipolar	NPAS4
C0014175	1839	indication	protein	endometriosis	HBEGF
C0014549	1839	indication	protein	Tonic-Clonic Epilepsy	HBEGF
C0022661	1839	indication	protein	chronic renal failure	HBEGF
C3495559	1839	indication	protein	Juvenile Arthritis	HBEGF
C0038379	7704	indication	protein	Strabismus	ZBTB16
C0023487	7704	indication	protein	acute promyelocytic leukemia (APL)	ZBTB16
C0033578	7704	indication	protein	Prostatic Neoplasms	ZBTB16
C0010417	7704	indication	protein	Cryptorchidism	ZBTB16
C1269683	7704	indication	protein	Major Depressive Disorder	ZBTB16
C0022116	5111	indication	protein	Ischemia	PCNA
C0006118	5111	indication	protein	Brain Neoplasms	PCNA
C0001418	5111	indication	protein	Adenocarcinoma	PCNA
C0017668	5111	indication	protein	Focal Glomerulosclerosis	PCNA
C0033860	5111	indication	protein	psoriasis	PCNA
C0009375	5111	indication	protein	Colonic Neoplasms	PCNA
C0024121	5111	indication	protein	Lung Neoplasms	PCNA
C0033578	1647	indication	protein	Prostatic Neoplasms	GADD45A
C3495559	1647	indication	protein	Juvenile Arthritis	GADD45A
C0038356	1647	indication	protein	Stomach Neoplasms	GADD45A
C0023434	11073	indication	protein	chronic lymphocytic leukemia (CLL)	TOPBP1
C0002170	6635	indication	protein	Alopecia	SNRPE
C0025500	1958	indication	protein	mesothelioma	EGR1
C0022116	1958	indication	protein	Ischemia	EGR1
C0036341	1958	indication	protein	schizophrenia	EGR1
C0008311	1958	indication	protein	Cholangitis	EGR1
C0033578	1958	indication	protein	Prostatic Neoplasms	EGR1
C0007786	1958	indication	protein	Brain Ischemia	EGR1
C3495559	1958	indication	protein	Juvenile Arthritis	EGR1
C0004364	1958	indication	protein	Autoimmune Diseases	EGR1
C0520679	1387	indication	protein	obstructive sleep apnea	CREBBP
C0038379	1387	indication	protein	Strabismus	CREBBP
C0022548	1387	indication	protein	Keloid	CREBBP
C0009806	1387	indication	protein	constipation	CREBBP
C0024301	1387	indication	protein	follicular lymphoma	CREBBP
C0005695	1387	indication	protein	Bladder Neoplasm	CREBBP
C0005586	1387	indication	protein	bipolar disorder	CREBBP
C0017601	1387	indication	protein	glaucoma	CREBBP
C0036341	1387	indication	protein	schizophrenia	CREBBP
C0003811	1387	indication	protein	Cardiac Arrhythmia	CREBBP
C0007137	1387	indication	protein	squamous cell carcinoma	CREBBP
C0013274	1387	indication	protein	patent ductus arteriosus (PDA)	CREBBP
C0033578	1387	indication	protein	Prostatic Neoplasms	CREBBP
C0036920	1387	indication	protein	Sezary Syndrome	CREBBP
C0010417	1387	indication	protein	Cryptorchidism	CREBBP
C0149925	1387	indication	protein	Small Cell Carcinoma Of Lung	CREBBP
C0004352	1387	indication	protein	Autistic Disorder	CREBBP
C0014544	1387	indication	protein	epilepsy	CREBBP
C0007138	1387	indication	protein	Carcinoma, Transitional Cell	CREBBP
C0036572	1387	indication	protein	seizures	CREBBP
C0311277	1387	indication	protein	Obesity, Abdominal	CREBBP
C0023487	4926	indication	protein	acute promyelocytic leukemia (APL)	NUMA1
C0162820	4926	indication	protein	Dermatitis, Allergic Contact	NUMA1
C0025202	2035	indication	protein	melanoma	EPB41
C0038356	1915	indication	protein	Stomach Neoplasms	EEF1A1
C0005586	5335	indication	protein	bipolar disorder	PLCG1
C0036920	5335	indication	protein	Sezary Syndrome	PLCG1
C0079773	5335	indication	protein	cutaneous T-cell lymphoma (CTCL)	PLCG1
C0001418	3791	indication	protein	Adenocarcinoma	KDR
C0036341	3791	indication	protein	schizophrenia	KDR
C0027686	3791	indication	protein	Pathologic Neovascularization	KDR
C0011881	3791	indication	protein	diabetic nephropathy	KDR
C0151744	3791	indication	protein	Myocardial Ischemia	KDR
C0041948	3791	indication	protein	Uremia	KDR
C1458155	3791	indication	protein	Mammary Neoplasms	KDR
C0014859	3791	indication	protein	Esophageal Neoplasms	KDR
C1269683	3791	indication	protein	Major Depressive Disorder	KDR
C0014556	3791	indication	protein	Epilepsy, Temporal Lobe	KDR
C0007137	308	indication	protein	squamous cell carcinoma	ANXA5
C0023467	308	indication	protein	Leukemia, Myelocytic, Acute	ANXA5
C0019202	308	indication	protein	Wilson's disease	ANXA5
C0038356	308	indication	protein	Stomach Neoplasms	ANXA5
C0020473	133522	indication	protein	hyperlipidemia	PPARGC1B
C1458155	133522	indication	protein	Mammary Neoplasms	PPARGC1B
C0028754	133522	indication	protein	obesity	PPARGC1B
C0027051	2099	indication	protein	Myocardial Infarction	ESR1
C0023418	2099	indication	protein	Leukemia	ESR1
C0025500	2099	indication	protein	mesothelioma	ESR1
C0027627	2099	indication	protein	Neoplasm Metastasis	ESR1
C0011581	2099	indication	protein	Depressive disorder	ESR1
C0001418	2099	indication	protein	Adenocarcinoma	ESR1
C0005695	2099	indication	protein	Bladder Neoplasm	ESR1
C0005586	2099	indication	protein	bipolar disorder	ESR1
C0271650	2099	indication	protein	Impaired Glucose Tolerance	ESR1
C0010054	2099	indication	protein	Coronary Arteriosclerosis	ESR1
C0036341	2099	indication	protein	schizophrenia	ESR1
C1956346	2099	indication	protein	coronary artery disease (CAD)	ESR1
C0033578	2099	indication	protein	Prostatic Neoplasms	ESR1
C0002395	2099	indication	protein	Alzheimer's disease	ESR1
C0020459	2099	indication	protein	Hyperinsulinism	ESR1
C0021364	2099	indication	protein	Male Infertility	ESR1
C0029453	2099	indication	protein	Osteopenia	ESR1
C0004153	2099	indication	protein	atherosclerosis	ESR1
C0702166	2099	indication	protein	Acne	ESR1
C0149931	2099	indication	protein	Migraine Disorders	ESR1
C0014170	2099	indication	protein	Endometrial Neoplasms	ESR1
C1458155	2099	indication	protein	Mammary Neoplasms	ESR1
C0004114	2099	indication	protein	astrocytoma	ESR1
C2239176	2099	indication	protein	hepatocellular carcinoma (HCC)	ESR1
C0023267	2099	indication	protein	Fibroid Tumor	ESR1
C0024121	2099	indication	protein	Lung Neoplasms	ESR1
C0028754	2099	indication	protein	obesity	ESR1
C0021361	2099	indication	protein	Female Infertility	ESR1
C0038379	6597	indication	protein	Strabismus	SMARCA4
C1261473	6597	indication	protein	Sarcoma	SMARCA4
C0036920	6597	indication	protein	Sezary Syndrome	SMARCA4
C0006413	6597	indication	protein	Burkitt's lymphoma	SMARCA4
C0919267	6597	indication	protein	Ovarian Neoplasm	SMARCA4
C0010417	6597	indication	protein	Cryptorchidism	SMARCA4
C0149925	6597	indication	protein	Small Cell Carcinoma Of Lung	SMARCA4
C0014544	6597	indication	protein	epilepsy	SMARCA4
C0262584	6597	indication	protein	Carcinoma, Small Cell	SMARCA4
C0028738	6597	indication	protein	nystagmus	SMARCA4
C0036572	6597	indication	protein	seizures	SMARCA4
C0032460	79039	indication	protein	Polycystic Ovary Syndrome	DDX54
C0002170	2260	indication	protein	Alopecia	FGFR1
C0242350	2260	indication	protein	erectile dysfunction	FGFR1
C0151721	2260	indication	protein	Testicular Hypogonadism	FGFR1
C0018418	2260	indication	protein	Gynecomastia	FGFR1
C0038379	2260	indication	protein	Strabismus	FGFR1
C0271623	2260	indication	protein	Hypogonadotropic Hypogonadism	FGFR1
C0003467	2260	indication	protein	anxiety	FGFR1
C0011581	2260	indication	protein	Depressive disorder	FGFR1
C0017638	2260	indication	protein	Glioma	FGFR1
C0005586	2260	indication	protein	bipolar disorder	FGFR1
C0036341	2260	indication	protein	schizophrenia	FGFR1
C0034012	2260	indication	protein	Delayed Puberty	FGFR1
C0007137	2260	indication	protein	squamous cell carcinoma	FGFR1
C0342384	2260	indication	protein	Idiopathic Hypogonadotropic Hypogonadism	FGFR1
C0007131	2260	indication	protein	Non-Small Cell Lung Carcinoma	FGFR1
C0232940	2260	indication	protein	Secondary Physiologic Amenorrhea	FGFR1
C0271578	2260	indication	protein	Female Hypogonadism Syndrome	FGFR1
C0029453	2260	indication	protein	Osteopenia	FGFR1
C0035229	2260	indication	protein	Respiratory Insufficiency	FGFR1
C0029456	2260	indication	protein	osteoporosis	FGFR1
C1458155	2260	indication	protein	Mammary Neoplasms	FGFR1
C0010417	2260	indication	protein	Cryptorchidism	FGFR1
C0149925	2260	indication	protein	Small Cell Carcinoma Of Lung	FGFR1
C0014544	2260	indication	protein	epilepsy	FGFR1
C0027022	2260	indication	protein	Myeloproliferative Disease	FGFR1
C1269683	2260	indication	protein	Major Depressive Disorder	FGFR1
C0004114	2260	indication	protein	astrocytoma	FGFR1
C0028738	2260	indication	protein	nystagmus	FGFR1
C0027424	2260	indication	protein	Nasal congestion (finding)	FGFR1
C0024121	2260	indication	protein	Lung Neoplasms	FGFR1
C0036572	2260	indication	protein	seizures	FGFR1
C0030297	7040	indication	protein	Pancreatic Neoplasm	TGFB1
C0027051	7040	indication	protein	Myocardial Infarction	TGFB1
C0011334	7040	indication	protein	cavities	TGFB1
C0242488	7040	indication	protein	acute lung injury	TGFB1
C0011860	7040	indication	protein	Diabetes Mellitus, Non-Insulin-Dependent	TGFB1
C0020517	7040	indication	protein	Hypersensitivity	TGFB1
C0023890	7040	indication	protein	hepatic cirrhosis	TGFB1
C0018681	7040	indication	protein	headache	TGFB1
C0027627	7040	indication	protein	Neoplasm Metastasis	TGFB1
C0011581	7040	indication	protein	Depressive disorder	TGFB1
C0013264	7040	indication	protein	duchenne muscular dystrophy (DMD)	TGFB1
C0034069	7040	indication	protein	Pulmonary Fibrosis	TGFB1
C0004096	7040	indication	protein	asthma	TGFB1
C0017668	7040	indication	protein	Focal Glomerulosclerosis	TGFB1
C0029458	7040	indication	protein	Osteoporosis, Postmenopausal	TGFB1
C0005586	7040	indication	protein	bipolar disorder	TGFB1
C0036341	7040	indication	protein	schizophrenia	TGFB1
C0034012	7040	indication	protein	Delayed Puberty	TGFB1
C0007137	7040	indication	protein	squamous cell carcinoma	TGFB1
C0010674	7040	indication	protein	cystic fibrosis	TGFB1
C0037286	7040	indication	protein	Skin Neoplasms	TGFB1
C0023892	7040	indication	protein	Biliary Cirrhosis	TGFB1
C0022661	7040	indication	protein	chronic renal failure	TGFB1
C0033578	7040	indication	protein	Prostatic Neoplasms	TGFB1
C0020538	7040	indication	protein	Hypertensive disease	TGFB1
C0008312	7040	indication	protein	Primary Biliary Cirrhosis	TGFB1
C0026848	7040	indication	protein	Myopathy	TGFB1
C0005138	7040	indication	protein	Berylliosis	TGFB1
C0040028	7040	indication	protein	Thrombocythemia, Essential	TGFB1
C0021051	7040	indication	protein	Immunologic Deficiency Syndromes	TGFB1
C0006625	7040	indication	protein	cachexia	TGFB1
C0041948	7040	indication	protein	Uremia	TGFB1
C0020507	7040	indication	protein	Hyperplasia	TGFB1
C0033975	7040	indication	protein	Psychotic Disorders	TGFB1
C0036202	7040	indication	protein	Sarcoidosis	TGFB1
C0032285	7040	indication	protein	pneumonia	TGFB1
C0009404	7040	indication	protein	Colorectal Neoplasms	TGFB1
C0011882	7040	indication	protein	Diabetic Neuropathies	TGFB1
C0000786	7040	indication	protein	Spontaneous Abortion	TGFB1
C0038454	7040	indication	protein	stroke	TGFB1
C0027726	7040	indication	protein	nephrotic syndrome	TGFB1
C0030848	7040	indication	protein	Peyronie's disease	TGFB1
C0042109	7040	indication	protein	urticaria	TGFB1
C2239176	7040	indication	protein	hepatocellular carcinoma (HCC)	TGFB1
C0024117	7040	indication	protein	Chronic Obstructive Airway Disease	TGFB1
C0024115	7040	indication	protein	Lung diseases	TGFB1
C0013238	7040	indication	protein	dry eye syndrome	TGFB1
C0025202	2194	indication	protein	melanoma	FASN
C0018801	2194	indication	protein	Heart Failure	FASN
C0948089	2194	indication	protein	acute coronary syndrome (ACS)	FASN
C0022661	2194	indication	protein	chronic renal failure	FASN
C0919267	2194	indication	protein	Ovarian Neoplasm	FASN
C0007193	2194	indication	protein	Cardiomyopathy, Dilated	FASN
C1458155	2194	indication	protein	Mammary Neoplasms	FASN
C2239176	2194	indication	protein	hepatocellular carcinoma (HCC)	FASN
C0007194	2194	indication	protein	Hypertrophic Cardiomyopathy	FASN
C0028754	2194	indication	protein	obesity	FASN
C0022548	2512	indication	protein	Keloid	FTL
C0027627	2512	indication	protein	Neoplasm Metastasis	FTL
C0011581	2512	indication	protein	Depressive disorder	FTL
C0040822	2512	indication	protein	tremors	FTL
C0013421	2512	indication	protein	dystonia	FTL
C0029408	2512	indication	protein	osteoarthritis	FTL
C0242422	2512	indication	protein	Parkinsonian Disorders	FTL
C0026838	2512	indication	protein	Muscle Spasticity	FTL
C0033975	2512	indication	protein	Psychotic Disorders	FTL
C0008489	2512	indication	protein	Chorea	FTL
C0028754	2512	indication	protein	obesity	FTL
C0497327	2512	indication	protein	Dementia	FTL
C0017181	2243	indication	protein	Gastrointestinal Hemorrhage	FGA
C0042487	2243	indication	protein	Venous Thrombosis	FGA
C0034065	2243	indication	protein	pulmonary embolism (PE)	FGA
C0020538	2243	indication	protein	Hypertensive disease	FGA
C0013604	2243	indication	protein	edema	FGA
C0398623	2243	indication	protein	Thrombophilia	FGA
C0015230	2243	indication	protein	Exanthema	FGA
C0029456	2243	indication	protein	osteoporosis	FGA
C1861172	2243	indication	protein	Venous Thromboembolism	FGA
C0000786	2243	indication	protein	Spontaneous Abortion	FGA
C0027726	2243	indication	protein	nephrotic syndrome	FGA
C1408258	2243	indication	protein	Kidney; Damage	FGA
C0040053	2243	indication	protein	thrombosis	FGA
C0022548	2810	indication	protein	Keloid	SFN
C0007137	2810	indication	protein	squamous cell carcinoma	SFN
C0014859	2810	indication	protein	Esophageal Neoplasms	SFN
C2239176	2810	indication	protein	hepatocellular carcinoma (HCC)	SFN
C0011581	2908	indication	protein	Depressive disorder	NR3C1
C0014175	2908	indication	protein	endometriosis	NR3C1
C0005586	2908	indication	protein	bipolar disorder	NR3C1
C0036341	2908	indication	protein	schizophrenia	NR3C1
C0020621	2908	indication	protein	hypokalemia	NR3C1
C0033578	2908	indication	protein	Prostatic Neoplasms	NR3C1
C0020538	2908	indication	protein	Hypertensive disease	NR3C1
C0015672	2908	indication	protein	fatigue	NR3C1
C0702166	2908	indication	protein	Acne	NR3C1
C0033975	2908	indication	protein	Psychotic Disorders	NR3C1
C1269683	2908	indication	protein	Major Depressive Disorder	NR3C1
C0220983	2908	indication	protein	Metabolic Alkalosis	NR3C1
C0028949	2908	indication	protein	oligomenorrhea	NR3C1
C0020615	2908	indication	protein	hypoglycemia	NR3C1
C0028840	2908	indication	protein	ocular hypertension	NR3C1
C0027051	3309	indication	protein	Myocardial Infarction	HSPA5
C0023473	3309	indication	protein	chronic myeloid leukemia (CML)	HSPA5
C0005586	3309	indication	protein	bipolar disorder	HSPA5
C0376545	3309	indication	protein	Hematologic Neoplasms	HSPA5
C0035228	3309	indication	protein	Respiratory Hypersensitivity	HSPA5
C2239176	3309	indication	protein	hepatocellular carcinoma (HCC)	HSPA5
C0028754	3309	indication	protein	obesity	HSPA5
C0011860	6514	indication	protein	Diabetes Mellitus, Non-Insulin-Dependent	SLC2A2
C0085682	6514	indication	protein	hypophosphatemia	SLC2A2
C0020621	6514	indication	protein	hypokalemia	SLC2A2
C1458155	6514	indication	protein	Mammary Neoplasms	SLC2A2
C0029442	6514	indication	protein	osteomalacia	SLC2A2
C0015624	6514	indication	protein	Fanconi Syndrome	SLC2A2
C2239176	6514	indication	protein	hepatocellular carcinoma (HCC)	SLC2A2
C0011860	6517	indication	protein	Diabetes Mellitus, Non-Insulin-Dependent	SLC2A4
C0002395	6517	indication	protein	Alzheimer's disease	SLC2A4
C0030297	1616	indication	protein	Pancreatic Neoplasm	DAXX
C0206686	1616	indication	protein	adrenal cortical carcinoma	DAXX
C0005586	2898	indication	protein	bipolar disorder	GRIK2
C0036341	2898	indication	protein	schizophrenia	GRIK2
C0004352	2898	indication	protein	Autistic Disorder	GRIK2
C0029408	6386	indication	protein	osteoarthritis	SDCBP
C0036341	9463	indication	protein	schizophrenia	PICK1
C0033975	9463	indication	protein	Psychotic Disorders	PICK1
C0005586	2897	indication	protein	bipolar disorder	GRIK1
C0036341	2897	indication	protein	schizophrenia	GRIK1
C0001973	2897	indication	protein	Alcoholic Intoxication, Chronic	GRIK1
C0036572	2897	indication	protein	seizures	GRIK1
C0085631	2896	indication	protein	Agitation	GRN
C0003467	2896	indication	protein	anxiety	GRN
C0011581	2896	indication	protein	Depressive disorder	GRN
C0005586	2896	indication	protein	bipolar disorder	GRN
C0036341	2896	indication	protein	schizophrenia	GRN
C0242422	2896	indication	protein	Parkinsonian Disorders	GRN
C0014550	2896	indication	protein	Epilepsies, Myoclonic	GRN
C0497327	2896	indication	protein	Dementia	GRN
C0036341	2775	indication	protein	schizophrenia	GNAO1
C0428977	2771	indication	protein	bradycardia	GNAI2
C1458155	2771	indication	protein	Mammary Neoplasms	GNAI2
C0004245	2771	indication	protein	Atrioventricular Block	GNAI2
C0003578	2773	indication	protein	Apnea	GNAI3
C0028768	3984	indication	protein	obsessive compulsive disorder (OCD)	LIMK1
C0038379	3984	indication	protein	Strabismus	LIMK1
C0003467	3984	indication	protein	anxiety	LIMK1
C0011581	3984	indication	protein	Depressive disorder	LIMK1
C0009806	3984	indication	protein	constipation	LIMK1
C0003862	3984	indication	protein	joint pain	LIMK1
C0917798	3984	indication	protein	Cerebral Ischemia	LIMK1
C0040822	3984	indication	protein	tremors	LIMK1
C0015371	3984	indication	protein	Extrapyramidal Disorders	LIMK1
C0026838	3984	indication	protein	Muscle Spasticity	LIMK1
C1565489	3984	indication	protein	Renal Insufficiency	LIMK1
C0007786	3984	indication	protein	Brain Ischemia	LIMK1
C0004352	3984	indication	protein	Autistic Disorder	LIMK1
C0917801	3984	indication	protein	Sleeplessness	LIMK1
C0027498	3984	indication	protein	Nausea and vomiting	LIMK1
C0038454	3984	indication	protein	stroke	LIMK1
C0020545	3984	indication	protein	Hypertension, Renovascular	LIMK1
C0020437	3984	indication	protein	hypercalcemia	LIMK1
C0035078	3984	indication	protein	Kidney Failure	LIMK1
C0028754	3984	indication	protein	obesity	LIMK1
C0000737	3984	indication	protein	abdominal pain	LIMK1
C1263846	3984	indication	protein	attention-deficit/hyperactivity disorder (ADHD)	LIMK1
C0011581	3084	indication	protein	Depressive disorder	NRG1
C0005586	3084	indication	protein	bipolar disorder	NRG1
C0036341	3084	indication	protein	schizophrenia	NRG1
C0026650	3084	indication	protein	Movement Disorders	NRG1
C0038358	3084	indication	protein	Gastric Ulcer	NRG1
C1458155	3084	indication	protein	Mammary Neoplasms	NRG1
C3495559	3084	indication	protein	Juvenile Arthritis	NRG1
C0030193	3084	indication	protein	Pain	NRG1
C0032460	3084	indication	protein	Polycystic Ovary Syndrome	NRG1
C0011616	3084	indication	protein	contact dermatitis	NRG1
C0023890	2252	indication	protein	hepatic cirrhosis	FGF7
C0034069	2252	indication	protein	Pulmonary Fibrosis	FGF7
C2937421	2252	indication	protein	Prostatic Hyperplasia	FGF7
C0000786	2252	indication	protein	Spontaneous Abortion	FGF7
C0038379	3339	indication	protein	Strabismus	HSPG2
C0024591	3339	indication	protein	Malignant Hyperpyrexia Due To Anesthesia	HSPG2
C0026848	3339	indication	protein	Myopathy	HSPG2
C0035229	3339	indication	protein	Respiratory Insufficiency	HSPG2
C0029456	3339	indication	protein	osteoporosis	HSPG2
C0010417	3339	indication	protein	Cryptorchidism	HSPG2
C0040034	10459	indication	protein	thrombocytopenia	MAD2L2
C0038220	2826	indication	protein	status epilepticus	CCR10
C1458155	708	indication	protein	Mammary Neoplasms	C1QBP
C0013404	3178	indication	protein	Dyspnea	HNRNPA1
C0003467	3178	indication	protein	anxiety	HNRNPA1
C0011581	3178	indication	protein	Depressive disorder	HNRNPA1
C0002736	3178	indication	protein	amyotrophic lateral sclerosis (ALS)	HNRNPA1
C0026848	3178	indication	protein	Myopathy	HNRNPA1
C0026838	3178	indication	protein	Muscle Spasticity	HNRNPA1
C0015672	3178	indication	protein	fatigue	HNRNPA1
C0043352	3178	indication	protein	Xerostomia	HNRNPA1
C0030193	3178	indication	protein	Pain	HNRNPA1
C0029408	10989	indication	protein	osteoarthritis	IMMT
C0038356	29894	indication	protein	Stomach Neoplasms	CPSF1
C0011581	3064	indication	protein	Depressive disorder	HTT
C0020179	3064	indication	protein	Huntington's disease	HTT
C0026650	3064	indication	protein	Movement Disorders	HTT
C0026838	3064	indication	protein	Muscle Spasticity	HTT
C0014544	3064	indication	protein	epilepsy	HTT
C0008489	3064	indication	protein	Chorea	HTT
C0036572	3064	indication	protein	seizures	HTT
C0497327	3064	indication	protein	Dementia	HTT
C0023418	29072	indication	protein	Leukemia	SETD2
C0034013	29072	indication	protein	precocious puberty	SETD2
C1458155	29072	indication	protein	Mammary Neoplasms	SETD2
C0007134	29072	indication	protein	renal cell carcinoma (RCC)	SETD2
C0020615	29072	indication	protein	hypoglycemia	SETD2
C0028754	29072	indication	protein	obesity	SETD2
C0029408	10971	indication	protein	osteoarthritis	YWHAQ
C0009763	6929	indication	protein	conjunctivitis	TCF3
C0011991	6929	indication	protein	diarrhea	TCF3
C0006413	6929	indication	protein	Burkitt's lymphoma	TCF3
C0029443	6929	indication	protein	Osteomyelitis	TCF3
C0021051	6929	indication	protein	Immunologic Deficiency Syndromes	TCF3
C0015672	6929	indication	protein	fatigue	TCF3
C0015230	6929	indication	protein	Exanthema	TCF3
C0003864	6929	indication	protein	Arthritis	TCF3
C0015967	6929	indication	protein	fever	TCF3
C0010200	6929	indication	protein	Coughing	TCF3
C0037199	6929	indication	protein	sinusitis	TCF3
C2242472	6929	indication	protein	Infection of bone	TCF3
C0001418	3399	indication	protein	Adenocarcinoma	ID3
C0033578	3399	indication	protein	Prostatic Neoplasms	ID3
C0151744	3399	indication	protein	Myocardial Ischemia	ID3
C0006413	3399	indication	protein	Burkitt's lymphoma	ID3
C0009375	3399	indication	protein	Colonic Neoplasms	ID3
C0024121	3399	indication	protein	Lung Neoplasms	ID3
C0020473	3667	indication	protein	hyperlipidemia	IRS1
C0011860	3667	indication	protein	Diabetes Mellitus, Non-Insulin-Dependent	IRS1
C0021655	3667	indication	protein	Insulin Resistance	IRS1
C1956346	3667	indication	protein	coronary artery disease (CAD)	IRS1
C0033578	3667	indication	protein	Prostatic Neoplasms	IRS1
C0020459	3667	indication	protein	Hyperinsulinism	IRS1
C0011849	3667	indication	protein	diabetes mellitus	IRS1
C2239176	3667	indication	protein	hepatocellular carcinoma (HCC)	IRS1
C0028754	3667	indication	protein	obesity	IRS1
C0027627	7531	indication	protein	Neoplasm Metastasis	YWHAE
C0005586	7531	indication	protein	bipolar disorder	YWHAE
C0036341	7531	indication	protein	schizophrenia	YWHAE
C0151686	7531	indication	protein	Growth retardation	YWHAE
C0014544	7531	indication	protein	epilepsy	YWHAE
C0878787	7531	indication	protein	Growth Failure	YWHAE
C0036572	7531	indication	protein	seizures	YWHAE
C0003873	5747	indication	protein	rheumatoid arthritis	PTK2
C2239176	5747	indication	protein	hepatocellular carcinoma (HCC)	PTK2
C0017636	5747	indication	protein	glioblastoma	PTK2
C0011581	5599	indication	protein	Depressive disorder	MAPK8
C0036341	5599	indication	protein	schizophrenia	MAPK8
C0040997	5599	indication	protein	Trigeminal Neuralgia	MAPK8
C0038356	5599	indication	protein	Stomach Neoplasms	MAPK8
C0011615	5599	indication	protein	Dermatitis, Atopic	MAPK8
C0343755	3552	indication	protein	Hiv Wasting Syndrome	IL1A
C0011581	3552	indication	protein	Depressive disorder	IL1A
C0036341	3552	indication	protein	schizophrenia	IL1A
C0311375	3552	indication	protein	Arsenic Poisoning	IL1A
C0001973	3552	indication	protein	Alcoholic Intoxication, Chronic	IL1A
C0037286	3552	indication	protein	Skin Neoplasms	IL1A
C0011991	3552	indication	protein	diarrhea	IL1A
C0151744	3552	indication	protein	Myocardial Ischemia	IL1A
C0878544	3552	indication	protein	cardiomyopathy	IL1A
C0162820	3552	indication	protein	Dermatitis, Allergic Contact	IL1A
C0007786	3552	indication	protein	Brain Ischemia	IL1A
C0020649	3552	indication	protein	hypotension	IL1A
C0037274	3552	indication	protein	Dermatologic disorders	IL1A
C0015967	3552	indication	protein	fever	IL1A
C0011633	3552	indication	protein	dermatomyositis	IL1A
C0032897	4692	indication	protein	Prader-Willi Syndrome	NDN
C0271623	4692	indication	protein	Hypogonadotropic Hypogonadism	NDN
C0235063	4692	indication	protein	respiratory depression	NDN
C0034012	4692	indication	protein	Delayed Puberty	NDN
C0020459	4692	indication	protein	Hyperinsulinism	NDN
C0021359	4692	indication	protein	infertility	NDN
C0028949	4692	indication	protein	oligomenorrhea	NDN
C0028754	4692	indication	protein	obesity	NDN
C0311277	4692	indication	protein	Obesity, Abdominal	NDN
C1263846	4692	indication	protein	attention-deficit/hyperactivity disorder (ADHD)	NDN
C0003962	3717	indication	protein	Ascites	JAK2
C0085669	3717	indication	protein	Acute Leukemia	JAK2
C0027051	3717	indication	protein	Myocardial Infarction	JAK2
C0023418	3717	indication	protein	Leukemia	JAK2
C0009324	3717	indication	protein	ulcerative colitis	JAK2
C0023890	3717	indication	protein	hepatic cirrhosis	JAK2
C0018681	3717	indication	protein	headache	JAK2
C0023518	3717	indication	protein	Leukocytosis	JAK2
C0003862	3717	indication	protein	joint pain	JAK2
C0017181	3717	indication	protein	Gastrointestinal Hemorrhage	JAK2
C0917798	3717	indication	protein	Cerebral Ischemia	JAK2
C0014867	3717	indication	protein	esophageal varices	JAK2
C3463824	3717	indication	protein	Myelodysplastic Syndrome	JAK2
C0042487	3717	indication	protein	Venous Thrombosis	JAK2
C1306889	3717	indication	protein	Peripheral Arterial Occlusive Disease	JAK2
C0917805	3717	indication	protein	Transient Cerebral Ischemia	JAK2
C0040038	3717	indication	protein	Thromboembolism	JAK2
C0023467	3717	indication	protein	Leukemia, Myelocytic, Acute	JAK2
C0836924	3717	indication	protein	Thrombocytosis	JAK2
C0033578	3717	indication	protein	Prostatic Neoplasms	JAK2
C0020538	3717	indication	protein	Hypertensive disease	JAK2
C0151744	3717	indication	protein	Myocardial Ischemia	JAK2
C0040028	3717	indication	protein	Thrombocythemia, Essential	JAK2
C0007786	3717	indication	protein	Brain Ischemia	JAK2
C0151942	3717	indication	protein	Arterial Thrombosis	JAK2
C0035229	3717	indication	protein	Respiratory Insufficiency	JAK2
C0015672	3717	indication	protein	fatigue	JAK2
C0002962	3717	indication	protein	angina pectoris	JAK2
C0015967	3717	indication	protein	fever	JAK2
C0032463	3717	indication	protein	polycythemia vera	JAK2
C0027022	3717	indication	protein	Myeloproliferative Disease	JAK2
C0040034	3717	indication	protein	thrombocytopenia	JAK2
C0000786	3717	indication	protein	Spontaneous Abortion	JAK2
C0012833	3717	indication	protein	dizziness	JAK2
C0026987	3717	indication	protein	myelofibrosis	JAK2
C0033774	3717	indication	protein	Pruritus	JAK2
C0000737	3717	indication	protein	abdominal pain	JAK2
C0042571	3717	indication	protein	vertigo	JAK2
C0001418	3856	indication	protein	Adenocarcinoma	KRT8
C1458155	3856	indication	protein	Mammary Neoplasms	KRT8
C0007134	3856	indication	protein	renal cell carcinoma (RCC)	KRT8
C0038356	3856	indication	protein	Stomach Neoplasms	KRT8
C1458155	3875	indication	protein	Mammary Neoplasms	KRT18
C0042384	867	indication	protein	Vasculitis	CBL
C0010417	867	indication	protein	Cryptorchidism	CBL
C0018273	867	indication	protein	Growth Disorders	CBL
C0002170	4000	indication	protein	Alopecia	LMNA
C0027051	4000	indication	protein	Myocardial Infarction	LMNA
C0870082	4000	indication	protein	Hyperkeratosis	LMNA
C0020473	4000	indication	protein	hyperlipidemia	LMNA
C0040136	4000	indication	protein	Thyroid Neoplasm	LMNA
C0271623	4000	indication	protein	Hypogonadotropic Hypogonadism	LMNA
C0034013	4000	indication	protein	precocious puberty	LMNA
C0011860	4000	indication	protein	Diabetes Mellitus, Non-Insulin-Dependent	LMNA
C0018801	4000	indication	protein	Heart Failure	LMNA
C0231528	4000	indication	protein	muscle pain	LMNA
C0031117	4000	indication	protein	peripheral neuropathy	LMNA
C0948896	4000	indication	protein	Primary Hypogonadism	LMNA
C0271650	4000	indication	protein	Impaired Glucose Tolerance	LMNA
C0151526	4000	indication	protein	Premature Birth	LMNA
C0004238	4000	indication	protein	atrial fibrillation (AF)	LMNA
C0010054	4000	indication	protein	Coronary Arteriosclerosis	LMNA
C0021655	4000	indication	protein	Insulin Resistance	LMNA
C0003811	4000	indication	protein	Cardiac Arrhythmia	LMNA
C1956346	4000	indication	protein	coronary artery disease (CAD)	LMNA
C0221032	4000	indication	protein	Familial generalized lipodystrophy	LMNA
C0034012	4000	indication	protein	Delayed Puberty	LMNA
C0025322	4000	indication	protein	Premature Menopause	LMNA
C0085096	4000	indication	protein	Peripheral Vascular Diseases	LMNA
C0029408	4000	indication	protein	osteoarthritis	LMNA
C0013274	4000	indication	protein	patent ductus arteriosus (PDA)	LMNA
C0037286	4000	indication	protein	Skin Neoplasms	LMNA
C0233315	4000	indication	protein	Premature Birth Of Newborn	LMNA
C0037188	4000	indication	protein	Sinoatrial Block	LMNA
C0836924	4000	indication	protein	Thrombocytosis	LMNA
C0042514	4000	indication	protein	ventricular tachycardia (VT)	LMNA
C0020676	4000	indication	protein	hypothyroidism	LMNA
C0020538	4000	indication	protein	Hypertensive disease	LMNA
C0026848	4000	indication	protein	Myopathy	LMNA
C0232940	4000	indication	protein	Secondary Physiologic Amenorrhea	LMNA
C1704436	4000	indication	protein	peripheral artery disease (PAD)	LMNA
C0037299	4000	indication	protein	skin ulcer	LMNA
C0034067	4000	indication	protein	Pulmonary Emphysema	LMNA
C0020459	4000	indication	protein	Hyperinsulinism	LMNA
C0020443	4000	indication	protein	hypercholesterolemia	LMNA
C0085681	4000	indication	protein	Hyperphosphatemia	LMNA
C0919267	4000	indication	protein	Ovarian Neoplasm	LMNA
C0007193	4000	indication	protein	Cardiomyopathy, Dilated	LMNA
C0007117	4000	indication	protein	basal cell carcinoma (BCC)	LMNA
C0021359	4000	indication	protein	infertility	LMNA
C0035229	4000	indication	protein	Respiratory Insufficiency	LMNA
C0015672	4000	indication	protein	fatigue	LMNA
C0428977	4000	indication	protein	bradycardia	LMNA
C0004153	4000	indication	protein	atherosclerosis	LMNA
C0029456	4000	indication	protein	osteoporosis	LMNA
C0151686	4000	indication	protein	Growth retardation	LMNA
C1458155	4000	indication	protein	Mammary Neoplasms	LMNA
C0002962	4000	indication	protein	angina pectoris	LMNA
C0020619	4000	indication	protein	hypogonadism	LMNA
C0018794	4000	indication	protein	heart block	LMNA
C0011849	4000	indication	protein	diabetes mellitus	LMNA
C0022665	4000	indication	protein	Kidney Neoplasm	LMNA
C0022575	4000	indication	protein	Keratoconjunctivitis Sicca	LMNA
C0020456	4000	indication	protein	hyperglycemia	LMNA
C0878787	4000	indication	protein	Growth Failure	LMNA
C0473527	4000	indication	protein	Hypoalphalipoproteinemias	LMNA
C0011644	4000	indication	protein	scleroderma	LMNA
C0085612	4000	indication	protein	ventricular arrhythmias	LMNA
C0018802	4000	indication	protein	congestive heart failure	LMNA
C0021775	4000	indication	protein	Intermittent Claudication	LMNA
C0004239	4000	indication	protein	Atrial Flutter	LMNA
C0032460	4000	indication	protein	Polycystic Ovary Syndrome	LMNA
C0015944	4000	indication	protein	Fetal Membranes, Premature Rupture	LMNA
C0024121	4000	indication	protein	Lung Neoplasms	LMNA
C0028754	4000	indication	protein	obesity	LMNA
C0029463	4000	indication	protein	osteosarcoma	LMNA
C0013238	4000	indication	protein	dry eye syndrome	LMNA
C0242350	4001	indication	protein	erectile dysfunction	LMNB1
C0011581	4001	indication	protein	Depressive disorder	LMNB1
C0009806	4001	indication	protein	constipation	LMNB1
C0040822	4001	indication	protein	tremors	LMNB1
C0026838	4001	indication	protein	Muscle Spasticity	LMNB1
C0020649	4001	indication	protein	hypotension	LMNB1
C0085606	4001	indication	protein	Urgency of micturition	LMNB1
C0028738	4001	indication	protein	nystagmus	LMNB1
C0036341	6720	indication	protein	schizophrenia	SREBF1
C0021655	6720	indication	protein	Insulin Resistance	SREBF1
C0022661	6720	indication	protein	chronic renal failure	SREBF1
C2239176	6720	indication	protein	hepatocellular carcinoma (HCC)	SREBF1
C0028754	6720	indication	protein	obesity	SREBF1
C0027051	596	indication	protein	Myocardial Infarction	BCL2
C0011860	596	indication	protein	Diabetes Mellitus, Non-Insulin-Dependent	BCL2
C0011581	596	indication	protein	Depressive disorder	BCL2
C0024305	596	indication	protein	non-Hodgkin lymphoma (NHL)	BCL2
C0001418	596	indication	protein	Adenocarcinoma	BCL2
C0004096	596	indication	protein	asthma	BCL2
C0024301	596	indication	protein	follicular lymphoma	BCL2
C0276535	596	indication	protein	Aids With Kaposi'S Sarcoma	BCL2
C0079744	596	indication	protein	Diffuse Large B-Cell Lymphoma	BCL2
C0005586	596	indication	protein	bipolar disorder	BCL2
C0036341	596	indication	protein	schizophrenia	BCL2
C0023467	596	indication	protein	Leukemia, Myelocytic, Acute	BCL2
C0033578	596	indication	protein	Prostatic Neoplasms	BCL2
C0162820	596	indication	protein	Dermatitis, Allergic Contact	BCL2
C0021364	596	indication	protein	Male Infertility	BCL2
C0023434	596	indication	protein	chronic lymphocytic leukemia (CLL)	BCL2
C0015672	596	indication	protein	fatigue	BCL2
C0026764	596	indication	protein	multiple myeloma	BCL2
C1458155	596	indication	protein	Mammary Neoplasms	BCL2
C0015967	596	indication	protein	fever	BCL2
C0014859	596	indication	protein	Esophageal Neoplasms	BCL2
C0004352	596	indication	protein	Autistic Disorder	BCL2
C0001430	596	indication	protein	Adenoma	BCL2
C0009404	596	indication	protein	Colorectal Neoplasms	BCL2
C0018671	596	indication	protein	Head And Neck Neoplasms	BCL2
C0032460	596	indication	protein	Polycystic Ovary Syndrome	BCL2
C0024299	596	indication	protein	Lymphoma	BCL2
C0011616	596	indication	protein	contact dermatitis	BCL2
C0005586	57142	indication	protein	bipolar disorder	RTN4
C0036341	57142	indication	protein	schizophrenia	RTN4
C0036341	8678	indication	protein	schizophrenia	BECN1
C0009375	8678	indication	protein	Colonic Neoplasms	BECN1
C0038220	8678	indication	protein	status epilepticus	BECN1
C0011860	4790	indication	protein	Diabetes Mellitus, Non-Insulin-Dependent	NFKB1
C0001418	4790	indication	protein	Adenocarcinoma	NFKB1
C0029927	4790	indication	protein	cystic ovaries	NFKB1
C0001973	4790	indication	protein	Alcoholic Intoxication, Chronic	NFKB1
C0023892	4790	indication	protein	Biliary Cirrhosis	NFKB1
C0022661	4790	indication	protein	chronic renal failure	NFKB1
C0009375	4790	indication	protein	Colonic Neoplasms	NFKB1
C0021051	4790	indication	protein	Immunologic Deficiency Syndromes	NFKB1
C0034150	4790	indication	protein	Purpura	NFKB1
C0006267	4790	indication	protein	Bronchiectasis	NFKB1
C0032285	4790	indication	protein	pneumonia	NFKB1
C0398650	4790	indication	protein	Immune Thrombocytopenic Purpura	NFKB1
C0024117	4790	indication	protein	Chronic Obstructive Airway Disease	NFKB1
C3463824	4066	indication	protein	Myelodysplastic Syndrome	LYL1
C0023467	4066	indication	protein	Leukemia, Myelocytic, Acute	LYL1
C0023448	4066	indication	protein	Lymphoid Leukemia	LYL1
C0919267	8631	indication	protein	Ovarian Neoplasm	SKAP1
C0026769	5788	indication	protein	multiple sclerosis	PTPRC
C0011991	5788	indication	protein	diarrhea	PTPRC
C0029882	5788	indication	protein	Otitis Media	PTPRC
C0003873	5788	indication	protein	rheumatoid arthritis	PTPRC
C0013595	5788	indication	protein	eczema	PTPRC
C0033975	5788	indication	protein	Psychotic Disorders	PTPRC
C0027627	240	indication	protein	Neoplasm Metastasis	ALOX5
C0004096	240	indication	protein	asthma	ALOX5
C0020542	240	indication	protein	Pulmonary Hypertension	ALOX5
C0003873	240	indication	protein	rheumatoid arthritis	ALOX5
C0009375	240	indication	protein	Colonic Neoplasms	ALOX5
C0004153	240	indication	protein	atherosclerosis	ALOX5
C0001430	240	indication	protein	Adenoma	ALOX5
C0009319	240	indication	protein	colitis	ALOX5
C0042109	240	indication	protein	urticaria	ALOX5
C0038356	240	indication	protein	Stomach Neoplasms	ALOX5
C1458155	23406	indication	protein	Mammary Neoplasms	COTL1
C0025149	7409	indication	protein	medulloblastoma	VAV1
C0038363	4689	indication	protein	Aphthous Stomatitis	NCF4
C0018203	4689	indication	protein	Granulomatous Disease, Chronic	NCF4
C0011991	4689	indication	protein	diarrhea	NCF4
C0029882	4689	indication	protein	Otitis Media	NCF4
C0010346	4689	indication	protein	Crohn's disease	NCF4
C0015967	4689	indication	protein	fever	NCF4
C0037199	4689	indication	protein	sinusitis	NCF4
C0024117	4689	indication	protein	Chronic Obstructive Airway Disease	NCF4
C0001973	7520	indication	protein	Alcoholic Intoxication, Chronic	XRCC5
C0009375	51176	indication	protein	Colonic Neoplasms	LEF1
C0023434	51176	indication	protein	chronic lymphocytic leukemia (CLL)	LEF1
C0038379	4286	indication	protein	Strabismus	MITF
C0025202	4286	indication	protein	melanoma	MITF
C0259817	4286	indication	protein	Xerosis	MITF
C0007134	4286	indication	protein	renal cell carcinoma (RCC)	MITF
C0028738	4286	indication	protein	nystagmus	MITF
C0036651	4286	indication	protein	Senile lentigo	MITF
C0023890	4015	indication	protein	hepatic cirrhosis	LOX
C0020542	4015	indication	protein	Pulmonary Hypertension	LOX
C1956346	4015	indication	protein	coronary artery disease (CAD)	LOX
C0023892	4015	indication	protein	Biliary Cirrhosis	LOX
C0023212	4015	indication	protein	Left-Sided Heart Failure	LOX
C0020538	4015	indication	protein	Hypertensive disease	LOX
C0019202	4015	indication	protein	Wilson's disease	LOX
C0013405	4015	indication	protein	Dyspnea, Paroxysmal	LOX
C0029463	4015	indication	protein	osteosarcoma	LOX
C1458155	4904	indication	protein	Mammary Neoplasms	YBX1
C0011581	4160	indication	protein	Depressive disorder	MC4R
C0021655	4160	indication	protein	Insulin Resistance	MC4R
C0020459	4160	indication	protein	Hyperinsulinism	MC4R
C0028754	4160	indication	protein	obesity	MC4R
C0039590	55729	indication	protein	Testicular Neoplasms	ATF7IP
C0023467	2274	indication	protein	Leukemia, Myelocytic, Acute	FHL2
C0007193	2274	indication	protein	Cardiomyopathy, Dilated	FHL2
C1458155	2274	indication	protein	Mammary Neoplasms	FHL2
C0017168	6134	indication	protein	gastroesophageal reflux disease (GERD)	RPL10
C0018834	6134	indication	protein	heartburn	RPL10
C0033578	6134	indication	protein	Prostatic Neoplasms	RPL10
C0010417	6134	indication	protein	Cryptorchidism	RPL10
C0004352	6134	indication	protein	Autistic Disorder	RPL10
C0014544	6134	indication	protein	epilepsy	RPL10
C1961099	6134	indication	protein	Precursor T-Cell Lymphoblastic Leukemia-Lymphoma	RPL10
C0036572	6134	indication	protein	seizures	RPL10
C0023465	4297	indication	protein	Acute Monocytic Leukemia	KMT2A
C0038379	4297	indication	protein	Strabismus	KMT2A
C0023418	4297	indication	protein	Leukemia	KMT2A
C0001418	4297	indication	protein	Adenocarcinoma	KMT2A
C0005695	4297	indication	protein	Bladder Neoplasm	KMT2A
C0036341	4297	indication	protein	schizophrenia	KMT2A
C0023479	4297	indication	protein	Acute Myelomonocytic Leukemia	KMT2A
C0023470	4297	indication	protein	Myeloid Leukemia	KMT2A
C0023467	4297	indication	protein	Leukemia, Myelocytic, Acute	KMT2A
C0023448	4297	indication	protein	Lymphoid Leukemia	KMT2A
C0149925	4297	indication	protein	Small Cell Carcinoma Of Lung	KMT2A
C0007138	4297	indication	protein	Carcinoma, Transitional Cell	KMT2A
C2239176	4297	indication	protein	hepatocellular carcinoma (HCC)	KMT2A
C0038356	4297	indication	protein	Stomach Neoplasms	KMT2A
C0003578	4703	indication	protein	Apnea	NEB
C0015397	4703	indication	protein	Disorder of eye	NEB
C0011581	4804	indication	protein	Depressive disorder	NGFR
C0036341	4804	indication	protein	schizophrenia	NGFR
C0033578	5567	indication	protein	Prostatic Neoplasms	PRKACB
C0036341	4886	indication	protein	schizophrenia	NPY1R
C0033975	4886	indication	protein	Psychotic Disorders	NPY1R
C0028754	4886	indication	protein	obesity	NPY1R
C0011581	9627	indication	protein	Depressive disorder	SNCAIP
C0009806	9627	indication	protein	constipation	SNCAIP
C0013421	9627	indication	protein	dystonia	SNCAIP
C0242422	9627	indication	protein	Parkinsonian Disorders	SNCAIP
C0085606	9627	indication	protein	Urgency of micturition	SNCAIP
C0497327	9627	indication	protein	Dementia	SNCAIP
C0020651	6622	indication	protein	Hypotension, Orthostatic	SNCA
C0011581	6622	indication	protein	Depressive disorder	SNCA
C0030567	6622	indication	protein	Parkinson's Disease	SNCA
C0013421	6622	indication	protein	dystonia	SNCA
C0001973	6622	indication	protein	Alcoholic Intoxication, Chronic	SNCA
C0017205	6622	indication	protein	Gaucher disease	SNCA
C0242422	6622	indication	protein	Parkinsonian Disorders	SNCA
C0019202	6622	indication	protein	Wilson's disease	SNCA
C0085606	6622	indication	protein	Urgency of micturition	SNCA
C0497327	6622	indication	protein	Dementia	SNCA
C0151744	1326	indication	protein	Myocardial Ischemia	MAP3K8
C0024121	1326	indication	protein	Lung Neoplasms	MAP3K8
C0011875	5970	indication	protein	Diabetic Angiopathies	RELA
C0009324	5970	indication	protein	ulcerative colitis	RELA
C0011860	5970	indication	protein	Diabetes Mellitus, Non-Insulin-Dependent	RELA
C0006118	5970	indication	protein	Brain Neoplasms	RELA
C0010692	5970	indication	protein	Cystitis	RELA
C0036341	5970	indication	protein	schizophrenia	RELA
C0037286	5970	indication	protein	Skin Neoplasms	RELA
C0022661	5970	indication	protein	chronic renal failure	RELA
C0020538	5970	indication	protein	Hypertensive disease	RELA
C0011881	5970	indication	protein	diabetic nephropathy	RELA
C0014474	5970	indication	protein	ependymoma	RELA
C0009375	5970	indication	protein	Colonic Neoplasms	RELA
C1458155	5970	indication	protein	Mammary Neoplasms	RELA
C0007134	5970	indication	protein	renal cell carcinoma (RCC)	RELA
C0009319	5970	indication	protein	colitis	RELA
C0034013	2353	indication	protein	precocious puberty	FOS
C0011581	2353	indication	protein	Depressive disorder	FOS
C0014175	2353	indication	protein	endometriosis	FOS
C0003469	2353	indication	protein	Anxiety Disorders	FOS
C0021655	2353	indication	protein	Insulin Resistance	FOS
C0001206	2353	indication	protein	acromegaly	FOS
C0020538	2353	indication	protein	Hypertensive disease	FOS
C0019080	2353	indication	protein	hemorrhage	FOS
C0020459	2353	indication	protein	Hyperinsulinism	FOS
C0040997	2353	indication	protein	Trigeminal Neuralgia	FOS
C1458155	2353	indication	protein	Mammary Neoplasms	FOS
C0038220	2353	indication	protein	status epilepticus	FOS
C3495559	2353	indication	protein	Juvenile Arthritis	FOS
C0011849	2353	indication	protein	diabetes mellitus	FOS
C0014544	2353	indication	protein	epilepsy	FOS
C0270458	2353	indication	protein	Severe major depression with psychotic features	FOS
C0085605	2353	indication	protein	Liver Failure	FOS
C1269683	2353	indication	protein	Major Depressive Disorder	FOS
C2239176	2353	indication	protein	hepatocellular carcinoma (HCC)	FOS
C0007194	2353	indication	protein	Hypertrophic Cardiomyopathy	FOS
C0024121	2353	indication	protein	Lung Neoplasms	FOS
C0036572	2353	indication	protein	seizures	FOS
C0023418	10848	indication	protein	Leukemia	PPP1R13L
C0009404	2237	indication	protein	Colorectal Neoplasms	FEN1
C0024141	2113	indication	protein	Lupus Erythematosus, Systemic	ETS1
C0007570	2113	indication	protein	celiac disease	ETS1
C0870082	207	indication	protein	Hyperkeratosis	AKT1
C0018418	207	indication	protein	Gynecomastia	AKT1
C0040147	207	indication	protein	thyroiditis	AKT1
C0011581	207	indication	protein	Depressive disorder	AKT1
C0005586	207	indication	protein	bipolar disorder	AKT1
C0029927	207	indication	protein	cystic ovaries	AKT1
C0023487	207	indication	protein	acute promyelocytic leukemia (APL)	AKT1
C0018916	207	indication	protein	Hemangioma	AKT1
C0036341	207	indication	protein	schizophrenia	AKT1
C0020550	207	indication	protein	hyperthyroidism	AKT1
C0022596	207	indication	protein	Palmoplantar Keratosis	AKT1
C0007137	207	indication	protein	squamous cell carcinoma	AKT1
C0037286	207	indication	protein	Skin Neoplasms	AKT1
C0034065	207	indication	protein	pulmonary embolism (PE)	AKT1
C0006142	207	indication	protein	Malignant Neoplasm Of Breast	AKT1
C0033578	207	indication	protein	Prostatic Neoplasms	AKT1
C1168401	207	indication	protein	head and neck squamous cell carcinoma (HNSCC)	AKT1
C0020676	207	indication	protein	hypothyroidism	AKT1
C0878544	207	indication	protein	cardiomyopathy	AKT1
C0919267	207	indication	protein	Ovarian Neoplasm	AKT1
C0678222	207	indication	protein	Breast Carcinoma	AKT1
C0018021	207	indication	protein	goiter	AKT1
C0006625	207	indication	protein	cachexia	AKT1
C0020507	207	indication	protein	Hyperplasia	AKT1
C1458155	207	indication	protein	Mammary Neoplasms	AKT1
C0007134	207	indication	protein	renal cell carcinoma (RCC)	AKT1
C0009404	207	indication	protein	Colorectal Neoplasms	AKT1
C0030193	207	indication	protein	Pain	AKT1
C0040046	207	indication	protein	Thrombophlebitis	AKT1
C0038356	207	indication	protein	Stomach Neoplasms	AKT1
C0149871	207	indication	protein	deep vein thrombosis (DVT)	AKT1
C0028754	207	indication	protein	obesity	AKT1
C0032580	207	indication	protein	Adenomatous Polyposis Coli	AKT1
C0036572	207	indication	protein	seizures	AKT1
C0018418	208	indication	protein	Gynecomastia	AKT2
C0011860	208	indication	protein	Diabetes Mellitus, Non-Insulin-Dependent	AKT2
C0005586	208	indication	protein	bipolar disorder	AKT2
C0021655	208	indication	protein	Insulin Resistance	AKT2
C1458155	208	indication	protein	Mammary Neoplasms	AKT2
C0014544	208	indication	protein	epilepsy	AKT2
C0028949	208	indication	protein	oligomenorrhea	AKT2
C0032460	208	indication	protein	Polycystic Ovary Syndrome	AKT2
C0036572	208	indication	protein	seizures	AKT2
C0311277	208	indication	protein	Obesity, Abdominal	AKT2
C0011860	26060	indication	protein	Diabetes Mellitus, Non-Insulin-Dependent	APPL1
C0162820	2114	indication	protein	Dermatitis, Allergic Contact	ETS2
C1458155	2114	indication	protein	Mammary Neoplasms	ETS2
C0004352	22941	indication	protein	Autistic Disorder	SHANK2
C0007137	2017	indication	protein	squamous cell carcinoma	CTTN
C3495559	2017	indication	protein	Juvenile Arthritis	CTTN
C0401151	7456	indication	protein	Chronic Diarrhea	WIPF1
C0013404	7456	indication	protein	Dyspnea	WIPF1
C0021390	7456	indication	protein	inflammatory bowel disease	WIPF1
C0021051	7456	indication	protein	Immunologic Deficiency Syndromes	WIPF1
C0015672	7456	indication	protein	fatigue	WIPF1
C0013595	7456	indication	protein	eczema	WIPF1
C0015967	7456	indication	protein	fever	WIPF1
C0034150	7456	indication	protein	Purpura	WIPF1
C0004364	7456	indication	protein	Autoimmune Diseases	WIPF1
C0040034	7456	indication	protein	thrombocytopenia	WIPF1
C0037199	7456	indication	protein	sinusitis	WIPF1
C0024117	7456	indication	protein	Chronic Obstructive Airway Disease	WIPF1
C0520679	6497	indication	protein	obstructive sleep apnea	SKI
C0038379	6497	indication	protein	Strabismus	SKI
C0009806	6497	indication	protein	constipation	SKI
C0017168	6497	indication	protein	gastroesophageal reflux disease (GERD)	SKI
C0018834	6497	indication	protein	heartburn	SKI
C0029453	6497	indication	protein	Osteopenia	SKI
C0004352	6497	indication	protein	Autistic Disorder	SKI
C0014544	6497	indication	protein	epilepsy	SKI
C0036572	6497	indication	protein	seizures	SKI
C0002170	4893	indication	protein	Alopecia	NRAS
C0870082	4893	indication	protein	Hyperkeratosis	NRAS
C0038379	4893	indication	protein	Strabismus	NRAS
C0023418	4893	indication	protein	Leukemia	NRAS
C0271623	4893	indication	protein	Hypogonadotropic Hypogonadism	NRAS
C0025202	4893	indication	protein	melanoma	NRAS
C0206682	4893	indication	protein	Follicular thyroid carcinoma	NRAS
C0023487	4893	indication	protein	acute promyelocytic leukemia (APL)	NRAS
C0018916	4893	indication	protein	Hemangioma	NRAS
C0020757	4893	indication	protein	Ichthyoses	NRAS
C0003811	4893	indication	protein	Cardiac Arrhythmia	NRAS
C0005779	4893	indication	protein	Blood Coagulation Disorders	NRAS
C0238463	4893	indication	protein	Papillary thyroid carcinoma	NRAS
C0019087	4893	indication	protein	Hemorrhagic Disorders	NRAS
C0027819	4893	indication	protein	neuroblastoma	NRAS
C0376545	4893	indication	protein	Hematologic Neoplasms	NRAS
C0079731	4893	indication	protein	B-Cell Lymphomas	NRAS
C0034885	4893	indication	protein	Rectal Neoplasms	NRAS
C0007117	4893	indication	protein	basal cell carcinoma (BCC)	NRAS
C0029453	4893	indication	protein	Osteopenia	NRAS
C0003492	4893	indication	protein	Aortic coarctation	NRAS
C0010417	4893	indication	protein	Cryptorchidism	NRAS
C0028326	4893	indication	protein	Noonan Syndrome	NRAS
C0014544	4893	indication	protein	epilepsy	NRAS
C0007134	4893	indication	protein	renal cell carcinoma (RCC)	NRAS
C0009404	4893	indication	protein	Colorectal Neoplasms	NRAS
C0398650	4893	indication	protein	Immune Thrombocytopenic Purpura	NRAS
C0024299	4893	indication	protein	Lymphoma	NRAS
C0038356	4893	indication	protein	Stomach Neoplasms	NRAS
C0036572	4893	indication	protein	seizures	NRAS
C0009375	10765	indication	protein	Colonic Neoplasms	KDM5B
C0009806	2290	indication	protein	constipation	FOXG1
C0037036	2290	indication	protein	Sialorrhea	FOXG1
C0013421	2290	indication	protein	dystonia	FOXG1
C0017168	2290	indication	protein	gastroesophageal reflux disease (GERD)	FOXG1
C0018834	2290	indication	protein	heartburn	FOXG1
C0026650	2290	indication	protein	Movement Disorders	FOXG1
C0026838	2290	indication	protein	Muscle Spasticity	FOXG1
C0151686	2290	indication	protein	Growth retardation	FOXG1
C0014544	2290	indication	protein	epilepsy	FOXG1
C0878787	2290	indication	protein	Growth Failure	FOXG1
C0008489	2290	indication	protein	Chorea	FOXG1
C0013384	2290	indication	protein	Dyskinetic Syndrome	FOXG1
C0036572	2290	indication	protein	seizures	FOXG1
C0038379	2146	indication	protein	Strabismus	EZH2
C0024301	2146	indication	protein	follicular lymphoma	EZH2
C0079744	2146	indication	protein	Diffuse Large B-Cell Lymphoma	EZH2
C3463824	2146	indication	protein	Myelodysplastic Syndrome	EZH2
C0033578	2146	indication	protein	Prostatic Neoplasms	EZH2
C0026838	2146	indication	protein	Muscle Spasticity	EZH2
C0014170	2146	indication	protein	Endometrial Neoplasms	EZH2
C1458155	2146	indication	protein	Mammary Neoplasms	EZH2
C0010417	2146	indication	protein	Cryptorchidism	EZH2
C0014544	2146	indication	protein	epilepsy	EZH2
C0029463	2146	indication	protein	osteosarcoma	EZH2
C0036572	2146	indication	protein	seizures	EZH2
C0019829	5966	indication	protein	Hodgkin's lymphoma	REL
C0033860	5966	indication	protein	psoriasis	REL
C0003873	5966	indication	protein	rheumatoid arthritis	REL
C0025202	2321	indication	protein	melanoma	FLT1
C0023890	2321	indication	protein	hepatic cirrhosis	FLT1
C0027627	2321	indication	protein	Neoplasm Metastasis	FLT1
C0032914	2321	indication	protein	Pre-Eclampsia	FLT1
C0037286	2321	indication	protein	Skin Neoplasms	FLT1
C0041948	2321	indication	protein	Uremia	FLT1
C1458155	2321	indication	protein	Mammary Neoplasms	FLT1
C0020651	4985	indication	protein	Hypotension, Orthostatic	OPRD1
C0001973	4985	indication	protein	Alcoholic Intoxication, Chronic	OPRD1
C0033975	4985	indication	protein	Psychotic Disorders	OPRD1
C0014544	4985	indication	protein	epilepsy	OPRD1
C0017668	4643	indication	protein	Focal Glomerulosclerosis	MYO1E
C0013604	4643	indication	protein	edema	MYO1E
C1561643	4643	indication	protein	chronic kidney disease (CKD)	MYO1E
C0027726	4643	indication	protein	nephrotic syndrome	MYO1E
C0036421	388	indication	protein	Systemic Scleroderma	RHOB
C0005695	387	indication	protein	Bladder Neoplasm	RHOA
C0079773	387	indication	protein	cutaneous T-cell lymphoma (CTCL)	RHOA
C0079774	387	indication	protein	peripheral T-cell lymphoma (PTCL)	RHOA
C0038356	387	indication	protein	Stomach Neoplasms	RHOA
C0151744	7091	indication	protein	Myocardial Ischemia	TLE4
C1269683	8997	indication	protein	Major Depressive Disorder	KALRN
C0011860	5066	indication	protein	Diabetes Mellitus, Non-Insulin-Dependent	PAM
C0003469	5066	indication	protein	Anxiety Disorders	PAM
C0036572	5066	indication	protein	seizures	PAM
C0011860	5465	indication	protein	Diabetes Mellitus, Non-Insulin-Dependent	PPARA
C0036341	5465	indication	protein	schizophrenia	PPARA
C0022661	5465	indication	protein	chronic renal failure	PPARA
C0033578	5465	indication	protein	Prostatic Neoplasms	PPARA
C0026848	5465	indication	protein	Myopathy	PPARA
C0010346	5465	indication	protein	Crohn's disease	PPARA
C0020615	5465	indication	protein	hypoglycemia	PPARA
C0020476	5465	indication	protein	Hyperlipoproteinemias	PPARA
C0020557	5465	indication	protein	hypertriglyceridemia	PPARA
C0028754	5465	indication	protein	obesity	PPARA
C0011615	5465	indication	protein	Dermatitis, Atopic	PPARA
C0018418	5290	indication	protein	Gynecomastia	PIK3CA
C0040147	5290	indication	protein	thyroiditis	PIK3CA
C0023418	5290	indication	protein	Leukemia	PIK3CA
C0003467	5290	indication	protein	anxiety	PIK3CA
C0011581	5290	indication	protein	Depressive disorder	PIK3CA
C0009806	5290	indication	protein	constipation	PIK3CA
C1140680	5290	indication	protein	Malignant Neoplasm Of Ovary	PIK3CA
C0017181	5290	indication	protein	Gastrointestinal Hemorrhage	PIK3CA
C0001418	5290	indication	protein	Adenocarcinoma	PIK3CA
C0699791	5290	indication	protein	Stomach Carcinoma	PIK3CA
C0079744	5290	indication	protein	Diffuse Large B-Cell Lymphoma	PIK3CA
C0029927	5290	indication	protein	cystic ovaries	PIK3CA
C1261473	5290	indication	protein	Sarcoma	PIK3CA
C0036341	5290	indication	protein	schizophrenia	PIK3CA
C0020550	5290	indication	protein	hyperthyroidism	PIK3CA
C0022596	5290	indication	protein	Palmoplantar Keratosis	PIK3CA
C0007137	5290	indication	protein	squamous cell carcinoma	PIK3CA
C0151740	5290	indication	protein	Intracranial Hypertension	PIK3CA
C0006142	5290	indication	protein	Malignant Neoplasm Of Breast	PIK3CA
C0033578	5290	indication	protein	Prostatic Neoplasms	PIK3CA
C1168401	5290	indication	protein	head and neck squamous cell carcinoma (HNSCC)	PIK3CA
C0020676	5290	indication	protein	hypothyroidism	PIK3CA
C0376545	5290	indication	protein	Hematologic Neoplasms	PIK3CA
C0034885	5290	indication	protein	Rectal Neoplasms	PIK3CA
C0678222	5290	indication	protein	Breast Carcinoma	PIK3CA
C0007117	5290	indication	protein	basal cell carcinoma (BCC)	PIK3CA
C0018021	5290	indication	protein	goiter	PIK3CA
C0015672	5290	indication	protein	fatigue	PIK3CA
C0149931	5290	indication	protein	Migraine Disorders	PIK3CA
C0020507	5290	indication	protein	Hyperplasia	PIK3CA
C1458155	5290	indication	protein	Mammary Neoplasms	PIK3CA
C0027708	5290	indication	protein	Wilm's tumor	PIK3CA
C0018273	5290	indication	protein	Growth Disorders	PIK3CA
C0014544	5290	indication	protein	epilepsy	PIK3CA
C0007102	5290	indication	protein	Malignant Tumor Of Colon	PIK3CA
C0007134	5290	indication	protein	renal cell carcinoma (RCC)	PIK3CA
C0009404	5290	indication	protein	Colorectal Neoplasms	PIK3CA
C0027498	5290	indication	protein	Nausea and vomiting	PIK3CA
C2239176	5290	indication	protein	hepatocellular carcinoma (HCC)	PIK3CA
C1527249	5290	indication	protein	colorectal cancer	PIK3CA
C0038356	5290	indication	protein	Stomach Neoplasms	PIK3CA
C0017636	5290	indication	protein	glioblastoma	PIK3CA
C0024121	5290	indication	protein	Lung Neoplasms	PIK3CA
C0000737	5290	indication	protein	abdominal pain	PIK3CA
C0036572	5290	indication	protein	seizures	PIK3CA
C1263846	5290	indication	protein	attention-deficit/hyperactivity disorder (ADHD)	PIK3CA
C2239176	5226	indication	protein	hepatocellular carcinoma (HCC)	PGD
C0020517	6403	indication	protein	Hypersensitivity	SELP
C0011581	6403	indication	protein	Depressive disorder	SELP
C0020538	6403	indication	protein	Hypertensive disease	SELP
C0151744	6403	indication	protein	Myocardial Ischemia	SELP
C0040053	6403	indication	protein	thrombosis	SELP
C1565489	5310	indication	protein	Renal Insufficiency	PKD1
C0085413	5310	indication	protein	Polycystic Kidney, Autosomal Dominant	PKD1
C0035078	5310	indication	protein	Kidney Failure	PKD1
C0023434	25865	indication	protein	chronic lymphocytic leukemia (CLL)	PRKD2
C0032460	25865	indication	protein	Polycystic Ovary Syndrome	PRKD2
C0038379	5573	indication	protein	Strabismus	PRKAR1A
C0085631	5573	indication	protein	Agitation	PRKAR1A
C0018801	5573	indication	protein	Heart Failure	PRKAR1A
C0003467	5573	indication	protein	anxiety	PRKAR1A
C0011581	5573	indication	protein	Depressive disorder	PRKAR1A
C0031117	5573	indication	protein	peripheral neuropathy	PRKAR1A
C0023487	5573	indication	protein	acute promyelocytic leukemia (APL)	PRKAR1A
C0010481	5573	indication	protein	Cushing's syndrome	PRKAR1A
C0238463	5573	indication	protein	Papillary thyroid carcinoma	PRKAR1A
C0001206	5573	indication	protein	acromegaly	PRKAR1A
C0151740	5573	indication	protein	Intracranial Hypertension	PRKAR1A
C0020538	5573	indication	protein	Hypertensive disease	PRKAR1A
C0085681	5573	indication	protein	Hyperphosphatemia	PRKAR1A
C0015397	5573	indication	protein	Disorder of eye	PRKAR1A
C0001627	5573	indication	protein	congenital adrenal hyperplasia	PRKAR1A
C0020598	5573	indication	protein	hypocalcemia	PRKAR1A
C0014121	5573	indication	protein	Bacterial Endocarditis	PRKAR1A
C0029453	5573	indication	protein	Osteopenia	PRKAR1A
C0015672	5573	indication	protein	fatigue	PRKAR1A
C0032000	5573	indication	protein	Pituitary Adenoma	PRKAR1A
C0156404	5573	indication	protein	Irregular Periods	PRKAR1A
C0029456	5573	indication	protein	osteoporosis	PRKAR1A
C0010417	5573	indication	protein	Cryptorchidism	PRKAR1A
C0020619	5573	indication	protein	hypogonadism	PRKAR1A
C0033806	5573	indication	protein	Pseudohypoparathyroidism	PRKAR1A
C0031511	5573	indication	protein	pheochromocytoma	PRKAR1A
C0004352	5573	indication	protein	Autistic Disorder	PRKAR1A
C0011849	5573	indication	protein	diabetes mellitus	PRKAR1A
C0033975	5573	indication	protein	Psychotic Disorders	PRKAR1A
C0010308	5573	indication	protein	Congenital Hypothyroidism	PRKAR1A
C0018802	5573	indication	protein	congestive heart failure	PRKAR1A
C0028754	5573	indication	protein	obesity	PRKAR1A
C0036651	5573	indication	protein	Senile lentigo	PRKAR1A
C0311277	5573	indication	protein	Obesity, Abdominal	PRKAR1A
C0028754	8165	indication	protein	obesity	AKAP1
C0033578	7110	indication	protein	Prostatic Neoplasms	TMF1
C0032460	7110	indication	protein	Polycystic Ovary Syndrome	TMF1
C0027627	5594	indication	protein	Neoplasm Metastasis	MAPK1
C0005586	5594	indication	protein	bipolar disorder	MAPK1
C0151526	5594	indication	protein	Premature Birth	MAPK1
C0036341	5594	indication	protein	schizophrenia	MAPK1
C0007137	5594	indication	protein	squamous cell carcinoma	MAPK1
C0233315	5594	indication	protein	Premature Birth Of Newborn	MAPK1
C0036920	5594	indication	protein	Sezary Syndrome	MAPK1
C0919267	5594	indication	protein	Ovarian Neoplasm	MAPK1
C0007786	5594	indication	protein	Brain Ischemia	MAPK1
C0040997	5594	indication	protein	Trigeminal Neuralgia	MAPK1
C3495559	5594	indication	protein	Juvenile Arthritis	MAPK1
C0022665	5594	indication	protein	Kidney Neoplasm	MAPK1
C0155862	5594	indication	protein	Streptococcal Pneumonia	MAPK1
C0018671	5594	indication	protein	Head And Neck Neoplasms	MAPK1
C0038356	5594	indication	protein	Stomach Neoplasms	MAPK1
C0024121	5594	indication	protein	Lung Neoplasms	MAPK1
C0021361	5594	indication	protein	Female Infertility	MAPK1
C0017601	4751	indication	protein	glaucoma	NEK2
C0456909	4751	indication	protein	Blind Vision	NEK2
C0020459	4751	indication	protein	Hyperinsulinism	NEK2
C0020619	4751	indication	protein	hypogonadism	NEK2
C0028738	4751	indication	protein	nystagmus	NEK2
C0028754	4751	indication	protein	obesity	NEK2
C0018801	5170	indication	protein	Heart Failure	PDPK1
C0079744	5170	indication	protein	Diffuse Large B-Cell Lymphoma	PDPK1
C1458155	5170	indication	protein	Mammary Neoplasms	PDPK1
C0023418	5590	indication	protein	Leukemia	PRKCZ
C0005586	5590	indication	protein	bipolar disorder	PRKCZ
C0033578	5590	indication	protein	Prostatic Neoplasms	PRKCZ
C0011581	23286	indication	protein	Depressive disorder	WWC1
C0033975	23286	indication	protein	Psychotic Disorders	WWC1
C0014544	4094	indication	protein	epilepsy	MAF
C0036572	4094	indication	protein	seizures	MAF
C0017668	23607	indication	protein	Focal Glomerulosclerosis	CD2AP
C0020538	23607	indication	protein	Hypertensive disease	CD2AP
C0002395	23607	indication	protein	Alzheimer's disease	CD2AP
C1565489	23607	indication	protein	Renal Insufficiency	CD2AP
C0035078	23607	indication	protein	Kidney Failure	CD2AP
C0151744	5868	indication	protein	Myocardial Ischemia	RAB5A
C0029401	79890	indication	protein	Osteitis Deformans	RIN3
C0038379	5906	indication	protein	Strabismus	RAP1A
C0003492	5906	indication	protein	Aortic coarctation	RAP1A
C0018681	889	indication	protein	headache	KRIT1
C0037274	889	indication	protein	Dermatologic disorders	KRIT1
C0014544	889	indication	protein	epilepsy	KRIT1
C0036572	889	indication	protein	seizures	KRIT1
C0038379	5908	indication	protein	Strabismus	RAP1B
C0003492	5908	indication	protein	Aortic coarctation	RAP1B
C0030297	675	indication	protein	Pancreatic Neoplasm	BRCA2
C0017638	675	indication	protein	Glioma	BRCA2
C0005586	675	indication	protein	bipolar disorder	BRCA2
C0036341	675	indication	protein	schizophrenia	BRCA2
C0006142	675	indication	protein	Malignant Neoplasm Of Breast	BRCA2
C0033578	675	indication	protein	Prostatic Neoplasms	BRCA2
C0919267	675	indication	protein	Ovarian Neoplasm	BRCA2
C0025149	675	indication	protein	medulloblastoma	BRCA2
C1458155	675	indication	protein	Mammary Neoplasms	BRCA2
C0027708	675	indication	protein	Wilm's tumor	BRCA2
C0040034	675	indication	protein	thrombocytopenia	BRCA2
C0024121	675	indication	protein	Lung Neoplasms	BRCA2
C0006142	5888	indication	protein	Malignant Neoplasm Of Breast	RAD51
C1458155	5888	indication	protein	Mammary Neoplasms	RAD51
C0040034	5888	indication	protein	thrombocytopenia	RAD51
C0018671	5888	indication	protein	Head And Neck Neoplasms	RAD51
C0029408	10131	indication	protein	osteoarthritis	TRAP1
C0038356	10131	indication	protein	Stomach Neoplasms	TRAP1
C0023434	5934	indication	protein	chronic lymphocytic leukemia (CLL)	RBL2
C0040136	6256	indication	protein	Thyroid Neoplasm	RXRA
C0033578	6256	indication	protein	Prostatic Neoplasms	RXRA
C0014175	10902	indication	protein	endometriosis	BRD8
C0271623	286	indication	protein	Hypogonadotropic Hypogonadism	ANK1
C0010417	286	indication	protein	Cryptorchidism	ANK1
C0028738	286	indication	protein	nystagmus	ANK1
C0008350	286	indication	protein	gallstones	ANK1
C1961099	4005	indication	protein	Precursor T-Cell Lymphoblastic Leukemia-Lymphoma	LMO2
C0023449	6886	indication	protein	Acute Lymphocytic Leukemia	TAL1
C1961099	6886	indication	protein	Precursor T-Cell Lymphoblastic Leukemia-Lymphoma	TAL1
C0036341	8940	indication	protein	schizophrenia	TOP3B
C0038356	6628	indication	protein	Stomach Neoplasms	SNRPB
C0036341	5174	indication	protein	schizophrenia	PDZK1
C0033578	5174	indication	protein	Prostatic Neoplasms	PDZK1
C1458155	5174	indication	protein	Mammary Neoplasms	PDZK1
C0011991	6550	indication	protein	diarrhea	SLC9A3
C0013604	6550	indication	protein	edema	SLC9A3
C0020649	6550	indication	protein	hypotension	SLC9A3
C0003578	6662	indication	protein	Apnea	SOX9
C0151721	6662	indication	protein	Testicular Hypogonadism	SOX9
C0018418	6662	indication	protein	Gynecomastia	SOX9
C0271623	6662	indication	protein	Hypogonadotropic Hypogonadism	SOX9
C0948896	6662	indication	protein	Primary Hypogonadism	SOX9
C0034012	6662	indication	protein	Delayed Puberty	SOX9
C0018798	6662	indication	protein	congenital heart defects	SOX9
C0021364	6662	indication	protein	Male Infertility	SOX9
C0035229	6662	indication	protein	Respiratory Insufficiency	SOX9
C0029456	6662	indication	protein	osteoporosis	SOX9
C0010417	6662	indication	protein	Cryptorchidism	SOX9
C1269683	6662	indication	protein	Major Depressive Disorder	SOX9
C0032460	6662	indication	protein	Polycystic Ovary Syndrome	SOX9
C0018418	2516	indication	protein	Gynecomastia	NR5A1
C0271623	2516	indication	protein	Hypogonadotropic Hypogonadism	NR5A1
C0085215	2516	indication	protein	Ovarian Failure, Premature	NR5A1
C0014175	2516	indication	protein	endometriosis	NR5A1
C0948896	2516	indication	protein	Primary Hypogonadism	NR5A1
C0034012	2516	indication	protein	Delayed Puberty	NR5A1
C0025322	2516	indication	protein	Premature Menopause	NR5A1
C0001623	2516	indication	protein	Adrenal Gland Hypofunction	NR5A1
C0919267	2516	indication	protein	Ovarian Neoplasm	NR5A1
C0021364	2516	indication	protein	Male Infertility	NR5A1
C0029453	2516	indication	protein	Osteopenia	NR5A1
C0029456	2516	indication	protein	osteoporosis	NR5A1
C0010417	2516	indication	protein	Cryptorchidism	NR5A1
C0032460	2516	indication	protein	Polycystic Ovary Syndrome	NR5A1
C0027051	8204	indication	protein	Myocardial Infarction	NRIP1
C0018801	8204	indication	protein	Heart Failure	NRIP1
C0036341	8204	indication	protein	schizophrenia	NRIP1
C0014170	8204	indication	protein	Endometrial Neoplasms	NRIP1
C1458155	8204	indication	protein	Mammary Neoplasms	NRIP1
C0024141	1191	indication	protein	Lupus Erythematosus, Systemic	CLU
C0036341	1191	indication	protein	schizophrenia	CLU
C0029408	1191	indication	protein	osteoarthritis	CLU
C0002395	1191	indication	protein	Alzheimer's disease	CLU
C3495559	1191	indication	protein	Juvenile Arthritis	CLU
C0036572	1191	indication	protein	seizures	CLU
C0003467	7048	indication	protein	anxiety	TGFBR2
C0011581	7048	indication	protein	Depressive disorder	TGFBR2
C0009806	7048	indication	protein	constipation	TGFBR2
C0017181	7048	indication	protein	Gastrointestinal Hemorrhage	TGFBR2
C0036341	7048	indication	protein	schizophrenia	TGFBR2
C1956346	7048	indication	protein	coronary artery disease (CAD)	TGFBR2
C0007137	7048	indication	protein	squamous cell carcinoma	TGFBR2
C0013274	7048	indication	protein	patent ductus arteriosus (PDA)	TGFBR2
C0151740	7048	indication	protein	Intracranial Hypertension	TGFBR2
C0023212	7048	indication	protein	Left-Sided Heart Failure	TGFBR2
C0033578	7048	indication	protein	Prostatic Neoplasms	TGFBR2
C0020538	7048	indication	protein	Hypertensive disease	TGFBR2
C0011881	7048	indication	protein	diabetic nephropathy	TGFBR2
C0009375	7048	indication	protein	Colonic Neoplasms	TGFBR2
C0034885	7048	indication	protein	Rectal Neoplasms	TGFBR2
C0015672	7048	indication	protein	fatigue	TGFBR2
C0149931	7048	indication	protein	Migraine Disorders	TGFBR2
C0014859	7048	indication	protein	Esophageal Neoplasms	TGFBR2
C0014544	7048	indication	protein	epilepsy	TGFBR2
C0013405	7048	indication	protein	Dyspnea, Paroxysmal	TGFBR2
C0007102	7048	indication	protein	Malignant Tumor Of Colon	TGFBR2
C0027498	7048	indication	protein	Nausea and vomiting	TGFBR2
C0010200	7048	indication	protein	Coughing	TGFBR2
C0017636	7048	indication	protein	glioblastoma	TGFBR2
C0024121	7048	indication	protein	Lung Neoplasms	TGFBR2
C0000737	7048	indication	protein	abdominal pain	TGFBR2
C0036572	7048	indication	protein	seizures	TGFBR2
C1263846	7048	indication	protein	attention-deficit/hyperactivity disorder (ADHD)	TGFBR2
C0034069	6804	indication	protein	Pulmonary Fibrosis	STX1A
C0036341	6804	indication	protein	schizophrenia	STX1A
C0010674	6804	indication	protein	cystic fibrosis	STX1A
C0023892	6804	indication	protein	Biliary Cirrhosis	STX1A
C0008312	6804	indication	protein	Primary Biliary Cirrhosis	STX1A
C0021051	6804	indication	protein	Immunologic Deficiency Syndromes	STX1A
C0004352	6804	indication	protein	Autistic Disorder	STX1A
C0006625	939	indication	protein	cachexia	CD27
C0015967	939	indication	protein	fever	CD27
C0005586	2280	indication	protein	bipolar disorder	FKBP1A
C1956346	7046	indication	protein	coronary artery disease (CAD)	TGFBR1
C0013274	7046	indication	protein	patent ductus arteriosus (PDA)	TGFBR1
C0037286	7046	indication	protein	Skin Neoplasms	TGFBR1
C0023212	7046	indication	protein	Left-Sided Heart Failure	TGFBR1
C0020538	7046	indication	protein	Hypertensive disease	TGFBR1
C0041948	7046	indication	protein	Uremia	TGFBR1
C0013405	7046	indication	protein	Dyspnea, Paroxysmal	TGFBR1
C0009404	7046	indication	protein	Colorectal Neoplasms	TGFBR1
C0000786	7046	indication	protein	Spontaneous Abortion	TGFBR1
C0038356	2286	indication	protein	Stomach Neoplasms	FKBP2
C0025202	4647	indication	protein	melanoma	MYO7A
C0036341	4647	indication	protein	schizophrenia	MYO7A
C0012833	4647	indication	protein	dizziness	MYO7A
C0042571	4647	indication	protein	vertigo	MYO7A
C0005586	11216	indication	protein	bipolar disorder	AKAP10
C0007193	8557	indication	protein	Cardiomyopathy, Dilated	TCAP
C1269683	7024	indication	protein	Major Depressive Disorder	TFCP2
C0036920	6935	indication	protein	Sezary Syndrome	ZEB1
C0151744	6935	indication	protein	Myocardial Ischemia	ZEB1
C0919267	6935	indication	protein	Ovarian Neoplasm	ZEB1
C0014170	6935	indication	protein	Endometrial Neoplasms	ZEB1
C1458155	6935	indication	protein	Mammary Neoplasms	ZEB1
C0079773	6935	indication	protein	cutaneous T-cell lymphoma (CTCL)	ZEB1
C0025202	10589	indication	protein	melanoma	DRAP1
C1458155	1869	indication	protein	Mammary Neoplasms	E2F1
C2239176	1869	indication	protein	hepatocellular carcinoma (HCC)	E2F1
C0030297	472	indication	protein	Pancreatic Neoplasm	ATM
C0027051	472	indication	protein	Myocardial Infarction	ATM
C0038379	472	indication	protein	Strabismus	ATM
C0023418	472	indication	protein	Leukemia	ATM
C0025202	472	indication	protein	melanoma	ATM
C0019829	472	indication	protein	Hodgkin's lymphoma	ATM
C0024305	472	indication	protein	non-Hodgkin lymphoma (NHL)	ATM
C0005695	472	indication	protein	Bladder Neoplasm	ATM
C0040822	472	indication	protein	tremors	ATM
C0271650	472	indication	protein	Impaired Glucose Tolerance	ATM
C0013421	472	indication	protein	dystonia	ATM
C0036341	472	indication	protein	schizophrenia	ATM
C0034012	472	indication	protein	Delayed Puberty	ATM
C0007137	472	indication	protein	squamous cell carcinoma	ATM
C0033578	472	indication	protein	Prostatic Neoplasms	ATM
C0271578	472	indication	protein	Female Hypogonadism Syndrome	ATM
C0334634	472	indication	protein	Malignant lymphoma, lymphocytic, intermediate differentiation, diffuse	ATM
C0376545	472	indication	protein	Hematologic Neoplasms	ATM
C0079731	472	indication	protein	B-Cell Lymphomas	ATM
C0026838	472	indication	protein	Muscle Spasticity	ATM
C0007193	472	indication	protein	Cardiomyopathy, Dilated	ATM
C0023434	472	indication	protein	chronic lymphocytic leukemia (CLL)	ATM
C0015672	472	indication	protein	fatigue	ATM
C1458155	472	indication	protein	Mammary Neoplasms	ATM
C0015967	472	indication	protein	fever	ATM
C0006267	472	indication	protein	Bronchiectasis	ATM
C0011849	472	indication	protein	diabetes mellitus	ATM
C0014544	472	indication	protein	epilepsy	ATM
C0079773	472	indication	protein	cutaneous T-cell lymphoma (CTCL)	ATM
C0079774	472	indication	protein	peripheral T-cell lymphoma (PTCL)	ATM
C0037199	472	indication	protein	sinusitis	ATM
C0032460	472	indication	protein	Polycystic Ovary Syndrome	ATM
C0003123	472	indication	protein	anorexia	ATM
C2239176	472	indication	protein	hepatocellular carcinoma (HCC)	ATM
C0028738	472	indication	protein	nystagmus	ATM
C0038356	472	indication	protein	Stomach Neoplasms	ATM
C0242698	472	indication	protein	Ventricular Dysfunction, Left	ATM
C0036572	472	indication	protein	seizures	ATM
C0023518	25	indication	protein	Leukocytosis	ABL1
C0001418	25	indication	protein	Adenocarcinoma	ABL1
C0023473	25	indication	protein	chronic myeloid leukemia (CML)	ABL1
C0596263	25	indication	protein	Carcinogenesis	ABL1
C0836924	25	indication	protein	Thrombocytosis	ABL1
C0015672	25	indication	protein	fatigue	ABL1
C1458155	25	indication	protein	Mammary Neoplasms	ABL1
C0015967	25	indication	protein	fever	ABL1
C0014859	25	indication	protein	Esophageal Neoplasms	ABL1
C0027022	25	indication	protein	Myeloproliferative Disease	ABL1
C0040034	25	indication	protein	thrombocytopenia	ABL1
C0027796	4914	indication	protein	Neuralgia	NTRK1
C0238462	4914	indication	protein	Medullary carcinoma of thyroid	NTRK1
C0017638	4914	indication	protein	Glioma	NTRK1
C0005586	4914	indication	protein	bipolar disorder	NTRK1
C0022568	4914	indication	protein	Keratitis	NTRK1
C0036341	4914	indication	protein	schizophrenia	NTRK1
C0238463	4914	indication	protein	Papillary thyroid carcinoma	NTRK1
C0027819	4914	indication	protein	neuroblastoma	NTRK1
C0037299	4914	indication	protein	skin ulcer	NTRK1
C0029443	4914	indication	protein	Osteomyelitis	NTRK1
C0033975	4914	indication	protein	Psychotic Disorders	NTRK1
C0010043	4914	indication	protein	Corneal Ulcer	NTRK1
C0221260	4914	indication	protein	Dystrophia Unguium	NTRK1
C2242472	4914	indication	protein	Infection of bone	NTRK1
C0520679	3265	indication	protein	obstructive sleep apnea	HRAS
C0002170	3265	indication	protein	Alopecia	HRAS
C0870082	3265	indication	protein	Hyperkeratosis	HRAS
C0040136	3265	indication	protein	Thyroid Neoplasm	HRAS
C0038379	3265	indication	protein	Strabismus	HRAS
C0005695	3265	indication	protein	Bladder Neoplasm	HRAS
C0151526	3265	indication	protein	Premature Birth	HRAS
C0018916	3265	indication	protein	Hemangioma	HRAS
C0017168	3265	indication	protein	gastroesophageal reflux disease (GERD)	HRAS
C0020757	3265	indication	protein	Ichthyoses	HRAS
C0003811	3265	indication	protein	Cardiac Arrhythmia	HRAS
C0238463	3265	indication	protein	Papillary thyroid carcinoma	HRAS
C0007137	3265	indication	protein	squamous cell carcinoma	HRAS
C0018834	3265	indication	protein	heartburn	HRAS
C0037286	3265	indication	protein	Skin Neoplasms	HRAS
C0233315	3265	indication	protein	Premature Birth Of Newborn	HRAS
C0027819	3265	indication	protein	neuroblastoma	HRAS
C0162834	3265	indication	protein	Hyperpigmentation	HRAS
C0007117	3265	indication	protein	basal cell carcinoma (BCC)	HRAS
C0029453	3265	indication	protein	Osteopenia	HRAS
C0003492	3265	indication	protein	Aortic coarctation	HRAS
C0035412	3265	indication	protein	rhabdomyosarcoma	HRAS
C1458155	3265	indication	protein	Mammary Neoplasms	HRAS
C0010417	3265	indication	protein	Cryptorchidism	HRAS
C0028326	3265	indication	protein	Noonan Syndrome	HRAS
C0004352	3265	indication	protein	Autistic Disorder	HRAS
C0014544	3265	indication	protein	epilepsy	HRAS
C0007138	3265	indication	protein	Carcinoma, Transitional Cell	HRAS
C0020615	3265	indication	protein	hypoglycemia	HRAS
C2239176	3265	indication	protein	hepatocellular carcinoma (HCC)	HRAS
C0007194	3265	indication	protein	Hypertrophic Cardiomyopathy	HRAS
C0038356	3265	indication	protein	Stomach Neoplasms	HRAS
C0024121	3265	indication	protein	Lung Neoplasms	HRAS
C0036572	3265	indication	protein	seizures	HRAS
C0030297	3845	indication	protein	Pancreatic Neoplasm	KRAS
C0002170	3845	indication	protein	Alopecia	KRAS
C0040136	3845	indication	protein	Thyroid Neoplasm	KRAS
C0038379	3845	indication	protein	Strabismus	KRAS
C0271623	3845	indication	protein	Hypogonadotropic Hypogonadism	KRAS
C0887833	3845	indication	protein	Carcinoma, Pancreatic Ductal	KRAS
C0003467	3845	indication	protein	anxiety	KRAS
C0027627	3845	indication	protein	Neoplasm Metastasis	KRAS
C0011581	3845	indication	protein	Depressive disorder	KRAS
C0009806	3845	indication	protein	constipation	KRAS
C0014175	3845	indication	protein	endometriosis	KRAS
C0017181	3845	indication	protein	Gastrointestinal Hemorrhage	KRAS
C0001418	3845	indication	protein	Adenocarcinoma	KRAS
C0206682	3845	indication	protein	Follicular thyroid carcinoma	KRAS
C0005695	3845	indication	protein	Bladder Neoplasm	KRAS
C0699791	3845	indication	protein	Stomach Carcinoma	KRAS
C0151526	3845	indication	protein	Premature Birth	KRAS
C0018916	3845	indication	protein	Hemangioma	KRAS
C0596263	3845	indication	protein	Carcinogenesis	KRAS
C0020757	3845	indication	protein	Ichthyoses	KRAS
C0003811	3845	indication	protein	Cardiac Arrhythmia	KRAS
C0005779	3845	indication	protein	Blood Coagulation Disorders	KRAS
C0238463	3845	indication	protein	Papillary thyroid carcinoma	KRAS
C0022596	3845	indication	protein	Palmoplantar Keratosis	KRAS
C0007137	3845	indication	protein	squamous cell carcinoma	KRAS
C0019087	3845	indication	protein	Hemorrhagic Disorders	KRAS
C0233315	3845	indication	protein	Premature Birth Of Newborn	KRAS
C0007131	3845	indication	protein	Non-Small Cell Lung Carcinoma	KRAS
C0023467	3845	indication	protein	Leukemia, Myelocytic, Acute	KRAS
C0151740	3845	indication	protein	Intracranial Hypertension	KRAS
C0027819	3845	indication	protein	neuroblastoma	KRAS
C0259817	3845	indication	protein	Xerosis	KRAS
C0346647	3845	indication	protein	Malignant Neoplasm Of Pancreas	KRAS
C0009375	3845	indication	protein	Colonic Neoplasms	KRAS
C0034885	3845	indication	protein	Rectal Neoplasms	KRAS
C0919267	3845	indication	protein	Ovarian Neoplasm	KRAS
C0678222	3845	indication	protein	Breast Carcinoma	KRAS
C0007117	3845	indication	protein	basal cell carcinoma (BCC)	KRAS
C0029453	3845	indication	protein	Osteopenia	KRAS
C0003492	3845	indication	protein	Aortic coarctation	KRAS
C0015672	3845	indication	protein	fatigue	KRAS
C0042138	3845	indication	protein	Uterine Neoplasms	KRAS
C0149931	3845	indication	protein	Migraine Disorders	KRAS
C1458155	3845	indication	protein	Mammary Neoplasms	KRAS
C0010417	3845	indication	protein	Cryptorchidism	KRAS
C3495559	3845	indication	protein	Juvenile Arthritis	KRAS
C0028326	3845	indication	protein	Noonan Syndrome	KRAS
C0014544	3845	indication	protein	epilepsy	KRAS
C0007102	3845	indication	protein	Malignant Tumor Of Colon	KRAS
C0004114	3845	indication	protein	astrocytoma	KRAS
C0001430	3845	indication	protein	Adenoma	KRAS
C0009404	3845	indication	protein	Colorectal Neoplasms	KRAS
C0027498	3845	indication	protein	Nausea and vomiting	KRAS
C0024299	3845	indication	protein	Lymphoma	KRAS
C2239176	3845	indication	protein	hepatocellular carcinoma (HCC)	KRAS
C0028738	3845	indication	protein	nystagmus	KRAS
C0038356	3845	indication	protein	Stomach Neoplasms	KRAS
C0017636	3845	indication	protein	glioblastoma	KRAS
C0024121	3845	indication	protein	Lung Neoplasms	KRAS
C0036651	3845	indication	protein	Senile lentigo	KRAS
C0000737	3845	indication	protein	abdominal pain	KRAS
C0036572	3845	indication	protein	seizures	KRAS
C1263846	3845	indication	protein	attention-deficit/hyperactivity disorder (ADHD)	KRAS
C0005695	6714	indication	protein	Bladder Neoplasm	SRC
C0009375	6714	indication	protein	Colonic Neoplasms	SRC
C1458155	6714	indication	protein	Mammary Neoplasms	SRC
C0038220	6714	indication	protein	status epilepticus	SRC
C0007134	6714	indication	protein	renal cell carcinoma (RCC)	SRC
C0009319	6714	indication	protein	colitis	SRC
C0038356	6714	indication	protein	Stomach Neoplasms	SRC
C0376358	2048	indication	protein	Malignant Neoplasm Of Prostate	EPHB2
C0014474	2048	indication	protein	ependymoma	EPHB2
C0027051	7137	indication	protein	Myocardial Infarction	TNNI3
C0018801	7137	indication	protein	Heart Failure	TNNI3
C0948089	7137	indication	protein	acute coronary syndrome (ACS)	TNNI3
C0878544	7137	indication	protein	cardiomyopathy	TNNI3
C0007193	7137	indication	protein	Cardiomyopathy, Dilated	TNNI3
C0018802	7137	indication	protein	congestive heart failure	TNNI3
C0040822	7138	indication	protein	tremors	TNNT1
C0026848	7138	indication	protein	Myopathy	TNNT1
C0035229	7138	indication	protein	Respiratory Insufficiency	TNNT1
C0026769	7128	indication	protein	multiple sclerosis	TNFAIP3
C1527336	7128	indication	protein	sjogren's syndrome	TNFAIP3
C0024301	7128	indication	protein	follicular lymphoma	TNFAIP3
C0033860	7128	indication	protein	psoriasis	TNFAIP3
C0024141	7128	indication	protein	Lupus Erythematosus, Systemic	TNFAIP3
C0003873	7128	indication	protein	rheumatoid arthritis	TNFAIP3
C0079773	7128	indication	protein	cutaneous T-cell lymphoma (CTCL)	TNFAIP3
C0030297	7157	indication	protein	Pancreatic Neoplasm	TP53
C0085669	7157	indication	protein	Acute Leukemia	TP53
C0027051	7157	indication	protein	Myocardial Infarction	TP53
C0022593	7157	indication	protein	keratosis	TP53
C0040136	7157	indication	protein	Thyroid Neoplasm	TP53
C0025202	7157	indication	protein	melanoma	TP53
C0042963	7157	indication	protein	vomiting	TP53
C0018681	7157	indication	protein	headache	TP53
C0027627	7157	indication	protein	Neoplasm Metastasis	TP53
C0022116	7157	indication	protein	Ischemia	TP53
C0017638	7157	indication	protein	Glioma	TP53
C0376358	7157	indication	protein	Malignant Neoplasm Of Prostate	TP53
C0005695	7157	indication	protein	Bladder Neoplasm	TP53
C1261473	7157	indication	protein	Sarcoma	TP53
C0033860	7157	indication	protein	psoriasis	TP53
C0042487	7157	indication	protein	Venous Thrombosis	TP53
C0036341	7157	indication	protein	schizophrenia	TP53
C0917805	7157	indication	protein	Transient Cerebral Ischemia	TP53
C0311375	7157	indication	protein	Arsenic Poisoning	TP53
C0007137	7157	indication	protein	squamous cell carcinoma	TP53
C0001973	7157	indication	protein	Alcoholic Intoxication, Chronic	TP53
C0002736	7157	indication	protein	amyotrophic lateral sclerosis (ALS)	TP53
C0037286	7157	indication	protein	Skin Neoplasms	TP53
C0007131	7157	indication	protein	Non-Small Cell Lung Carcinoma	TP53
C0033578	7157	indication	protein	Prostatic Neoplasms	TP53
C1168401	7157	indication	protein	head and neck squamous cell carcinoma (HNSCC)	TP53
C0036920	7157	indication	protein	Sezary Syndrome	TP53
C0206686	7157	indication	protein	adrenal cortical carcinoma	TP53
C0020538	7157	indication	protein	Hypertensive disease	TP53
C0346647	7157	indication	protein	Malignant Neoplasm Of Pancreas	TP53
C0009375	7157	indication	protein	Colonic Neoplasms	TP53
C0027497	7157	indication	protein	nausea	TP53
C0040028	7157	indication	protein	Thrombocythemia, Essential	TP53
C0021364	7157	indication	protein	Male Infertility	TP53
C0678222	7157	indication	protein	Breast Carcinoma	TP53
C0007786	7157	indication	protein	Brain Ischemia	TP53
C0007117	7157	indication	protein	basal cell carcinoma (BCC)	TP53
C0023434	7157	indication	protein	chronic lymphocytic leukemia (CLL)	TP53
C0151942	7157	indication	protein	Arterial Thrombosis	TP53
C0035335	7157	indication	protein	retinoblastoma	TP53
C1458155	7157	indication	protein	Mammary Neoplasms	TP53
C0027708	7157	indication	protein	Wilm's tumor	TP53
C0014859	7157	indication	protein	Esophageal Neoplasms	TP53
C0149925	7157	indication	protein	Small Cell Carcinoma Of Lung	TP53
C0014544	7157	indication	protein	epilepsy	TP53
C0007138	7157	indication	protein	Carcinoma, Transitional Cell	TP53
C0079773	7157	indication	protein	cutaneous T-cell lymphoma (CTCL)	TP53
C0007102	7157	indication	protein	Malignant Tumor Of Colon	TP53
C0007134	7157	indication	protein	renal cell carcinoma (RCC)	TP53
C0001430	7157	indication	protein	Adenoma	TP53
C0009404	7157	indication	protein	Colorectal Neoplasms	TP53
C0001618	7157	indication	protein	Tumors Of Adrenal Cortex	TP53
C0262584	7157	indication	protein	Carcinoma, Small Cell	TP53
C0024299	7157	indication	protein	Lymphoma	TP53
C0007194	7157	indication	protein	Hypertrophic Cardiomyopathy	TP53
C0038356	7157	indication	protein	Stomach Neoplasms	TP53
C0024117	7157	indication	protein	Chronic Obstructive Airway Disease	TP53
C0036572	7157	indication	protein	seizures	TP53
C0021361	7157	indication	protein	Female Infertility	TP53
C0018418	51741	indication	protein	Gynecomastia	WWOX
C0948896	51741	indication	protein	Primary Hypogonadism	WWOX
C0034012	51741	indication	protein	Delayed Puberty	WWOX
C0007137	51741	indication	protein	squamous cell carcinoma	WWOX
C0026838	51741	indication	protein	Muscle Spasticity	WWOX
C0021364	51741	indication	protein	Male Infertility	WWOX
C0029456	51741	indication	protein	osteoporosis	WWOX
C1458155	51741	indication	protein	Mammary Neoplasms	WWOX
C0010417	51741	indication	protein	Cryptorchidism	WWOX
C0014859	51741	indication	protein	Esophageal Neoplasms	WWOX
C3495559	51741	indication	protein	Juvenile Arthritis	WWOX
C0014544	51741	indication	protein	epilepsy	WWOX
C0027498	51741	indication	protein	Nausea and vomiting	WWOX
C0010200	51741	indication	protein	Coughing	WWOX
C0038356	51741	indication	protein	Stomach Neoplasms	WWOX
C0036572	51741	indication	protein	seizures	WWOX
C0026769	7132	indication	protein	multiple sclerosis	TNFRSF1A
C0011860	7132	indication	protein	Diabetes Mellitus, Non-Insulin-Dependent	TNFRSF1A
C0042963	7132	indication	protein	vomiting	TNFRSF1A
C0020517	7132	indication	protein	Hypersensitivity	TNFRSF1A
C0018801	7132	indication	protein	Heart Failure	TNFRSF1A
C0023518	7132	indication	protein	Leukocytosis	TNFRSF1A
C0011581	7132	indication	protein	Depressive disorder	TNFRSF1A
C0009806	7132	indication	protein	constipation	TNFRSF1A
C0003862	7132	indication	protein	joint pain	TNFRSF1A
C0231528	7132	indication	protein	muscle pain	TNFRSF1A
C0036341	7132	indication	protein	schizophrenia	TNFRSF1A
C0014733	7132	indication	protein	Erysipelas	TNFRSF1A
C0010674	7132	indication	protein	cystic fibrosis	TNFRSF1A
C0023892	7132	indication	protein	Biliary Cirrhosis	TNFRSF1A
C0011991	7132	indication	protein	diarrhea	TNFRSF1A
C0013604	7132	indication	protein	edema	TNFRSF1A
C0029191	7132	indication	protein	Orchitis	TNFRSF1A
C0031046	7132	indication	protein	Pericarditis	TNFRSF1A
C0007786	7132	indication	protein	Brain Ischemia	TNFRSF1A
[truncated: 23,213 more rows]
