# Supplementary material for: Identification of disease treatment mechanisms through the multiscale interactome
Source: Nat Commun. 2021 Mar 19;12:1796. doi: 10.1038/s41467-021-21770-8 (PMC7979814; doi:10.1038/s41467-021-21770-8)
Supplement: Supplementary file 5 — Supplementary Data 3 [file 41467_2021_21770_MOESM5_ESM.xlsx]

## Sheet: 3_protein_to_protein
node_1	node_2	node_1_type	node_2_type	node_1_name	node_2_name
6416	2318	protein	protein	MAP2K4	FLNC
6416	9043	protein	protein	MAP2K4	SPAG9
6416	5599	protein	protein	MAP2K4	MAPK8
6416	5871	protein	protein	MAP2K4	MAP4K2
6416	1326	protein	protein	MAP2K4	MAP3K8
6416	207	protein	protein	MAP2K4	AKT1
6416	23162	protein	protein	MAP2K4	MAPK8IP3
6416	4296	protein	protein	MAP2K4	MAP3K11
6416	4216	protein	protein	MAP2K4	MAP3K4
6416	409	protein	protein	MAP2K4	ARRB2
6416	10746	protein	protein	MAP2K4	MAP3K2
6416	4214	protein	protein	MAP2K4	MAP3K1
6416	83737	protein	protein	MAP2K4	ITCH
6416	5601	protein	protein	MAP2K4	MAPK9
6416	29760	protein	protein	MAP2K4	BLNK
6416	5371	protein	protein	MAP2K4	PML
6416	5602	protein	protein	MAP2K4	MAPK10
6416	4217	protein	protein	MAP2K4	MAP3K5
6416	5608	protein	protein	MAP2K4	MAP2K6
6416	1432	protein	protein	MAP2K4	MAPK14
6416	4215	protein	protein	MAP2K4	MAP3K3
6416	120892	protein	protein	MAP2K4	LRRK2
6416	351	protein	protein	MAP2K4	APP
6416	5609	protein	protein	MAP2K4	MAP2K7
6416	3725	protein	protein	MAP2K4	JUN
6416	6885	protein	protein	MAP2K4	MAP3K7
6416	408	protein	protein	MAP2K4	ARRB1
6416	5594	protein	protein	MAP2K4	MAPK1
6416	2643	protein	protein	MAP2K4	GCH1
6416	25929	protein	protein	MAP2K4	GEMIN5
6416	5932	protein	protein	MAP2K4	RBBP8
6416	1956	protein	protein	MAP2K4	EGFR
6416	4294	protein	protein	MAP2K4	MAP3K10
6416	4077	protein	protein	MAP2K4	NBR1
6416	112970	protein	protein	MAP2K4	KTI12
6416	7408	protein	protein	MAP2K4	VASP
6416	2317	protein	protein	MAP2K4	FLNB
6416	988	protein	protein	MAP2K4	CDC5L
6416	7316	protein	protein	MAP2K4	UBC
6416	7706	protein	protein	MAP2K4	TRIM25
6416	821	protein	protein	MAP2K4	CANX
6416	6300	protein	protein	MAP2K4	MAPK12
6416	208	protein	protein	MAP2K4	AKT2
6416	84991	protein	protein	MAP2K4	RBM17
6416	5595	protein	protein	MAP2K4	MAPK3
6416	1945	protein	protein	MAP2K4	EFNA4
6416	56940	protein	protein	MAP2K4	DUSP22
6416	2316	protein	protein	MAP2K4
6416	5604	protein	protein	MAP2K4	MAP2K1
6416	9020	protein	protein	MAP2K4	MAP3K14
6416	4868	protein	protein	MAP2K4	NPHS1
6416	4747	protein	protein	MAP2K4	NEFL
6416	7786	protein	protein	MAP2K4	MAP3K12
6416	8837	protein	protein	MAP2K4	CFLAR
6416	10221	protein	protein	MAP2K4	TRIB1
6416	322	protein	protein	MAP2K4	APBB1
6416	10000	protein	protein	MAP2K4	AKT3
6416	6256	protein	protein	MAP2K4	RXRA
6416	238	protein	protein	MAP2K4	ALK
6416	51776	protein	protein	MAP2K4	MAP3K20
2318	825	protein	protein	FLNC	CAPN3
2318	6444	protein	protein	FLNC	SGCD
2318	6445	protein	protein	FLNC	SGCG
2318	58529	protein	protein	FLNC	MYOZ1
2318	3751	protein	protein	FLNC	KCND2
2318	51778	protein	protein	FLNC	MYOZ2
2318	91977	protein	protein	FLNC	MYOZ3
2318	90102	protein	protein	FLNC	PHLDB2
2318	9499	protein	protein	FLNC	MYOT
2318	3636	protein	protein	FLNC	INPPL1
2318	220213	protein	protein	FLNC	OTUD1
2318	54726	protein	protein	FLNC	OTUD4
2318	54532	protein	protein	FLNC	USP53
2318	29761	protein	protein	FLNC	USP25
2318	10645	protein	protein	FLNC	CAMKK2
2318	83593	protein	protein	FLNC	RASSF5
2318	26100	protein	protein	FLNC	WIPI2
2318	65125	protein	protein	FLNC	WNK1
2318	51547	protein	protein	FLNC	SIRT7
2318	5565	protein	protein	FLNC	PRKAB2
2318	57159	protein	protein	FLNC	TRIM54
2318	8452	protein	protein	FLNC	CUL3
2318	1017	protein	protein	FLNC	CDK2
2318	283807	protein	protein	FLNC	FBXL22
2318	83658	protein	protein	FLNC	DYNLRB1
2318	1937	protein	protein	FLNC	EEF1G
2318	55746	protein	protein	FLNC	NUP133
2318	1778	protein	protein	FLNC	DYNC1H1
2318	2023	protein	protein	FLNC	ENO1
2318	29115	protein	protein	FLNC	SAP30BP
2318	1642	protein	protein	FLNC	DDB1
2318	8683	protein	protein	FLNC	SRSF9
2318	10946	protein	protein	FLNC	SF3A3
2318	1639	protein	protein	FLNC	DCTN1
2318	1936	protein	protein	FLNC	EEF1D
2318	2335	protein	protein	FLNC	FN1
2318	7412	protein	protein	FLNC	VCAM1
2318	8626	protein	protein	FLNC	TP63
2318	9657	protein	protein	FLNC	IQCB1
2318	93185	protein	protein	FLNC	IGSF8
2318	4869	protein	protein	FLNC	NPM1
2318	6196	protein	protein	FLNC	RPS6KA2
2318	23243	protein	protein	FLNC	ANKRD28
2318	1176	protein	protein	FLNC	AP3S1
2318	10564	protein	protein	FLNC	ARFGEF2
2318	55917	protein	protein	FLNC	CTTNBP2NL
2318	2317	protein	protein	FLNC	FLNB
2318	56888	protein	protein	FLNC	KCMF1
2318	9918	protein	protein	FLNC	NCAPD2
2318	3551	protein	protein	FLNC	IKBKB
2318	4927	protein	protein	FLNC	NUP88
2318	5718	protein	protein	FLNC	PSMD12
2318	5719	protein	protein	FLNC	PSMD13
2318	5709	protein	protein	FLNC	PSMD3
2318	9352	protein	protein	FLNC	TXNL1
2318	129446	protein	protein	FLNC	XIRP2
2318	165904	protein	protein	FLNC	XIRP1
2318	171024	protein	protein	FLNC	SYNPO2
2318	84676	protein	protein	FLNC	TRIM63
2318	84675	protein	protein	FLNC	TRIM55
2318	9693	protein	protein	FLNC	RAPGEF2
2318	23363	protein	protein	FLNC	OBSL1
2318	23291	protein	protein	FLNC	FBXW11
2318	7126	protein	protein	FLNC	TNFAIP1
2318	28966	protein	protein	FLNC	SNX24
2318	112479	protein	protein	FLNC	ERI2
2318	253980	protein	protein	FLNC	KCTD13
2318	22900	protein	protein	FLNC	CARD8
2318	1855	protein	protein	FLNC	DVL1
2318	8394	protein	protein	FLNC	PIP5K1A
2318	339983	protein	protein	FLNC	NAT8L
2318	3316	protein	protein	FLNC	HSPB2
2318	2294	protein	protein	FLNC	FOXF1
2318	4171	protein	protein	FLNC	MCM2
2318	4174	protein	protein	FLNC	MCM5
2318	79577	protein	protein	FLNC	CDC73
2318	474	protein	protein	FLNC	ATOH1
2318	27129	protein	protein	FLNC	HSPB7
2318	51762	protein	protein	FLNC	RAB8B
2318	81788	protein	protein	FLNC	NUAK2
2318	2785	protein	protein	FLNC	GNG3
2318	30833	protein	protein	FLNC	NT5C
2318	51177	protein	protein	FLNC	PLEKHO1
2318	285527	protein	protein	FLNC	FRYL
2318	266553	protein	protein	FLNC	OFCC1
2318	5078	protein	protein	FLNC	PAX4
2318	135398	protein	protein	FLNC	C6orf141
2318	55669	protein	protein	FLNC	MFN1
2318	5704	protein	protein	FLNC	PSMC4
2318	54498	protein	protein	FLNC	SMOX
2318	9771	protein	protein	FLNC	RAPGEF5
2318	1540	protein	protein	FLNC	CYLD
2318	672	protein	protein	FLNC	BRCA1
2318	26136	protein	protein	FLNC	TES
2318	79084	protein	protein	FLNC	WDR77
2318	56852	protein	protein	FLNC	RAD18
2318	6047	protein	protein	FLNC	RNF4
2318	55072	protein	protein	FLNC	RNF31
2318	54908	protein	protein	FLNC	SPDL1
2318	6478	protein	protein	FLNC	SIAH2
2318	5590	protein	protein	FLNC	PRKCZ
2318	10551	protein	protein	FLNC	AGR2
2318	4609	protein	protein	FLNC	MYC
2318	288	protein	protein	FLNC	ANK3
2318	5245	protein	protein	FLNC	PHB
2318	9097	protein	protein	FLNC	USP14
2318	92140	protein	protein	FLNC	MTDH
2318	1398	protein	protein	FLNC	CRK
2318	64750	protein	protein	FLNC	SMURF2
2318	4292	protein	protein	FLNC	MLH1
2318	208	protein	protein	FLNC	AKT2
2318	7329	protein	protein	FLNC	UBE2I
2318	2885	protein	protein	FLNC	GRB2
2318	147	protein	protein	FLNC	ADRA1B
2318	207	protein	protein	FLNC	AKT1
2318	2534	protein	protein	FLNC	FYN
2318	146	protein	protein	FLNC	ADRA1D
2318	5295	protein	protein	FLNC	PIK3R1
2318	25816	protein	protein	FLNC	TNFAIP8
2318	5045	protein	protein	FLNC	FURIN
2318	4867	protein	protein	FLNC	NPHP1
2318	10114	protein	protein	FLNC	HIPK3
2318	5335	protein	protein	FLNC	PLCG1
2318	339855	protein	protein	FLNC	KY
2318	25	protein	protein	FLNC	ABL1
2318	148	protein	protein	FLNC	ADRA1A
2318	4690	protein	protein	FLNC	NCK1
2318	5094	protein	protein	FLNC	PCBP2
84665	88	protein	protein	MYPN	ACTN2
84665	4703	protein	protein	MYPN	NEB
84665	89	protein	protein	MYPN	ACTN3
84665	10529	protein	protein	MYPN	NEBL
84665	200539	protein	protein	MYPN	ANKRD23
84665	27063	protein	protein	MYPN	ANKRD1
84665	7273	protein	protein	MYPN	TTN
84665	1659	protein	protein	MYPN	DHX8
84665	79961	protein	protein	MYPN	DENND2D
84665	9219	protein	protein	MYPN	MTA2
84665	7514	protein	protein	MYPN	XPO1
84665	830	protein	protein	MYPN	CAPZA2
84665	51512	protein	protein	MYPN	GTSE1
84665	7917	protein	protein	MYPN	BAG6
84665	4171	protein	protein	MYPN	MCM2
84665	7706	protein	protein	MYPN	TRIM25
84665	5501	protein	protein	MYPN	PPP1CC
88	3741	protein	protein	ACTN2	KCNA5
88	9787	protein	protein	ACTN2	DLGAP5
88	27185	protein	protein	ACTN2	DISC1
88	2904	protein	protein	ACTN2	GRIN2B
88	8038	protein	protein	ACTN2	ADAM12
88	58529	protein	protein	ACTN2	MYOZ1
88	63923	protein	protein	ACTN2	TNN
88	9124	protein	protein	ACTN2	PDLIM1
88	1742	protein	protein	ACTN2	DLG4
88	89	protein	protein	ACTN2	ACTN3
88	10971	protein	protein	ACTN2	YWHAQ
88	8204	protein	protein	ACTN2	NRIP1
88	8850	protein	protein	ACTN2	KAT2B
88	9282	protein	protein	ACTN2	MED14
88	22938	protein	protein	ACTN2	SNW1
88	23421	protein	protein	ACTN2	ITGB3BP
88	6314	protein	protein	ACTN2	ATXN7
88	8856	protein	protein	ACTN2	NR1I2
88	5684	protein	protein	ACTN2	PSMA3
88	3781	protein	protein	ACTN2	KCNN2
88	11155	protein	protein	ACTN2	LDB3
88	6311	protein	protein	ACTN2	ATXN2
88	8161	protein	protein	ACTN2	COIL
88	283807	protein	protein	ACTN2	FBXL22
88	4846	protein	protein	ACTN2	NOS3
88	81	protein	protein	ACTN2	ACTN4
88	87	protein	protein	ACTN2	ACTN1
88	823	protein	protein	ACTN2	CAPN1
88	93185	protein	protein	ACTN2	IGSF8
88	11224	protein	protein	ACTN2	RPL35
88	55663	protein	protein	ACTN2	ZNF446
88	171024	protein	protein	ACTN2	SYNPO2
88	4342	protein	protein	ACTN2	MOS
88	6615	protein	protein	ACTN2	SNAI1
88	6672	protein	protein	ACTN2	SP100
88	27295	protein	protein	ACTN2	PDLIM3
88	51778	protein	protein	ACTN2	MYOZ2
88	79778	protein	protein	ACTN2	MICALL2
88	84312	protein	protein	ACTN2	BRMS1L
88	285093	protein	protein	ACTN2	RTP5
88	3315	protein	protein	ACTN2	HSPB1
88	4619	protein	protein	ACTN2	MYH1
88	4620	protein	protein	ACTN2	MYH2
88	4621	protein	protein	ACTN2	MYH3
88	4622	protein	protein	ACTN2	MYH4
88	4624	protein	protein	ACTN2	MYH6
88	4625	protein	protein	ACTN2	MYH7
88	4626	protein	protein	ACTN2	MYH8
88	5693	protein	protein	ACTN2	PSMB5
88	7170	protein	protein	ACTN2	TPM3
88	7171	protein	protein	ACTN2	TPM4
88	7135	protein	protein	ACTN2	TNNI1
88	7168	protein	protein	ACTN2	TPM1
88	7169	protein	protein	ACTN2	TPM2
88	10218	protein	protein	ACTN2	ANGPTL7
88	939	protein	protein	ACTN2	CD27
88	338339	protein	protein	ACTN2	CLEC4D
88	1382	protein	protein	ACTN2	CRABP2
88	8738	protein	protein	ACTN2	CRADD
88	26240	protein	protein	ACTN2	FAM50B
88	2625	protein	protein	ACTN2	GATA3
88	51125	protein	protein	ACTN2	GOLGA7
88	2952	protein	protein	ACTN2	GSTT1
88	83473	protein	protein	ACTN2	KATNAL2
88	124995	protein	protein	ACTN2	MRPL10
88	29781	protein	protein	ACTN2	NCAPH2
88	5500	protein	protein	ACTN2	PPP1CB
88	53340	protein	protein	ACTN2	SPA17
88	6726	protein	protein	ACTN2	SRP9
88	255758	protein	protein	ACTN2	TCTEX1D2
88	54472	protein	protein	ACTN2	TOLLIP
88	79696	protein	protein	ACTN2	ZC2HC1C
88	1080	protein	protein	ACTN2	CFTR
88	7982	protein	protein	ACTN2	ST7
88	9499	protein	protein	ACTN2	MYOT
88	776	protein	protein	ACTN2	CACNA1D
88	60	protein	protein	ACTN2	ACTB
88	59	protein	protein	ACTN2	ACTA2
88	54869	protein	protein	ACTN2	EPS8L1
88	135	protein	protein	ACTN2	ADORA2A
88	117178	protein	protein	ACTN2	SSX2IP
88	8648	protein	protein	ACTN2	NCOA1
88	815	protein	protein	ACTN2	CAMK2A
88	817	protein	protein	ACTN2	CAMK2D
88	9611	protein	protein	ACTN2	NCOR1
88	1739	protein	protein	ACTN2	DLG1
88	5894	protein	protein	ACTN2	RAF1
88	2902	protein	protein	ACTN2	GRIN1
88	6401	protein	protein	ACTN2	SELE
88	5585	protein	protein	ACTN2	PKN1
88	91977	protein	protein	ACTN2	MYOZ3
88	7402	protein	protein	ACTN2	UTRN
88	57554	protein	protein	ACTN2	LRRC7
88	29967	protein	protein	ACTN2	LRP12
88	7273	protein	protein	ACTN2	TTN
88	5311	protein	protein	ACTN2	PKD2
88	10499	protein	protein	ACTN2	NCOA2
88	283	protein	protein	ACTN2	ANG
88	7277	protein	protein	ACTN2	TUBA4A
88	7846	protein	protein	ACTN2	TUBA1A
88	7414	protein	protein	ACTN2	VCL
88	818	protein	protein	ACTN2	CAMK2G
88	158297	protein	protein	ACTN2	SAXO1
88	125950	protein	protein	ACTN2	RAVER1
88	54477	protein	protein	ACTN2	PLEKHA5
88	3739	protein	protein	ACTN2	KCNA4
88	23022	protein	protein	ACTN2	PALLD
88	22142	protein	protein	ACTN2
90	2339	protein	protein	ACVR1	FNTA
90	659	protein	protein	ACVR1	BMPR2
90	8200	protein	protein	ACVR1	GDF5
90	2022	protein	protein	ACVR1	ENG
90	655	protein	protein	ACVR1	BMP7
90	4090	protein	protein	ACVR1	SMAD5
90	4086	protein	protein	ACVR1	SMAD1
90	91	protein	protein	ACVR1	ACVR1B
90	7048	protein	protein	ACVR1	TGFBR2
90	8848	protein	protein	ACVR1	TSC22D1
90	3547	protein	protein	ACVR1	IGSF1
90	57154	protein	protein	ACVR1	SMURF1
90	25805	protein	protein	ACVR1	BAMBI
90	4091	protein	protein	ACVR1	SMAD6
90	4092	protein	protein	ACVR1	SMAD7
90	23089	protein	protein	ACVR1	PEG10
90	3624	protein	protein	ACVR1	INHBA
90	92	protein	protein	ACVR1	ACVR2A
90	657	protein	protein	ACVR1	BMPR1A
90	9958	protein	protein	ACVR1	USP15
90	94	protein	protein	ACVR1	ACVRL1
90	9392	protein	protein	ACVR1	TGFBRAP1
90	57655	protein	protein	ACVR1	GRAMD1A
90	10025	protein	protein	ACVR1	MED16
90	284996	protein	protein	ACVR1	RNF149
90	64801	protein	protein	ACVR1	ARV1
90	55611	protein	protein	ACVR1	OTUB1
90	84125	protein	protein	ACVR1	LRRIQ1
90	8797	protein	protein	ACVR1	TNFRSF10A
90	112609	protein	protein	ACVR1	MRAP2
90	51293	protein	protein	ACVR1	CD320
90	285704	protein	protein	ACVR1	RGMB
90	25793	protein	protein	ACVR1	FBXO7
90	2280	protein	protein	ACVR1	FKBP1A
90	6997	protein	protein	ACVR1	TDGF1
90	6047	protein	protein	ACVR1	RNF4
90	654	protein	protein	ACVR1	BMP6
90	2658	protein	protein	ACVR1	GDF2
90	10963	protein	protein	ACVR1	STIP1
90	5218	protein	protein	ACVR1	CDK14
90	650	protein	protein	ACVR1	BMP2
90	83452	protein	protein	ACVR1	RAB33B
90	55761	protein	protein	ACVR1	TTC17
90	64284	protein	protein	ACVR1	RAB17
90	57111	protein	protein	ACVR1	RAB25
90	22800	protein	protein	ACVR1	RRAS2
90	6233	protein	protein	ACVR1	RPS27A
90	58473	protein	protein	ACVR1	PLEKHB1
90	6256	protein	protein	ACVR1	RXRA
90	81788	protein	protein	ACVR1	NUAK2
90	7421	protein	protein	ACVR1	VDR
90	79674	protein	protein	ACVR1	VEPH1
90	2288	protein	protein	ACVR1	FKBP4
90	1387	protein	protein	ACVR1	CREBBP
90	5865	protein	protein	ACVR1	RAB3B
90	28512	protein	protein	ACVR1	NKIRAS1
90	4893	protein	protein	ACVR1	NRAS
90	51560	protein	protein	ACVR1	RAB6B
90	121268	protein	protein	ACVR1	RHEBL1
90	3551	protein	protein	ACVR1	IKBKB
90	51035	protein	protein	ACVR1	UBXN1
90	57381	protein	protein	ACVR1	RHOJ
90	23551	protein	protein	ACVR1	RASD2
90	55120	protein	protein	ACVR1	FANCL
90	9482	protein	protein	ACVR1	STX8
90	80349	protein	protein	ACVR1	WDR61
90	7068	protein	protein	ACVR1	THRB
90	51285	protein	protein	ACVR1	RASL12
90	5911	protein	protein	ACVR1	RAP2A
90	55827	protein	protein	ACVR1	DCAF6
90	7311	protein	protein	ACVR1	UBA52
90	84085	protein	protein	ACVR1	FBXO30
90	163	protein	protein	ACVR1	AP2B1
90	5058	protein	protein	ACVR1	PAK1
90	55111	protein	protein	ACVR1	PLEKHJ1
90	1123	protein	protein	ACVR1	CHN1
90	5341	protein	protein	ACVR1	PLEK
90	23149	protein	protein	ACVR1	FCHO1
90	3625	protein	protein	ACVR1	INHBB
90	51207	protein	protein	ACVR1	DUSP13
90	9306	protein	protein	ACVR1	SOCS6
90	3626	protein	protein	ACVR1	INHBC
90	4093	protein	protein	ACVR1	SMAD9
90	284086	protein	protein	ACVR1	NEK8
90	55785	protein	protein	ACVR1	FGD6
90	93	protein	protein	ACVR1	ACVR2B
90	55622	protein	protein	ACVR1	TTC27
90	7046	protein	protein	ACVR1	TGFBR1
90	8878	protein	protein	ACVR1	SQSTM1
90	29984	protein	protein	ACVR1	RHOD
90	10477	protein	protein	ACVR1	UBE2E3
90	10713	protein	protein	ACVR1	USP39
2339	7040	protein	protein	FNTA	TGFB1
2339	8073	protein	protein	FNTA	PTP4A2
2339	7046	protein	protein	FNTA	TGFBR1
2339	10013	protein	protein	FNTA	HDAC6
2339	7410	protein	protein	FNTA	VAV2
2339	7052	protein	protein	FNTA	TGM2
2339	3625	protein	protein	FNTA	INHBB
2339	6773	protein	protein	FNTA	STAT2
2339	9667	protein	protein	FNTA	SAFB2
2339	23521	protein	protein	FNTA	RPL13A
2339	1859	protein	protein	FNTA	DYRK1A
2339	3796	protein	protein	FNTA	KIF2A
2339	83607	protein	protein	FNTA	AMMECR1L
2339	26508	protein	protein	FNTA	HEYL
2339	4673	protein	protein	FNTA	NAP1L1
2339	2342	protein	protein	FNTA	FNTB
2339	55157	protein	protein	FNTA	DARS2
2339	823	protein	protein	FNTA	CAPN1
2339	55738	protein	protein	FNTA	ARFGAP1
2339	60385	protein	protein	FNTA	TSKS
2339	6141	protein	protein	FNTA	RPL18
2339	118461	protein	protein	FNTA	C10orf71
2339	57669	protein	protein	FNTA	EPB41L5
2339	150864	protein	protein	FNTA	FAM117B
2339	9915	protein	protein	FNTA	ARNT2
2339	9401	protein	protein	FNTA	RECQL4
2339	5911	protein	protein	FNTA	RAP2A
2339	3265	protein	protein	FNTA	HRAS
2339	11156	protein	protein	FNTA	PTP4A3
2339	388	protein	protein	FNTA	RHOB
2339	2633	protein	protein	FNTA	GBP1
2339	3845	protein	protein	FNTA	KRAS
2339	1063	protein	protein	FNTA	CENPF
2624	5371	protein	protein	GATA2	PML
2624	8841	protein	protein	GATA2	HDAC3
2624	10014	protein	protein	GATA2	HDAC5
2624	6688	protein	protein	GATA2	SPI1
2624	5449	protein	protein	GATA2	POU1F1
2624	7704	protein	protein	GATA2	ZBTB16
2624	27033	protein	protein	GATA2	ZBTB32
2624	4005	protein	protein	GATA2	LMO2
2624	6886	protein	protein	GATA2	TAL1
2624	3725	protein	protein	GATA2	JUN
2624	161882	protein	protein	GATA2	ZFPM1
2624	4089	protein	protein	GATA2	SMAD4
2624	5450	protein	protein	GATA2	POU2AF1
2624	5469	protein	protein	GATA2	MED1
2624	2033	protein	protein	GATA2	EP300
2624	2648	protein	protein	GATA2	KAT2A
2624	1994	protein	protein	GATA2	ELAVL1
2624	207	protein	protein	GATA2	AKT1
2624	373	protein	protein	GATA2	TRIM23
2624	2275	protein	protein	GATA2	FHL3
2624	2801	protein	protein	GATA2	GOLGA2
2624	4188	protein	protein	GATA2	MDFI
2624	5684	protein	protein	GATA2	PSMA3
2624	7185	protein	protein	GATA2	TRAF1
2624	54507	protein	protein	GATA2	ADAMTSL4
2624	122183	protein	protein	GATA2	PRR20A
2624	125115	protein	protein	GATA2	KRT40
2624	386676	protein	protein	GATA2	KRTAP10-9
2624	386682	protein	protein	GATA2	KRTAP10-3
2624	648	protein	protein	GATA2	BMI1
2624	55294	protein	protein	GATA2	FBXW7
2624	6500	protein	protein	GATA2	SKP1
2624	8454	protein	protein	GATA2	CUL1
2624	9978	protein	protein	GATA2	RBX1
2624	983	protein	protein	GATA2	CDK1
2624	83696	protein	protein	GATA2	TRAPPC9
2624	7109	protein	protein	GATA2	TRAPPC10
2624	51399	protein	protein	GATA2	TRAPPC4
2624	3614	protein	protein	GATA2	IMPDH1
2624	890	protein	protein	GATA2	CCNA2
2624	1017	protein	protein	GATA2	CDK2
2624	1019	protein	protein	GATA2	CDK4
2624	79155	protein	protein	GATA2	TNIP2
2624	7182	protein	protein	GATA2	NR2C2
2624	7026	protein	protein	GATA2	NR2F2
2624	3065	protein	protein	GATA2	HDAC1
2624	1387	protein	protein	GATA2	CREBBP
2624	5594	protein	protein	GATA2	MAPK1
2624	30816	protein	protein	GATA2	ERVW-1
2624	3087	protein	protein	GATA2	HHEX
2624	2212	protein	protein	GATA2	FCGR2A
2624	4904	protein	protein	GATA2	YBX1
2624	1050	protein	protein	GATA2	CEBPA
2624	5914	protein	protein	GATA2	RARA
2624	350	protein	protein	GATA2	APOH
2624	388677	protein	protein	GATA2	NOTCH2NLA
2624	6774	protein	protein	GATA2	STAT3
2624	79948	protein	protein	GATA2	PLPPR3
2624	6403	protein	protein	GATA2	SELP
2624	2798	protein	protein	GATA2	GNRHR
2624	7490	protein	protein	GATA2	WT1
2624	1906	protein	protein	GATA2	EDN1
2624	2056	protein	protein	GATA2	EPO
2624	2057	protein	protein	GATA2	EPOR
2624	3567	protein	protein	GATA2	IL5
5371	6996	protein	protein	PML	TDG
5371	55743	protein	protein	PML	CHFR
5371	1616	protein	protein	PML	DAXX
5371	4088	protein	protein	PML	SMAD3
5371	4087	protein	protein	PML	SMAD2
5371	9372	protein	protein	PML	ZFYVE9
5371	5600	protein	protein	PML	MAPK11
5371	4193	protein	protein	PML	MDM2
5371	6135	protein	protein	PML	RPL11
5371	4602	protein	protein	PML	MYB
5371	26287	protein	protein	PML	ANKRD2
5371	7157	protein	protein	PML	TP53
5371	11073	protein	protein	PML	TOPBP1
5371	904	protein	protein	PML	CCNT1
5371	6722	protein	protein	PML	SRF
5371	1387	protein	protein	PML	CREBBP
5371	7341	protein	protein	PML	SUMO1
5371	9612	protein	protein	PML	NCOR2
5371	25942	protein	protein	PML	SIN3A
5371	9611	protein	protein	PML	NCOR1
5371	3065	protein	protein	PML	HDAC1
5371	6497	protein	protein	PML	SKI
5371	8841	protein	protein	PML	HDAC3
5371	3066	protein	protein	PML	HDAC2
5371	5914	protein	protein	PML	RARA
5371	6256	protein	protein	PML	RXRA
5371	8805	protein	protein	PML	TRIM24
5371	5925	protein	protein	PML	RB1
5371	1977	protein	protein	PML	EIF4E
5371	5970	protein	protein	PML	RELA
5371	3087	protein	protein	PML	HHEX
5371	3164	protein	protein	PML	NR4A1
5371	6774	protein	protein	PML	STAT3
5371	3725	protein	protein	PML	JUN
5371	2353	protein	protein	PML	FOS
5371	2668	protein	protein	PML	GDNF
5371	7329	protein	protein	PML	UBE2I
5371	604	protein	protein	PML	BCL6
5371	7704	protein	protein	PML	ZBTB16
5371	6667	protein	protein	PML	SP1
5371	405	protein	protein	PML	ARNT
5371	5987	protein	protein	PML	TRIM27
5371	5325	protein	protein	PML	PLAGL1
5371	148581	protein	protein	PML	UBE2U
5371	7181	protein	protein	PML	NR2C1
5371	10524	protein	protein	PML	KAT5
5371	6304	protein	protein	PML	SATB1
5371	2908	protein	protein	PML	NR3C1
5371	5434	protein	protein	PML	POLR2E
5371	5468	protein	protein	PML	PPARG
5371	9443	protein	protein	PML	MED7
5371	84105	protein	protein	PML	PCBD2
5371	1108	protein	protein	PML	CHD4
5371	100316904	protein	protein	PML	SAP25
5371	440515	protein	protein	PML	ZNF506
5371	2308	protein	protein	PML	FOXO1
5371	51564	protein	protein	PML	HDAC7
5371	7155	protein	protein	PML	TOP2B
5371	23450	protein	protein	PML	SF3B3
5371	3192	protein	protein	PML	HNRNPU
5371	5984	protein	protein	PML	RFC4
5371	4869	protein	protein	PML	NPM1
5371	51154	protein	protein	PML	MRTO4
5371	9410	protein	protein	PML	SNRNP40
5371	861	protein	protein	PML	RUNX1
5371	6477	protein	protein	PML	SIAH1
5371	7536	protein	protein	PML	SF1
5371	6597	protein	protein	PML	SMARCA4
5371	27252	protein	protein	PML	KLHL20
5371	6688	protein	protein	PML	SPI1
5371	54971	protein	protein	PML	BANP
5371	7337	protein	protein	PML	UBE3A
5371	7050	protein	protein	PML	TGIF1
5371	6672	protein	protein	PML	SP100
5371	6248	protein	protein	PML	RSC1A1
5371	9063	protein	protein	PML	PIAS2
5371	6613	protein	protein	PML	SUMO2
5371	6612	protein	protein	PML	SUMO3
5371	8312	protein	protein	PML	AXIN1
5371	266740	protein	protein	PML	MAGEA2B
5371	6047	protein	protein	PML	RNF4
5371	9869	protein	protein	PML	SETDB1
5371	10197	protein	protein	PML	PSME3
5371	4287	protein	protein	PML	ATXN3
5371	8554	protein	protein	PML	PIAS1
5371	1459	protein	protein	PML	CSNK2A2
5371	4094	protein	protein	PML	MAF
5371	54386	protein	protein	PML	TERF2IP
5371	10425	protein	protein	PML	ARIH2
5371	7874	protein	protein	PML	USP7
5371	1460	protein	protein	PML	CSNK2B
5371	10413	protein	protein	PML	YAP1
5371	1499	protein	protein	PML	CTNNB1
5371	5903	protein	protein	PML	RANBP2
5371	10616	protein	protein	PML	RBCK1
5371	26273	protein	protein	PML	FBXO3
5371	8454	protein	protein	PML	CUL1
5371	6500	protein	protein	PML	SKP1
5371	9978	protein	protein	PML	RBX1
5371	5300	protein	protein	PML	PIN1
5371	29128	protein	protein	PML	UHRF1
5371	28996	protein	protein	PML	HIPK2
5371	10210	protein	protein	PML	TOPORS
5371	9641	protein	protein	PML	IKBKE
5371	7750	protein	protein	PML	ZMYM2
5371	6506	protein	protein	PML	SLC1A2
5371	7486	protein	protein	PML	WRN
5371	8870	protein	protein	PML	IER3
5371	5888	protein	protein	PML	RAD51
5371	11200	protein	protein	PML	CHEK2
5371	23224	protein	protein	PML	SYNE2
5371	5595	protein	protein	PML	MAPK3
5371	5594	protein	protein	PML	MAPK1
5371	6478	protein	protein	PML	SIAH2
5371	4609	protein	protein	PML	MYC
5371	1820	protein	protein	PML	ARID3A
5371	864	protein	protein	PML	RUNX3
5371	860	protein	protein	PML	RUNX2
5371	5315	protein	protein	PML	PKM
5371	283106	protein	protein	PML	CSNK2A3
5371	5335	protein	protein	PML	PLCG1
5371	2000	protein	protein	PML	ELF4
5371	596	protein	protein	PML	BCL2
5371	6790	protein	protein	PML	AURKA
5371	23411	protein	protein	PML	SIRT1
5371	8626	protein	protein	PML	TP63
5371	4772	protein	protein	PML	NFATC1
5371	2194	protein	protein	PML	FASN
5371	2475	protein	protein	PML	MTOR
5371	1453	protein	protein	PML	CSNK1D
5371	2146	protein	protein	PML	EZH2
5371	23512	protein	protein	PML	SUZ12
5371	1894	protein	protein	PML	ECT2
5371	5598	protein	protein	PML	MAPK7
5371	983	protein	protein	PML	CDK1
5371	1017	protein	protein	PML	CDK2
5371	1021	protein	protein	PML	CDK6
5371	54778	protein	protein	PML	RNF111
5371	4000	protein	protein	PML	LMNA
5371	10013	protein	protein	PML	HDAC6
5371	79885	protein	protein	PML	HDAC11
5371	54941	protein	protein	PML	RNF125
5371	7994	protein	protein	PML	KAT6A
5371	5684	protein	protein	PML	PSMA3
5371	9994	protein	protein	PML	CASP8AP2
5371	125	protein	protein	PML	ADH1B
5371	4790	protein	protein	PML	NFKB1
5371	5359	protein	protein	PML	PLSCR1
5371	6455	protein	protein	PML	SH3GL1
5371	84662	protein	protein	PML	GLIS2
5371	3716	protein	protein	PML	JAK1
5371	55729	protein	protein	PML	ATF7IP
5371	6310	protein	protein	PML	ATXN1
5371	3064	protein	protein	PML	HTT
5371	10919	protein	protein	PML	EHMT2
5371	546	protein	protein	PML	ATRX
5371	7290	protein	protein	PML	HIRA
5371	25842	protein	protein	PML	ASF1A
5371	10499	protein	protein	PML	NCOA2
5371	1956	protein	protein	PML	EGFR
5371	6125	protein	protein	PML	RPL5
5371	5934	protein	protein	PML	RBL2
5371	1874	protein	protein	PML	E2F4
5371	6926	protein	protein	PML	TBX3
5371	6909	protein	protein	PML	TBX2
5371	29108	protein	protein	PML	PYCARD
5371	6498	protein	protein	PML	SKIL
5371	29843	protein	protein	PML	SENP1
5371	29916	protein	protein	PML	SNX11
5371	442247	protein	protein	PML	RFPL4B
5371	2275	protein	protein	PML	FHL3
5371	10005	protein	protein	PML	ACOT8
5371	8864	protein	protein	PML	PER2
5371	4914	protein	protein	PML	NTRK1
5371	6934	protein	protein	PML	TCF7L2
5371	3428	protein	protein	PML	IFI16
5371	11315	protein	protein	PML	PARK7
5371	1785	protein	protein	PML	DNM2
5371	3845	protein	protein	PML	KRAS
5371	81608	protein	protein	PML	FIP1L1
5371	79980	protein	protein	PML	DSN1
5371	8878	protein	protein	PML	SQSTM1
5371	8985	protein	protein	PML	PLOD3
5371	9454	protein	protein	PML	HOMER3
5371	9804	protein	protein	PML	TOMM20
5371	10042	protein	protein	PML	HMGXB4
5371	11091	protein	protein	PML	WDR5
5371	25896	protein	protein	PML	INTS7
5371	26123	protein	protein	PML	TCTN3
5371	27089	protein	protein	PML	UQCRQ
5371	57533	protein	protein	PML	TBC1D14
5371	79709	protein	protein	PML	COLGALT1
5371	81855	protein	protein	PML	SFXN3
5371	92715	protein	protein	PML	DPH7
5371	114904	protein	protein	PML	C1QTNF6
5371	140838	protein	protein	PML	NANP
5371	146956	protein	protein	PML	EME1
5371	342096	protein	protein	PML	GOLGA6A
5371	100287932	protein	protein	PML	TIMM23
5371	81631	protein	protein	PML	MAP1LC3B
5371	2623	protein	protein	PML	GATA1
5371	6772	protein	protein	PML	STAT1
5371	6773	protein	protein	PML	STAT2
5371	112939	protein	protein	PML	NACC1
5371	10891	protein	protein	PML	PPARGC1A
5371	1029	protein	protein	PML	CDKN2A
5371	8237	protein	protein	PML	USP11
5371	4763	protein	protein	PML	NF1
5371	7278	protein	protein	PML	TUBA3C
5371	57120	protein	protein	PML	GOPC
5371	7289	protein	protein	PML	TULP3
5371	131377	protein	protein	PML	KLHL40
5371	4719	protein	protein	PML	NDUFS1
5371	205860	protein	protein	PML	TRIML2
5371	56270	protein	protein	PML	WDR45B
5371	4695	protein	protein	PML	NDUFA2
5371	63891	protein	protein	PML	RNF123
5371	51702	protein	protein	PML	PADI3
5371	27237	protein	protein	PML	ARHGEF16
5371	28513	protein	protein	PML	CDH19
5371	6708	protein	protein	PML	SPTA1
5371	7706	protein	protein	PML	TRIM25
5371	10346	protein	protein	PML	TRIM22
5371	4261	protein	protein	PML	CIITA
5371	143384	protein	protein	PML	CACUL1
5371	5093	protein	protein	PML	PCBP1
5371	26136	protein	protein	PML	TES
5371	26036	protein	protein	PML	ZNF451
5371	112399	protein	protein	PML	EGLN3
5371	57761	protein	protein	PML	TRIB3
5371	3840	protein	protein	PML	KPNA4
5371	27335	protein	protein	PML	EIF3K
5371	2100	protein	protein	PML	ESR2
5371	28960	protein	protein	PML	DCPS
5371	7158	protein	protein	PML	TP53BP1
5371	672	protein	protein	PML	BRCA1
5371	9656	protein	protein	PML	MDC1
5371	6670	protein	protein	PML	SP3
5371	54790	protein	protein	PML	TET2
5371	2033	protein	protein	PML	EP300
5371	7014	protein	protein	PML	TERF2
5371	7046	protein	protein	PML	TGFBR1
5371	5074	protein	protein	PML	PAWR
5371	7161	protein	protein	PML	TP73
5371	3646	protein	protein	PML	EIF3E
5371	7048	protein	protein	PML	TGFBR2
5371	140691	protein	protein	PML
5371	7015	protein	protein	PML
5371	7156	protein	protein	PML	TOP3A
5371	1386	protein	protein	PML	ATF2
5371	7067	protein	protein	PML	THRA
5371	7316	protein	protein	PML	UBC
5371	22976	protein	protein	PML	PAXIP1
5371	23635	protein	protein	PML	SSBP2
5371	59343	protein	protein	PML	SENP2
5371	1457	protein	protein	PML	CSNK2A1
5371	1432	protein	protein	PML	MAPK14
5371	4084	protein	protein	PML	MXD1
6118	6774	protein	protein	RPA2	STAT3
6118	4171	protein	protein	RPA2	MCM2
6118	4999	protein	protein	RPA2	ORC2
6118	7158	protein	protein	RPA2	TP53BP1
6118	22944	protein	protein	RPA2	KIN
6118	10166	protein	protein	RPA2	SLC25A15
6118	5000	protein	protein	RPA2	ORC4
6118	5001	protein	protein	RPA2	ORC5
6118	4172	protein	protein	RPA2	MCM3
6118	4173	protein	protein	RPA2	MCM4
6118	4174	protein	protein	RPA2	MCM5
6118	9709	protein	protein	RPA2	HERPUD1
6118	54	protein	protein	RPA2	ACP5
6118	51280	protein	protein	RPA2	GOLM1
6118	10980	protein	protein	RPA2	COPS6
6118	84060	protein	protein	RPA2	RBM48
6118	6176	protein	protein	RPA2	RPLP1
6118	9094	protein	protein	RPA2	UNC119
6118	51003	protein	protein	RPA2	MED31
6118	1400	protein	protein	RPA2	CRMP1
6118	1915	protein	protein	RPA2	EEF1A1
6118	2597	protein	protein	RPA2	GAPDH
6118	55791	protein	protein	RPA2	LRIF1
6118	10813	protein	protein	RPA2	UTP14A
6118	7088	protein	protein	RPA2	TLE1
6118	7280	protein	protein	RPA2	TUBB2A
6118	5591	protein	protein	RPA2	PRKDC
6118	2547	protein	protein	RPA2	XRCC6
6118	6117	protein	protein	RPA2	RPA1
6118	7374	protein	protein	RPA2	UNG
6118	29935	protein	protein	RPA2	RPA4
6118	29946	protein	protein	RPA2	SERTAD3
6118	7507	protein	protein	RPA2	XPA
6118	5893	protein	protein	RPA2	RAD52
6118	6119	protein	protein	RPA2	RPA3
6118	1387	protein	protein	RPA2	CREBBP
6118	5883	protein	protein	RPA2	RAD9A
6118	6039	protein	protein	RPA2	RNASE6
6118	3364	protein	protein	RPA2	HUS1
6118	57697	protein	protein	RPA2	FANCM
6118	79443	protein	protein	RPA2	FYCO1
6118	9821	protein	protein	RPA2	RB1CC1
6118	9557	protein	protein	RPA2	CHD1L
6118	390502	protein	protein	RPA2	SERPINA2
6118	5557	protein	protein	RPA2	PRIM1
6118	11100	protein	protein	RPA2	HNRNPUL1
6118	641	protein	protein	RPA2	BLM
6118	55159	protein	protein	RPA2	RFWD3
6118	5111	protein	protein	RPA2	PCNA
6118	2965	protein	protein	RPA2	GTF2H1
6118	637	protein	protein	RPA2	BID
6118	324	protein	protein	RPA2	APC
6118	84461	protein	protein	RPA2	NEURL4
6118	8452	protein	protein	RPA2	CUL3
6118	351	protein	protein	RPA2	APP
6118	5424	protein	protein	RPA2	POLD1
6118	1653	protein	protein	RPA2	DDX1
6118	5478	protein	protein	RPA2	PPIA
6118	9512	protein	protein	RPA2	PMPCB
6118	11164	protein	protein	RPA2	NUDT5
6118	51035	protein	protein	RPA2	UBXN1
6118	1778	protein	protein	RPA2	DYNC1H1
6118	523	protein	protein	RPA2	ATP6V1A
6118	2335	protein	protein	RPA2	FN1
6118	472	protein	protein	RPA2	ATM
6118	57665	protein	protein	RPA2	RDH14
6118	51150	protein	protein	RPA2	SDF4
6118	1982	protein	protein	RPA2	EIF4G2
6118	629	protein	protein	RPA2	CFB
6118	63910	protein	protein	RPA2	SLC17A9
6118	10241	protein	protein	RPA2	CALCOCO2
6118	4082	protein	protein	RPA2	MARCKS
6118	5202	protein	protein	RPA2	PFDN2
6118	5566	protein	protein	RPA2	PRKACA
6118	8125	protein	protein	RPA2	ANP32A
6118	10095	protein	protein	RPA2	ARPC1B
6118	10109	protein	protein	RPA2	ARPC2
6118	813	protein	protein	RPA2	CALU
6118	5528	protein	protein	RPA2	PPP2R5D
6118	51100	protein	protein	RPA2	SH3GLB1
6118	7165	protein	protein	RPA2	TPD52L2
6118	51002	protein	protein	RPA2	TPRKB
6118	29978	protein	protein	RPA2	UBQLN2
6118	142	protein	protein	RPA2	PARP1
6118	4670	protein	protein	RPA2	HNRNPM
6118	50485	protein	protein	RPA2	SMARCAL1
6118	4627	protein	protein	RPA2	MYH9
6118	54625	protein	protein	RPA2	PARP14
6118	3980	protein	protein	RPA2	LIG3
6118	7156	protein	protein	RPA2	TOP3A
6118	170506	protein	protein	RPA2	DHX36
6118	1763	protein	protein	RPA2	DNA2
6118	7515	protein	protein	RPA2	XRCC1
6118	6596	protein	protein	RPA2	HLTF
6118	22803	protein	protein	RPA2	XRN2
6118	3184	protein	protein	RPA2	HNRNPD
6118	2969	protein	protein	RPA2	GTF2I
6118	4628	protein	protein	RPA2	MYH10
6118	8826	protein	protein	RPA2	IQGAP1
6118	55602	protein	protein	RPA2	CDKN2AIP
6118	6421	protein	protein	RPA2	SFPQ
6118	80010	protein	protein	RPA2	RMI1
6118	124540	protein	protein	RPA2	MSI2
6118	51750	protein	protein	RPA2	RTEL1
6118	7520	protein	protein	RPA2	XRCC5
6118	7073	protein	protein	RPA2	TIAL1
6118	7486	protein	protein	RPA2	WRN
6118	2521	protein	protein	RPA2	FUS
6118	4350	protein	protein	RPA2	MPG
6118	23435	protein	protein	RPA2	TARDBP
6118	10949	protein	protein	RPA2	HNRNPA0
6118	83666	protein	protein	RPA2	PARP9
6118	3181	protein	protein	RPA2	HNRNPA2B1
6118	304	protein	protein	RPA2	ANXA2P2
6118	5814	protein	protein	RPA2	PURB
6118	11284	protein	protein	RPA2	PNKP
6118	4436	protein	protein	RPA2	MSH2
6118	5985	protein	protein	RPA2	RFC5
6118	5936	protein	protein	RPA2	RBM4
6118	4869	protein	protein	RPA2	NPM1
6118	23543	protein	protein	RPA2	RBFOX2
6118	4437	protein	protein	RPA2	MSH3
6118	1965	protein	protein	RPA2	EIF2S1
6118	60	protein	protein	RPA2	ACTB
6118	3178	protein	protein	RPA2	HNRNPA1
6118	11051	protein	protein	RPA2	NUDT21
6118	3182	protein	protein	RPA2	HNRNPAB
6118	8514	protein	protein	RPA2	KCNAB2
6118	54915	protein	protein	RPA2	YTHDF1
6118	54464	protein	protein	RPA2	XRN1
6118	253943	protein	protein	RPA2	YTHDF3
6118	23020	protein	protein	RPA2	SNRNP200
6118	4841	protein	protein	RPA2	NONO
6118	26512	protein	protein	RPA2	INTS6
6118	1994	protein	protein	RPA2	ELAVL1
6118	1452	protein	protein	RPA2	CSNK1A1
6118	8454	protein	protein	RPA2	CUL1
6118	10432	protein	protein	RPA2	RBM14
6118	151636	protein	protein	RPA2	DTX3L
6118	8939	protein	protein	RPA2	FUBP3
6118	5984	protein	protein	RPA2	RFC4
6118	3192	protein	protein	RPA2	HNRNPU
6118	6175	protein	protein	RPA2	RPLP0
6118	125950	protein	protein	RPA2	RAVER1
6118	59	protein	protein	RPA2	ACTA2
6118	5725	protein	protein	RPA2	PTBP1
6118	2130	protein	protein	RPA2	EWSR1
6118	5052	protein	protein	RPA2	PRDX1
6118	3615	protein	protein	RPA2	IMPDH2
6118	64761	protein	protein	RPA2	PARP12
6118	246243	protein	protein	RPA2	RNASEH1
6118	91607	protein	protein	RPA2	SLFN11
6118	339122	protein	protein	RPA2	RAB43
6118	6129	protein	protein	RPA2	RPL7
6118	1917	protein	protein	RPA2	EEF1A2
6118	5872	protein	protein	RPA2	RAB13
6118	89777	protein	protein	RPA2	SERPINB12
6118	302	protein	protein	RPA2	ANXA2
6118	4913	protein	protein	RPA2	NTHL1
6118	8148	protein	protein	RPA2	TAF15
6118	84284	protein	protein	RPA2	NTPCR
6118	26528	protein	protein	RPA2	DAZAP1
6118	51441	protein	protein	RPA2	YTHDF2
6118	10658	protein	protein	RPA2	CELF1
6118	80004	protein	protein	RPA2	ESRP2
6118	9987	protein	protein	RPA2	HNRNPDL
6118	9782	protein	protein	RPA2	MATR3
6118	23451	protein	protein	RPA2	SF3B1
6118	10383	protein	protein	RPA2	TUBB4B
6118	1665	protein	protein	RPA2	DHX15
6118	7277	protein	protein	RPA2	TUBA4A
6118	84126	protein	protein	RPA2	ATRIP
6118	345651	protein	protein	RPA2	ACTBL2
6118	220988	protein	protein	RPA2	HNRNPA3
6118	10657	protein	protein	RPA2	KHDRBS1
6118	5878	protein	protein	RPA2	RAB5C
6118	3315	protein	protein	RPA2	HSPB1
6118	6628	protein	protein	RPA2	SNRPB
6118	84790	protein	protein	RPA2	TUBA1C
6118	328	protein	protein	RPA2	APEX1
6118	4629	protein	protein	RPA2	MYH11
6118	1655	protein	protein	RPA2	DDX5
6118	24148	protein	protein	RPA2	PRPF6
6118	10521	protein	protein	RPA2	DDX17
6118	6203	protein	protein	RPA2	RPS9
6118	7879	protein	protein	RPA2	RAB7A
6118	9554	protein	protein	RPA2	SEC22B
6118	5861	protein	protein	RPA2	RAB1A
6118	203068	protein	protein	RPA2	TUBB
6118	6201	protein	protein	RPA2	RPS7
6118	829	protein	protein	RPA2	CAPZA1
6118	10436	protein	protein	RPA2	EMG1
6118	4218	protein	protein	RPA2	RAB8A
6118	26064	protein	protein	RPA2	RAI14
6118	3190	protein	protein	RPA2	HNRNPK
6118	23244	protein	protein	RPA2	PDS5A
6118	4008	protein	protein	RPA2	LMO7
6118	54439	protein	protein	RPA2	RBM27
6118	10992	protein	protein	RPA2	SF3B2
6118	4691	protein	protein	RPA2	NCL
6118	23521	protein	protein	RPA2	RPL13A
6118	6193	protein	protein	RPA2	RPS5
6118	3939	protein	protein	RPA2	LDHA
6118	5501	protein	protein	RPA2	PPP1CC
6118	5982	protein	protein	RPA2	RFC2
6118	9343	protein	protein	RPA2	EFTUD2
6118	10291	protein	protein	RPA2	SF3A1
6118	23164	protein	protein	RPA2	MPRIP
6118	63922	protein	protein	RPA2	CHTF18
6118	58517	protein	protein	RPA2	RBM25
6118	3609	protein	protein	RPA2	ILF3
6118	23450	protein	protein	RPA2	SF3B3
6118	64062	protein	protein	RPA2	RBM26
6118	6709	protein	protein	RPA2	SPTAN1
6118	10134	protein	protein	RPA2	BCAP31
6118	4331	protein	protein	RPA2	MNAT1
6118	1654	protein	protein	RPA2	DDX3X
6118	10286	protein	protein	RPA2	BCAS2
6118	9656	protein	protein	RPA2	MDC1
6118	11021	protein	protein	RPA2	RAB35
6118	9584	protein	protein	RPA2	RBM39
6118	6143	protein	protein	RPA2	RPL19
6118	6133	protein	protein	RPA2	RPL9
6118	9184	protein	protein	RPA2	BUB3
6118	6202	protein	protein	RPA2	RPS8
6118	122011	protein	protein	RPA2	CSNK1A1L
6118	10890	protein	protein	RPA2	RAB10
6118	55161	protein	protein	RPA2	TMEM33
6118	4643	protein	protein	RPA2	MYO1E
6118	1832	protein	protein	RPA2	DSP
6118	10594	protein	protein	RPA2	PRPF8
6118	7155	protein	protein	RPA2	TOP2B
6118	26986	protein	protein	RPA2	PABPC1
6118	6949	protein	protein	RPA2	TCOF1
6118	7037	protein	protein	RPA2	TFRC
6118	64783	protein	protein	RPA2	RBM15
6118	55660	protein	protein	RPA2	PRPF40A
6118	26509	protein	protein	RPA2	MYOF
6118	5514	protein	protein	RPA2	PPP1R10
6118	9126	protein	protein	RPA2	SMC3
6118	65123	protein	protein	RPA2	INTS3
6118	57187	protein	protein	RPA2	THOC2
6118	10111	protein	protein	RPA2	RAD50
6118	8189	protein	protein	RPA2	SYMPK
6118	1213	protein	protein	RPA2	CLTC
6118	10155	protein	protein	RPA2	TRIM28
6118	9181	protein	protein	RPA2	ARHGEF2
6118	10236	protein	protein	RPA2	HNRNPR
6118	22998	protein	protein	RPA2	LIMCH1
6118	250	protein	protein	RPA2	ALPP
6118	988	protein	protein	RPA2	CDC5L
6118	9793	protein	protein	RPA2	CKAP5
6118	6128	protein	protein	RPA2	RPL6
6118	8243	protein	protein	RPA2	SMC1A
6118	10592	protein	protein	RPA2	SMC2
6118	3312	protein	protein	RPA2	HSPA8
6118	57805	protein	protein	RPA2	CCAR2
6118	51474	protein	protein	RPA2	LIMA1
6118	10960	protein	protein	RPA2	LMAN2
6118	4430	protein	protein	RPA2	MYO1B
6118	80335	protein	protein	RPA2	WDR82
6118	103	protein	protein	RPA2	ADAR
6118	23307	protein	protein	RPA2	FKBP15
6118	3191	protein	protein	RPA2	HNRNPL
6118	3608	protein	protein	RPA2	ILF2
6118	4343	protein	protein	RPA2	MOV10
6118	6573	protein	protein	RPA2	SLC19A1
6118	6711	protein	protein	RPA2	SPTBN1
6118	79228	protein	protein	RPA2	THOC6
6118	79026	protein	protein	RPA2	AHNAK
6118	7916	protein	protein	RPA2	PRRC2A
6118	1108	protein	protein	RPA2	CHD4
6118	1660	protein	protein	RPA2	DHX9
6118	3309	protein	protein	RPA2	HSPA5
6118	23028	protein	protein	RPA2	KDM1A
6118	4522	protein	protein	RPA2	MTHFD1
6118	9476	protein	protein	RPA2	NAPSA
6118	58490	protein	protein	RPA2	RPRD1B
6118	10492	protein	protein	RPA2	SYNCRIP
6118	7153	protein	protein	RPA2	TOP2A
6118	9416	protein	protein	RPA2	DDX23
6118	116092	protein	protein	RPA2	DNTTIP1
6118	10067	protein	protein	RPA2	SCAMP3
6118	23350	protein	protein	RPA2	U2SURP
6118	55720	protein	protein	RPA2	TSR1
6118	10885	protein	protein	RPA2	WDR3
6118	118	protein	protein	RPA2	ADD1
6118	4076	protein	protein	RPA2	CAPRIN1
6118	902	protein	protein	RPA2	CCNH
6118	79869	protein	protein	RPA2	CPSF7
6118	5394	protein	protein	RPA2	EXOSC10
6118	2967	protein	protein	RPA2	GTF2H3
6118	4134	protein	protein	RPA2	MAP4
6118	4683	protein	protein	RPA2	NBN
6118	5422	protein	protein	RPA2	POLA1
6118	11168	protein	protein	RPA2	PSIP1
6118	5862	protein	protein	RPA2	RAB2A
6118	5983	protein	protein	RPA2	RFC3
6118	6142	protein	protein	RPA2	RPL18A
6118	9410	protein	protein	RPA2	SNRNP40
6118	55133	protein	protein	RPA2	SRBD1
6118	8407	protein	protein	RPA2	TAGLN2
6118	7112	protein	protein	RPA2	TMPO
6118	22974	protein	protein	RPA2	TPX2
6118	162	protein	protein	RPA2	AP1B1
6118	9532	protein	protein	RPA2	BAG2
6118	56987	protein	protein	RPA2	BBX
6118	800	protein	protein	RPA2	CALD1
6118	821	protein	protein	RPA2	CANX
6118	1022	protein	protein	RPA2	CDK7
6118	1314	protein	protein	RPA2	COPA
6118	1459	protein	protein	RPA2	CSNK2A2
6118	9879	protein	protein	RPA2	DDX46
6118	1956	protein	protein	RPA2	EGFR
6118	57222	protein	protein	RPA2	ERGIC1
6118	25929	protein	protein	RPA2	GEMIN5
6118	2976	protein	protein	RPA2	GTF3C2
6118	11187	protein	protein	RPA2	PKP3
6118	84172	protein	protein	RPA2	POLR1B
6118	5434	protein	protein	RPA2	POLR2E
6118	22913	protein	protein	RPA2	RALY
6118	10051	protein	protein	RPA2	SMC4
6118	80145	protein	protein	RPA2	THOC7
6118	9320	protein	protein	RPA2	TRIP12
6118	55339	protein	protein	RPA2	WDR33
6118	9114	protein	protein	RPA2	ATP6V0D1
6118	84310	protein	protein	RPA2	C7orf50
6118	857	protein	protein	RPA2	CAV1
6118	9685	protein	protein	RPA2	CLINT1
6118	23242	protein	protein	RPA2	COBL
6118	29894	protein	protein	RPA2	CPSF1
6118	2017	protein	protein	RPA2	CTTN
6118	1642	protein	protein	RPA2	DDB1
6118	11083	protein	protein	RPA2	DIDO1
6118	23234	protein	protein	RPA2	DNAJC9
6118	23644	protein	protein	RPA2	EDC4
6118	8894	protein	protein	RPA2	EIF2S2
6118	23344	protein	protein	RPA2	ESYT1
6118	3054	protein	protein	RPA2	HCFC1
6118	26173	protein	protein	RPA2	INTS1
6118	9643	protein	protein	RPA2	MORF4L2
6118	51585	protein	protein	RPA2	PCF11
6118	5515	protein	protein	RPA2	PPP2CA
6118	51552	protein	protein	RPA2	RAB14
6118	51560	protein	protein	RPA2	RAB6B
6118	6138	protein	protein	RPA2	RPL15
6118	149224	protein	protein	RPA2	RPS7P4
6118	8467	protein	protein	RPA2	SMARCA5
6118	9984	protein	protein	RPA2	THOC1
6118	7169	protein	protein	RPA2	TPM2
6118	7316	protein	protein	RPA2	UBC
6118	27332	protein	protein	RPA2	ZNF638
6118	10270	protein	protein	RPA2	AKAP8
6118	160	protein	protein	RPA2	AP2A1
6118	161	protein	protein	RPA2	AP2A2
6118	163	protein	protein	RPA2	AP2B1
6118	64129	protein	protein	RPA2	TINAGL1
6118	10523	protein	protein	RPA2	CHERP
6118	23016	protein	protein	RPA2	EXOSC7
6118	11340	protein	protein	RPA2	EXOSC8
6118	2091	protein	protein	RPA2	FBL
6118	50628	protein	protein	RPA2	GEMIN4
6118	343069	protein	protein	RPA2	HNRNPCL1
6118	3185	protein	protein	RPA2	HNRNPF
6118	3187	protein	protein	RPA2	HNRNPH1
6118	3688	protein	protein	RPA2	ITGB1
6118	29079	protein	protein	RPA2	MED4
6118	4542	protein	protein	RPA2	MYO1F
6118	25836	protein	protein	RPA2	NIPBL
6118	4926	protein	protein	RPA2	NUMA1
6118	8761	protein	protein	RPA2	PABPC4
6118	27043	protein	protein	RPA2	PELP1
6118	10857	protein	protein	RPA2	PGRMC1
6118	4659	protein	protein	RPA2	PPP1R12A
6118	27339	protein	protein	RPA2	PRPF19
6118	5870	protein	protein	RPA2	RAB6A
6118	5885	protein	protein	RPA2	RAD21
6118	8241	protein	protein	RPA2	RBM10
6118	140801	protein	protein	RPA2	RPL10L
6118	388344	protein	protein	RPA2	RPL13P12
6118	6141	protein	protein	RPA2	RPL18
6118	23248	protein	protein	RPA2	RPRD2
6118	6189	protein	protein	RPA2	RPS3A
6118	57142	protein	protein	RPA2	RTN4
6118	10856	protein	protein	RPA2	RUVBL2
6118	81929	protein	protein	RPA2	SEH1L
6118	57466	protein	protein	RPA2	SCAF4
6118	6601	protein	protein	RPA2	SMARCC2
6118	10915	protein	protein	RPA2	TCERG1
6118	7014	protein	protein	RPA2	TERF2
6118	54881	protein	protein	RPA2	TEX10
6118	7874	protein	protein	RPA2	USP7
6118	11169	protein	protein	RPA2	WDHD1
6118	55596	protein	protein	RPA2	ZCCHC8
6118	51663	protein	protein	RPA2	ZFR
6118	90850	protein	protein	RPA2	ZNF598
6118	10075	protein	protein	RPA2	HUWE1
6118	84268	protein	protein	RPA2	RPAIN
6118	7508	protein	protein	RPA2	XPC
6118	11198	protein	protein	RPA2	SUPT16H
6118	10038	protein	protein	RPA2	PARP2
6118	6749	protein	protein	RPA2	SSRP1
6118	1069	protein	protein	RPA2	CETN2
6118	56941	protein	protein	RPA2	HMCES
6118	25764	protein	protein	RPA2	HYPK
6118	55157	protein	protein	RPA2	DARS2
6118	7319	protein	protein	RPA2	UBE2A
6118	81567	protein	protein	RPA2	TXNDC5
6118	22832	protein	protein	RPA2	CEP162
6118	4149	protein	protein	RPA2	MAX
6118	3516	protein	protein	RPA2	RBPJ
6118	7157	protein	protein	RPA2	TP53
6118	3169	protein	protein	RPA2	FOXA1
6118	3171	protein	protein	RPA2	FOXA3
6118	27023	protein	protein	RPA2	FOXB1
6118	22887	protein	protein	RPA2	FOXJ3
6118	8456	protein	protein	RPA2	FOXN1
6118	27086	protein	protein	RPA2	FOXP1
6118	4771	protein	protein	RPA2	NF2
6118	57695	protein	protein	RPA2	USP37
6118	4773	protein	protein	RPA2	NFATC2
6118	2138	protein	protein	RPA2	EYA1
6118	2070	protein	protein	RPA2	EYA4
6118	27343	protein	protein	RPA2	POLL
6118	2067	protein	protein	RPA2	ERCC1
6118	6815	protein	protein	RPA2	STYX
6118	6708	protein	protein	RPA2	SPTA1
6118	1738	protein	protein	RPA2	DLD
6118	7415	protein	protein	RPA2	VCP
6118	1499	protein	protein	RPA2	CTNNB1
6118	6928	protein	protein	RPA2	HNF1B
6118	10413	protein	protein	RPA2	YAP1
6118	10142	protein	protein	RPA2	AKAP9
6118	7531	protein	protein	RPA2	YWHAE
6118	81565	protein	protein	RPA2	NDEL1
6118	8573	protein	protein	RPA2	CASK
6118	5584	protein	protein	RPA2	PRKCI
6118	63948	protein	protein	RPA2	DMRTB1
6118	2011	protein	protein	RPA2	MARK2
6118	9055	protein	protein	RPA2	PRC1
6118	5469	protein	protein	RPA2	MED1
6118	5108	protein	protein	RPA2	PCM1
6118	9040	protein	protein	RPA2	UBE2M
6118	7080	protein	protein	RPA2	NKX2-1
6118	8924	protein	protein	RPA2	HERC2
6118	5977	protein	protein	RPA2	DPF2
6118	5538	protein	protein	RPA2	PPT1
6118	6615	protein	protein	RPA2	SNAI1
6118	4175	protein	protein	RPA2	MCM6
6118	4176	protein	protein	RPA2	MCM7
6118	8318	protein	protein	RPA2	CDC45
6118	54962	protein	protein	RPA2	TIPIN
6118	63967	protein	protein	RPA2	CLSPN
6118	5884	protein	protein	RPA2	RAD17
6118	79892	protein	protein	RPA2	MCMBP
6118	983	protein	protein	RPA2	CDK1
6118	1017	protein	protein	RPA2	CDK2
6118	1019	protein	protein	RPA2	CDK4
6118	5925	protein	protein	RPA2	RB1
6118	79968	protein	protein	RPA2	WDR76
6118	8766	protein	protein	RPA2	RAB11A
6118	10618	protein	protein	RPA2	TGOLN2
6118	9131	protein	protein	RPA2	AIFM1
6118	4000	protein	protein	RPA2	LMNA
6118	847	protein	protein	RPA2	CAT
6118	672	protein	protein	RPA2	BRCA1
6118	55054	protein	protein	RPA2	ATG16L1
6118	675	protein	protein	RPA2	BRCA2
6118	79728	protein	protein	RPA2	PALB2
6118	54465	protein	protein	RPA2	ETAA1
6118	10535	protein	protein	RPA2	RNASEH2A
6118	7182	protein	protein	RPA2	NR2C2
6118	5932	protein	protein	RPA2	RBBP8
6118	5531	protein	protein	RPA2	PPP4C
6118	151987	protein	protein	RPA2	PPP4R2
6118	10919	protein	protein	RPA2	EHMT2
6118	2072	protein	protein	RPA2	ERCC4
6118	5468	protein	protein	RPA2	PPARG
6118	10309	protein	protein	RPA2	CCNO
6118	4221	protein	protein	RPA2
6118	5558	protein	protein	RPA2	PRIM2
6118	891	protein	protein	RPA2	CCNB1
6118	5981	protein	protein	RPA2	RFC1
6118	3978	protein	protein	RPA2	LIG1
6118	2189	protein	protein	RPA2	FANCG
6118	545	protein	protein	RPA2	ATR
6118	2175	protein	protein	RPA2	FANCA
6118	158078	protein	protein	RPA2	EEF1A1P5
6118	2176	protein	protein	RPA2	FANCC
6118	5888	protein	protein	RPA2	RAD51
6118	5810	protein	protein	RPA2	RAD1
6118	4998	protein	protein	RPA2	ORC1
6118	4292	protein	protein	RPA2	MLH1
6118	347733	protein	protein	RPA2	TUBB2B
6118	55120	protein	protein	RPA2	FANCL
6118	2188	protein	protein	RPA2	FANCF
6118	2178	protein	protein	RPA2	FANCE
6118	5426	protein	protein	RPA2	POLE
6118	57562	protein	protein	RPA2	CEP126
6118	890	protein	protein	RPA2	CCNA2
6118	7150	protein	protein	RPA2	TOP1
6118	55183	protein	protein	RPA2	RIF1
6774	5979	protein	protein	STAT3	RET
6774	1956	protein	protein	STAT3	EGFR
6774	2044	protein	protein	STAT3	EPHA5
6774	3716	protein	protein	STAT3	JAK1
6774	9322	protein	protein	STAT3	TRIP10
6774	367	protein	protein	STAT3	AR
6774	2908	protein	protein	STAT3	NR3C1
6774	4654	protein	protein	STAT3	MYOD1
6774	51079	protein	protein	STAT3	NDUFA13
6774	10524	protein	protein	STAT3	KAT5
6774	1387	protein	protein	STAT3	CREBBP
6774	2033	protein	protein	STAT3	EP300
6774	4086	protein	protein	STAT3	SMAD1
6774	6772	protein	protein	STAT3	STAT1
6774	5781	protein	protein	STAT3	PTPN11
6774	3556	protein	protein	STAT3	IL1RAP
6774	3560	protein	protein	STAT3	IL2RB
6774	2242	protein	protein	STAT3	FES
6774	8648	protein	protein	STAT3	NCOA1
6774	2099	protein	protein	STAT3	ESR1
6774	10401	protein	protein	STAT3	PIAS3
6774	5771	protein	protein	STAT3	PTPN2
6774	595	protein	protein	STAT3	CCND1
6774	3320	protein	protein	STAT3	HSP90AA1
6774	10657	protein	protein	STAT3	KHDRBS1
6774	2064	protein	protein	STAT3	ERBB2
6774	2475	protein	protein	STAT3	MTOR
6774	55250	protein	protein	STAT3	ELP2
6774	5747	protein	protein	STAT3	PTK2
6774	3725	protein	protein	STAT3	JUN
6774	3454	protein	protein	STAT3	IFNAR1
6774	7253	protein	protein	STAT3	TSHR
6774	6927	protein	protein	STAT3	HNF1A
6774	3572	protein	protein	STAT3	IL6ST
6774	2923	protein	protein	STAT3	PDIA3
6774	4790	protein	protein	STAT3	NFKB1
6774	5970	protein	protein	STAT3	RELA
6774	3570	protein	protein	STAT3	IL6R
6774	9111	protein	protein	STAT3	NMI
6774	5610	protein	protein	STAT3	EIF2AK2
6774	6035	protein	protein	STAT3	RNASE1
6774	6714	protein	protein	STAT3	SRC
6774	660	protein	protein	STAT3	BMX
6774	2969	protein	protein	STAT3	GTF2I
6774	1026	protein	protein	STAT3	CDKN1A
6774	2690	protein	protein	STAT3	GHR
6774	1234	protein	protein	STAT3	CCR5
6774	3717	protein	protein	STAT3	JAK2
6774	3091	protein	protein	STAT3	HIF1A
6774	9646	protein	protein	STAT3	CTR9
6774	238	protein	protein	STAT3	ALK
6774	3227	protein	protein	STAT3	HOXC11
6774	6778	protein	protein	STAT3	STAT6
6774	26039	protein	protein	STAT3	SS18L1
6774	84105	protein	protein	STAT3	PCBD2
6774	6667	protein	protein	STAT3	SP1
6774	602	protein	protein	STAT3	BCL3
6774	27043	protein	protein	STAT3	PELP1
6774	1786	protein	protein	STAT3	DNMT1
6774	3065	protein	protein	STAT3	HDAC1
6774	5925	protein	protein	STAT3	RB1
6774	3066	protein	protein	STAT3	HDAC2
6774	8841	protein	protein	STAT3	HDAC3
6774	64332	protein	protein	STAT3	NFKBIZ
6774	1051	protein	protein	STAT3	CEBPB
6774	6597	protein	protein	STAT3	SMARCA4
6774	1025	protein	protein	STAT3	CDK9
6774	2260	protein	protein	STAT3	FGFR1
6774	2263	protein	protein	STAT3	FGFR2
6774	5519	protein	protein	STAT3	PPP2R1B
6774	114609	protein	protein	STAT3	TIRAP
6774	5580	protein	protein	STAT3	PRKCD
6774	5599	protein	protein	STAT3	MAPK8
6774	5241	protein	protein	STAT3	PGR
6774	23411	protein	protein	STAT3	SIRT1
6774	80854	protein	protein	STAT3	SETD7
6774	23028	protein	protein	STAT3	KDM1A
6774	860	protein	protein	STAT3	RUNX2
6774	1994	protein	protein	STAT3	ELAVL1
6774	8553	protein	protein	STAT3	BHLHE40
6774	960	protein	protein	STAT3	CD44
6774	1616	protein	protein	STAT3	DAXX
6774	30837	protein	protein	STAT3	SOCS7
6774	3654	protein	protein	STAT3	IRAK1
6774	6885	protein	protein	STAT3	MAP3K7
6774	5594	protein	protein	STAT3	MAPK1
6774	2274	protein	protein	STAT3	FHL2
6774	7189	protein	protein	STAT3	TRAF6
6774	463	protein	protein	STAT3	ZFHX3
6774	328	protein	protein	STAT3	APEX1
6774	5770	protein	protein	STAT3	PTPN1
6774	3718	protein	protein	STAT3	JAK3
6774	10155	protein	protein	STAT3	TRIM28
6774	3055	protein	protein	STAT3	HCK
6774	4067	protein	protein	STAT3	LYN
6774	2534	protein	protein	STAT3	FYN
6774	2268	protein	protein	STAT3	FGR
6774	3280	protein	protein	STAT3	HES1
6774	388585	protein	protein	STAT3	HES5
6774	25942	protein	protein	STAT3	SIN3A
6774	636	protein	protein	STAT3	BICD1
6774	1891	protein	protein	STAT3	ECH1
6774	6717	protein	protein	STAT3	SRI
6774	6822	protein	protein	STAT3	SULT2A1
6774	10240	protein	protein	STAT3	MRPS31
6774	10295	protein	protein	STAT3	BCKDK
6774	11151	protein	protein	STAT3	CORO1A
6774	26354	protein	protein	STAT3	GNL3
6774	55753	protein	protein	STAT3	OGDHL
6774	3164	protein	protein	STAT3	NR4A1
6774	823	protein	protein	STAT3	CAPN1
6774	79710	protein	protein	STAT3	MORC4
6774	6203	protein	protein	STAT3	RPS9
6774	3096	protein	protein	STAT3	HIVEP1
6774	171023	protein	protein	STAT3	ASXL1
6774	6135	protein	protein	STAT3	RPL11
6774	60491	protein	protein	STAT3	NIF3L1
6774	55578	protein	protein	STAT3	SUPT20H
6774	3105	protein	protein	STAT3	HLA-A
6774	259	protein	protein	STAT3	AMBP
6774	826	protein	protein	STAT3	CAPNS1
6774	3913	protein	protein	STAT3	LAMB2
6774	4670	protein	protein	STAT3	HNRNPM
6774	6477	protein	protein	STAT3	SIAH1
6774	6478	protein	protein	STAT3	SIAH2
6774	9169	protein	protein	STAT3	SCAF11
6774	9175	protein	protein	STAT3	MAP3K13
6774	10252	protein	protein	STAT3	SPRY1
6774	23414	protein	protein	STAT3	ZFPM2
6774	23647	protein	protein	STAT3	ARFIP2
6774	51593	protein	protein	STAT3	SRRT
6774	58985	protein	protein	STAT3	IL22RA1
6774	153241	protein	protein	STAT3	CEP120
6774	51631	protein	protein	STAT3	LUC7L2
6774	84262	protein	protein	STAT3	PSMG3
6774	27236	protein	protein	STAT3	ARFIP1
6774	10625	protein	protein	STAT3	IVNS1ABP
6774	4436	protein	protein	STAT3	MSH2
6774	54517	protein	protein	STAT3	PUS7
6774	64786	protein	protein	STAT3	TBC1D15
6774	6904	protein	protein	STAT3	TBCD
6774	23476	protein	protein	STAT3	BRD4
6774	154	protein	protein	STAT3	ADRB2
6774	10987	protein	protein	STAT3	COPS5
6774	3090	protein	protein	STAT3	HIC1
6774	23326	protein	protein	STAT3	USP22
6774	2783	protein	protein	STAT3	GNB2
6774	1647	protein	protein	STAT3	GADD45A
6774	640	protein	protein	STAT3	BLK
6774	4005	protein	protein	STAT3	LMO2
6774	6850	protein	protein	STAT3	SYK
6774	6472	protein	protein	STAT3	SHMT2
6774	4343	protein	protein	STAT3	MOV10
6774	10482	protein	protein	STAT3	NXF1
6774	4791	protein	protein	STAT3	NFKB2
6774	566	protein	protein	STAT3	AZU1
6774	10369	protein	protein	STAT3	CACNG2
6774	11249	protein	protein	STAT3	NXPH2
6774	11269	protein	protein	STAT3	DDX19B
6774	373159	protein	protein	STAT3	STK19B
6774	56302	protein	protein	STAT3	TRPV5
6774	9338	protein	protein	STAT3	TCEAL1
6774	3416	protein	protein	STAT3	IDE
6774	4914	protein	protein	STAT3	NTRK1
6774	54014	protein	protein	STAT3	BRWD1
6774	55231	protein	protein	STAT3	CCDC87
6774	9046	protein	protein	STAT3	DOK2
6774	79930	protein	protein	STAT3	DOK3
6774	150864	protein	protein	STAT3	FAM117B
6774	79807	protein	protein	STAT3	GSTCD
6774	8820	protein	protein	STAT3	HESX1
6774	386675	protein	protein	STAT3	KRTAP10-7
6774	9261	protein	protein	STAT3	MAPKAPK2
6774	9019	protein	protein	STAT3	MPZL1
6774	57532	protein	protein	STAT3	NUFIP2
6774	164091	protein	protein	STAT3	PAQR7
6774	8503	protein	protein	STAT3	PIK3R3
6774	23637	protein	protein	STAT3	RABGAP1
6774	9047	protein	protein	STAT3	SH2D2A
6774	116211	protein	protein	STAT3	TM4SF19
6774	7291	protein	protein	STAT3	TWIST1
6774	23339	protein	protein	STAT3	VPS39
6774	23001	protein	protein	STAT3	WDFY3
6774	23528	protein	protein	STAT3	ZNF281
6774	374899	protein	protein	STAT3	ZNF829
6774	27	protein	protein	STAT3	ABL2
6774	767	protein	protein	STAT3	CA8
6774	867	protein	protein	STAT3	CBL
6774	1837	protein	protein	STAT3	DTNA
6774	3927	protein	protein	STAT3	LASP1
6774	3932	protein	protein	STAT3	LCK
6774	5295	protein	protein	STAT3	PIK3R1
6774	5296	protein	protein	STAT3	PIK3R2
6774	5467	protein	protein	STAT3	PPARD
6774	6452	protein	protein	STAT3	SH3BP2
6774	55509	protein	protein	STAT3	BATF3
6774	63922	protein	protein	STAT3	CHTF18
6774	55748	protein	protein	STAT3	CNDP2
6774	28999	protein	protein	STAT3	KLF15
6774	23148	protein	protein	STAT3	NACAD
6774	55916	protein	protein	STAT3	NXT2
6774	266553	protein	protein	STAT3	OFCC1
6774	65018	protein	protein	STAT3	PINK1
6774	6996	protein	protein	STAT3	TDG
6774	79230	protein	protein	STAT3	ZNF557
6774	467	protein	protein	STAT3	ATF3
6774	4332	protein	protein	STAT3	MNDA
6774	5049	protein	protein	STAT3	PAFAH1B2
6774	3480	protein	protein	STAT3	IGF1R
6774	5156	protein	protein	STAT3	PDGFRA
6774	5159	protein	protein	STAT3	PDGFRB
6774	6777	protein	protein	STAT3	STAT5B
6774	124149	protein	protein	STAT3	ANKRD26P1
6774	55582	protein	protein	STAT3	KIF27
6774	5321	protein	protein	STAT3	PLA2G4A
6774	9209	protein	protein	STAT3	LRRFIP2
6774	7184	protein	protein	STAT3	HSP90B1
6774	6236	protein	protein	STAT3	RRAD
6774	55294	protein	protein	STAT3	FBXW7
6774	3925	protein	protein	STAT3	STMN1
6774	51438	protein	protein	STAT3	MAGEC2
6774	1385	protein	protein	STAT3	CREB1
6774	5971	protein	protein	STAT3	RELB
6774	65061	protein	protein	STAT3	CDK15
6774	2615	protein	protein	STAT3	LRRC32
6774	53832	protein	protein	STAT3	IL20RA
6774	55633	protein	protein	STAT3	TBC1D22B
6774	153364	protein	protein	STAT3	MBLAC2
6774	114990	protein	protein	STAT3	VASN
6774	719	protein	protein	STAT3	C3AR1
6774	5817	protein	protein	STAT3	PVR
6774	65989	protein	protein	STAT3	DLK2
6774	302	protein	protein	STAT3	ANXA2
6774	7706	protein	protein	STAT3	TRIM25
6774	26136	protein	protein	STAT3	TES
6774	10013	protein	protein	STAT3	HDAC6
6774	768	protein	protein	STAT3	CA9
6774	7422	protein	protein	STAT3	VEGFA
6774	5230	protein	protein	STAT3	PGK1
6774	9343	protein	protein	STAT3	EFTUD2
6774	25980	protein	protein	STAT3	AAR2
6774	55011	protein	protein	STAT3	PIH1D1
6774	6047	protein	protein	STAT3	RNF4
6774	2100	protein	protein	STAT3	ESR2
6774	81559	protein	protein	STAT3	TRIM11
6774	8805	protein	protein	STAT3	TRIM24
6774	26509	protein	protein	STAT3	MYOF
6774	4312	protein	protein	STAT3	MMP1
6774	4313	protein	protein	STAT3	MMP2
6774	8850	protein	protein	STAT3	KAT2B
6774	64083	protein	protein	STAT3	GOLPH3
6774	54940	protein	protein	STAT3	OCIAD1
6774	132299	protein	protein	STAT3	OCIAD2
6774	3872	protein	protein	STAT3	KRT17
6774	1439	protein	protein	STAT3	CSF2RB
6774	29066	protein	protein	STAT3	ZC3H7A
6774	286827	protein	protein	STAT3	TRIM59
6774	7182	protein	protein	STAT3	NR2C2
6774	57646	protein	protein	STAT3	USP28
6774	11122	protein	protein	STAT3	PTPRT
6774	7203	protein	protein	STAT3	CCT3
6774	7001	protein	protein	STAT3	PRDX2
6774	7295	protein	protein	STAT3	TXN
6774	10399	protein	protein	STAT3	RACK1
6774	1432	protein	protein	STAT3	MAPK14
6774	2185	protein	protein	STAT3	PTK2B
6774	3952	protein	protein	STAT3	LEP
6774	7432	protein	protein	STAT3	VIP
6774	672	protein	protein	STAT3	BRCA1
6774	4988	protein	protein	STAT3	OPRM1
6774	2264	protein	protein	STAT3	FGFR4
6774	9738	protein	protein	STAT3	CCP110
6774	2261	protein	protein	STAT3	FGFR3
6774	5581	protein	protein	STAT3	PRKCE
6774	4233	protein	protein	STAT3
6774	3559	protein	protein	STAT3	IL2RA
6774	51701	protein	protein	STAT3	NLK
6774	2321	protein	protein	STAT3	FLT1
6774	7525	protein	protein	STAT3	YES1
6774	9939	protein	protein	STAT3	RBM8A
6774	4435	protein	protein	STAT3	CITED1
6774	10456	protein	protein	STAT3	HAX1
6774	168544	protein	protein	STAT3	ZNF467
6774	1441	protein	protein	STAT3	CSF3R
6774	3455	protein	protein	STAT3	IFNAR2
6774	3575	protein	protein	STAT3	IL7R
6774	163732	protein	protein	STAT3	CITED4
6774	90480	protein	protein	STAT3	GADD45GIP1
6774	3324	protein	protein	STAT3	HSP90AA2P
6774	10370	protein	protein	STAT3	CITED2
6774	3659	protein	protein	STAT3	IRF1
6774	23633	protein	protein	STAT3	KPNA6
6774	3836	protein	protein	STAT3	KPNA1
6774	3326	protein	protein	STAT3	HSP90AB1
6774	9252	protein	protein	STAT3	RPS6KA5
6774	5595	protein	protein	STAT3	MAPK3
6774	1231	protein	protein	STAT3
6774	3315	protein	protein	STAT3	HSPB1
6774	6773	protein	protein	STAT3	STAT2
6774	6197	protein	protein	STAT3	RPS6KA3
6774	149233	protein	protein	STAT3	IL23R
6774	3586	protein	protein	STAT3	IL10
6774	2623	protein	protein	STAT3	GATA1
6774	6656	protein	protein	STAT3	SOX1
6774	6776	protein	protein	STAT3	STAT5A
6774	7200	protein	protein	STAT3	TRH
6774	22872	protein	protein	STAT3	SEC31A
6774	3848	protein	protein	STAT3	KRT1
6774	3953	protein	protein	STAT3	LEPR
6774	2305	protein	protein	STAT3	FOXM1
6774	55620	protein	protein	STAT3	STAP2
6774	1230	protein	protein	STAT3	CCR1
6774	10075	protein	protein	STAT3	HUWE1
6774	5757	protein	protein	STAT3	PTMA
6774	1410	protein	protein	STAT3	CRYAB
6774	5879	protein	protein	STAT3	RAC1
6774	7852	protein	protein	STAT3	CXCR4
6774	387082	protein	protein	STAT3	SUMO4
6774	5292	protein	protein	STAT3	PIM1
6774	2241	protein	protein	STAT3	FER
6774	7707	protein	protein	STAT3	ZNF148
375	23163	protein	protein	ARF1	GGA3
375	1131	protein	protein	ARF1	CHRM3
375	26088	protein	protein	ARF1	GGA1
375	5338	protein	protein	ARF1	PLD2
375	84273	protein	protein	ARF1	NOA1
375	51729	protein	protein	ARF1	WBP11
375	1937	protein	protein	ARF1	EEF1G
375	1315	protein	protein	ARF1	COPB1
375	22820	protein	protein	ARF1	COPG1
375	164	protein	protein	ARF1	AP1G1
375	162	protein	protein	ARF1	AP1B1
375	10239	protein	protein	ARF1	AP3S2
375	11316	protein	protein	ARF1	COPE
375	7841	protein	protein	ARF1	MOGS
375	9266	protein	protein	ARF1	CYTH2
375	27236	protein	protein	ARF1	ARFIP1
375	23647	protein	protein	ARF1	ARFIP2
375	9179	protein	protein	ARF1	AP4M1
375	23431	protein	protein	ARF1	AP4E1
375	5337	protein	protein	ARF1	PLD1
375	5898	protein	protein	ARF1	RALA
375	4988	protein	protein	ARF1	OPRM1
375	10945	protein	protein	ARF1	KDELR1
375	7316	protein	protein	ARF1	UBC
375	8925	protein	protein	ARF1	HERC1
375	1017	protein	protein	ARF1	CDK2
375	2869	protein	protein	ARF1	GRK5
375	377	protein	protein	ARF1	ARF3
375	7412	protein	protein	ARF1	VCAM1
375	2668	protein	protein	ARF1	GDNF
375	3676	protein	protein	ARF1	ITGA4
375	64210	protein	protein	ARF1	MMS19
375	113277	protein	protein	ARF1	TMEM106A
375	26270	protein	protein	ARF1	FBXO6
375	10075	protein	protein	ARF1	HUWE1
375	23062	protein	protein	ARF1	GGA2
375	9820	protein	protein	ARF1	CUL7
375	85451	protein	protein	ARF1	UNK
375	34	protein	protein	ARF1	ACADM
375	10598	protein	protein	ARF1	AHSA1
375	5869	protein	protein	ARF1	RAB5B
375	5878	protein	protein	ARF1	RAB5C
375	378	protein	protein	ARF1	ARF4
375	381	protein	protein	ARF1	ARF5
375	55738	protein	protein	ARF1	ARFGAP1
375	84364	protein	protein	ARF1	ARFGAP2
375	26286	protein	protein	ARF1	ARFGAP3
375	7203	protein	protein	ARF1	CCT3
375	908	protein	protein	ARF1	CCT6A
375	1967	protein	protein	ARF1	EIF2B1
375	2108	protein	protein	ARF1	ETFA
375	2582	protein	protein	ARF1	GALE
375	51218	protein	protein	ARF1	GLRX5
375	3939	protein	protein	ARF1	LDHA
375	160287	protein	protein	ARF1	LDHAL6A
375	92483	protein	protein	ARF1	LDHAL6B
375	3945	protein	protein	ARF1	LDHB
375	3948	protein	protein	ARF1	LDHC
375	10606	protein	protein	ARF1	PAICS
375	5567	protein	protein	ARF1	PRKACB
375	8766	protein	protein	ARF1	RAB11A
375	339122	protein	protein	ARF1	RAB43
375	5861	protein	protein	ARF1	RAB1A
375	81876	protein	protein	ARF1	RAB1B
375	5862	protein	protein	ARF1	RAB2A
375	5868	protein	protein	ARF1	RAB5A
375	5870	protein	protein	ARF1	RAB6A
375	51560	protein	protein	ARF1	RAB6B
375	56681	protein	protein	ARF1	SAR1A
375	7284	protein	protein	ARF1	TUFM
375	10713	protein	protein	ARF1	USP39
375	84725	protein	protein	ARF1	PLEKHA8
375	116987	protein	protein	ARF1	AGAP1
375	116986	protein	protein	ARF1	AGAP2
375	79577	protein	protein	ARF1	CDC73
375	11060	protein	protein	ARF1	WWP2
375	5621	protein	protein	ARF1	PRNP
375	56940	protein	protein	ARF1	DUSP22
375	5770	protein	protein	ARF1	PTPN1
375	26469	protein	protein	ARF1	PTPN18
375	27235	protein	protein	ARF1	COQ2
375	1355	protein	protein	ARF1	COX15
375	1738	protein	protein	ARF1	DLD
375	10059	protein	protein	ARF1	DNM1L
375	11315	protein	protein	ARF1	PARK7
375	6646	protein	protein	ARF1	SOAT1
375	7416	protein	protein	ARF1	VDAC1
375	50807	protein	protein	ARF1	ASAP1
375	5829	protein	protein	ARF1	PXN
375	3356	protein	protein	ARF1	HTR2A
375	1499	protein	protein	ARF1	CTNNB1
375	3845	protein	protein	ARF1	KRAS
375	25980	protein	protein	ARF1	AAR2
375	5977	protein	protein	ARF1	DPF2
375	10551	protein	protein	ARF1	AGR2
375	51741	protein	protein	ARF1	WWOX
375	9401	protein	protein	ARF1	RECQL4
375	8546	protein	protein	ARF1	AP3B1
375	29066	protein	protein	ARF1	ZC3H7A
375	54790	protein	protein	ARF1	TET2
375	4893	protein	protein	ARF1	NRAS
375	92344	protein	protein	ARF1	GORAB
375	57410	protein	protein	ARF1	SCYL1
375	26259	protein	protein	ARF1	FBXW8
375	123	protein	protein	ARF1	PLIN2
375	8853	protein	protein	ARF1	ASAP2
375	8943	protein	protein	ARF1	AP3D1
375	57584	protein	protein	ARF1	ARHGAP21
375	8394	protein	protein	ARF1	PIP5K1A
375	4609	protein	protein	ARF1	MYC
375	9570	protein	protein	ARF1	GOSR2
375	10959	protein	protein	ARF1	TMED2
375	4869	protein	protein	ARF1	NPM1
375	10972	protein	protein	ARF1	TMED10
375	9267	protein	protein	ARF1	CYTH1
375	3643	protein	protein	ARF1	INSR
375	9463	protein	protein	ARF1	PICK1
375	4194	protein	protein	ARF1	MDM4
23163	7251	protein	protein	GGA3	TSG101
23163	377	protein	protein	GGA3	ARF3
23163	4074	protein	protein	GGA3	M6PR
23163	1213	protein	protein	GGA3	CLTC
23163	9135	protein	protein	GGA3	RABEP1
23163	7805	protein	protein	GGA3	LAPTM5
23163	4734	protein	protein	GGA3	NEDD4
23163	57617	protein	protein	GGA3	VPS18
23163	55823	protein	protein	GGA3	VPS11
23163	7316	protein	protein	GGA3	UBC
23163	55690	protein	protein	GGA3	PACS1
23163	382	protein	protein	GGA3	ARF6
23163	3482	protein	protein	GGA3	IGF2R
23163	11276	protein	protein	GGA3	SYNRG
23163	9685	protein	protein	GGA3	CLINT1
23163	23621	protein	protein	GGA3	BACE1
23163	729873	protein	protein	GGA3	TBC1D3
23163	23166	protein	protein	GGA3	STAB1
23163	26088	protein	protein	GGA3	GGA1
23163	23062	protein	protein	GGA3	GGA2
23163	6272	protein	protein	GGA3	SORT1
23163	1029	protein	protein	GGA3	CDKN2A
23163	1398	protein	protein	GGA3	CRK
23163	23041	protein	protein	GGA3	MON2
23163	26994	protein	protein	GGA3	RNF11
23163	83737	protein	protein	GGA3	ITCH
23163	4343	protein	protein	GGA3	MOV10
23163	10482	protein	protein	GGA3	NXF1
23163	54472	protein	protein	GGA3	TOLLIP
23163	54930	protein	protein	GGA3	HAUS4
23163	200728	protein	protein	GGA3	TMEM17
23163	51343	protein	protein	GGA3	FZR1
23163	9266	protein	protein	GGA3	CYTH2
23163	3688	protein	protein	GGA3	ITGB1
23163	9784	protein	protein	GGA3	SNX17
23163	151	protein	protein	GGA3	ADRA2B
23163	150	protein	protein	GGA3	ADRA2A
23163	4914	protein	protein	GGA3	NTRK1
23163	26020	protein	protein	GGA3	LRP10
23163	4646	protein	protein	GGA3	MYO6
23163	64411	protein	protein	GGA3	ARAP3
23163	10282	protein	protein	GGA3	BET1
23163	10618	protein	protein	GGA3	TGOLN2
23163	1956	protein	protein	GGA3	EGFR
23163	8905	protein	protein	GGA3	AP1S2
23163	7314	protein	protein	GGA3	UBB
23163	6233	protein	protein	GGA3	RPS27A
23163	5868	protein	protein	GGA3	RAB5A
23163	9146	protein	protein	GGA3	HGS
23163	54812	protein	protein	GGA3	AFTPH
23163	7311	protein	protein	GGA3	UBA52
377	23647	protein	protein	ARF3	ARFIP2
377	27236	protein	protein	ARF3	ARFIP1
377	23062	protein	protein	ARF3	GGA2
377	26088	protein	protein	ARF3	GGA1
377	9266	protein	protein	ARF3	CYTH2
377	9493	protein	protein	ARF3	KIF23
377	1994	protein	protein	ARF3	ELAVL1
377	51547	protein	protein	ARF3	SIRT7
377	6517	protein	protein	ARF3	SLC2A4
377	1822	protein	protein	ARF3	ATN1
377	3676	protein	protein	ARF3	ITGA4
377	64210	protein	protein	ARF3	MMS19
377	1201	protein	protein	ARF3	CLN3
377	23197	protein	protein	ARF3	FAF2
377	3178	protein	protein	ARF3	HNRNPA1
377	79577	protein	protein	ARF3	CDC73
377	3169	protein	protein	ARF3	FOXA1
377	7706	protein	protein	ARF3	TRIM25
377	7027	protein	protein	ARF3	TFDP1
377	682	protein	protein	ARF3	BSG
377	3091	protein	protein	ARF3	HIF1A
377	9040	protein	protein	ARF3	UBE2M
377	2100	protein	protein	ARF3	ESR2
377	10551	protein	protein	ARF3	AGR2
377	321	protein	protein	ARF3	APBA2
377	320	protein	protein	ARF3	APBA1
377	9546	protein	protein	ARF3	APBA3
377	5245	protein	protein	ARF3	PHB
377	7182	protein	protein	ARF3	NR2C2
377	92344	protein	protein	ARF3	GORAB
377	57410	protein	protein	ARF3	SCYL1
377	5603	protein	protein	ARF3	MAPK13
377	9463	protein	protein	ARF3	PICK1
23647	382	protein	protein	ARFIP2	ARF6
23647	6035	protein	protein	ARFIP2	RNASE1
23647	84062	protein	protein	ARFIP2	DTNBP1
23647	23421	protein	protein	ARFIP2	ITGB3BP
23647	400	protein	protein	ARFIP2	ARL1
23647	381	protein	protein	ARFIP2	ARF5
23647	207	protein	protein	ARFIP2	AKT1
23647	6453	protein	protein	ARFIP2	ITSN1
23647	1029	protein	protein	ARFIP2	CDKN2A
23647	351	protein	protein	ARFIP2	APP
23647	6642	protein	protein	ARFIP2	SNX1
23647	8581	protein	protein	ARFIP2	LY6D
23647	8835	protein	protein	ARFIP2	SOCS2
23647	27131	protein	protein	ARFIP2	SNX5
23647	3866	protein	protein	ARFIP2	KRT15
23647	9146	protein	protein	ARFIP2	HGS
23647	57085	protein	protein	ARFIP2	AGTRAP
23647	57159	protein	protein	ARFIP2	TRIM54
23647	80254	protein	protein	ARFIP2	CEP63
23647	83878	protein	protein	ARFIP2	USHBP1
23647	84289	protein	protein	ARFIP2	ING5
23647	114569	protein	protein	ARFIP2	MAL2
23647	115106	protein	protein	ARFIP2	HAUS1
23647	4343	protein	protein	ARFIP2	MOV10
23647	7316	protein	protein	ARFIP2	UBC
23647	27236	protein	protein	ARFIP2	ARFIP1
23647	27076	protein	protein	ARFIP2	LYPD3
23647	9148	protein	protein	ARFIP2	NEURL1
23647	54938	protein	protein	ARFIP2	SARS2
23647	10611	protein	protein	ARFIP2	PDLIM5
23647	5213	protein	protein	ARFIP2	PFKM
23647	2130	protein	protein	ARFIP2	EWSR1
23647	200728	protein	protein	ARFIP2	TMEM17
23647	51343	protein	protein	ARFIP2	FZR1
23647	56940	protein	protein	ARFIP2	DUSP22
23647	4287	protein	protein	ARFIP2	ATXN3
23647	56339	protein	protein	ARFIP2	METTL3
23647	5880	protein	protein	ARFIP2	RAC2
23647	5879	protein	protein	ARFIP2	RAC1
23647	1147	protein	protein	ARFIP2	CHUK
27236	381	protein	protein	ARFIP1	ARF5
27236	6517	protein	protein	ARFIP1	SLC2A4
27236	528	protein	protein	ARFIP1	ATP6V1C1
27236	64786	protein	protein	ARFIP1	TBC1D15
27236	7257	protein	protein	ARFIP1	TSNAX
27236	10413	protein	protein	ARFIP1	YAP1
27236	10059	protein	protein	ARFIP1	DNM1L
27236	3416	protein	protein	ARFIP1	IDE
27236	51631	protein	protein	ARFIP1	LUC7L2
27236	10196	protein	protein	ARFIP1	PRMT3
27236	84262	protein	protein	ARFIP1	PSMG3
27236	10802	protein	protein	ARFIP1	SEC24A
27236	6472	protein	protein	ARFIP1	SHMT2
27236	9463	protein	protein	ARFIP1	PICK1
27236	65985	protein	protein	ARFIP1	AACS
27236	10327	protein	protein	ARFIP1	AKR1A1
27236	1808	protein	protein	ARFIP1	DPYSL2
27236	2539	protein	protein	ARFIP1	G6PD
27236	2618	protein	protein	ARFIP1	GART
27236	7923	protein	protein	ARFIP1	HSD17B8
27236	93343	protein	protein	ARFIP1	MVB12A
27236	5213	protein	protein	ARFIP1	PFKM
27236	5214	protein	protein	ARFIP1	PFKP
27236	5530	protein	protein	ARFIP1	PPP3CA
27236	54938	protein	protein	ARFIP1	SARS2
27236	9871	protein	protein	ARFIP1	SEC24D
27236	6470	protein	protein	ARFIP1	SHMT1
27236	7264	protein	protein	ARFIP1	TSTA3
27236	10190	protein	protein	ARFIP1	TXNDC9
27236	9097	protein	protein	ARFIP1	USP14
27236	475	protein	protein	ARFIP1	ATOX1
27236	1891	protein	protein	ARFIP1	ECH1
27236	2317	protein	protein	ARFIP1	FLNB
27236	10434	protein	protein	ARFIP1	LYPLA1
27236	5049	protein	protein	ARFIP1	PAFAH1B2
27236	10016	protein	protein	ARFIP1	PDCD6
27236	283209	protein	protein	ARFIP1	PGM2L1
27236	5860	protein	protein	ARFIP1	QDPR
27236	10963	protein	protein	ARFIP1	STIP1
27236	6902	protein	protein	ARFIP1	TBCA
27236	6993	protein	protein	ARFIP1	DYNLT1
27236	200728	protein	protein	ARFIP1	TMEM17
27236	51259	protein	protein	ARFIP1	TMEM216
27236	988	protein	protein	ARFIP1	CDC5L
27236	51343	protein	protein	ARFIP1	FZR1
27236	81570	protein	protein	ARFIP1	CLPB
27236	3312	protein	protein	ARFIP1	HSPA8
27236	23640	protein	protein	ARFIP1	HSPBP1
27236	9401	protein	protein	ARFIP1	RECQL4
27236	10618	protein	protein	ARFIP1	TGOLN2
27236	10282	protein	protein	ARFIP1	BET1
54464	226	protein	protein	XRN1	ALDOA
54464	7917	protein	protein	XRN1	BAG6
54464	6603	protein	protein	XRN1	SMARCD2
54464	1108	protein	protein	XRN1	CHD4
54464	8761	protein	protein	XRN1	PABPC4
54464	8906	protein	protein	XRN1	AP1G2
54464	25804	protein	protein	XRN1	LSM4
54464	22948	protein	protein	XRN1	CCT5
54464	5976	protein	protein	XRN1	UPF1
54464	26019	protein	protein	XRN1	UPF2
54464	65110	protein	protein	XRN1	UPF3A
54464	4292	protein	protein	XRN1	MLH1
54464	155465	protein	protein	XRN1	AGR3
54464	4609	protein	protein	XRN1	MYC
54464	51547	protein	protein	XRN1	SIRT7
54464	6499	protein	protein	XRN1	SKIV2L
54464	3939	protein	protein	XRN1	LDHA
54464	90113	protein	protein	XRN1	VWA5B2
54464	10254	protein	protein	XRN1	STAM2
54464	51079	protein	protein	XRN1	NDUFA13
54464	55127	protein	protein	XRN1	HEATR1
54464	64847	protein	protein	XRN1	SPATA20
54464	4716	protein	protein	XRN1	NDUFB10
54464	4715	protein	protein	XRN1	NDUFB9
54464	29952	protein	protein	XRN1	DPP7
54464	3178	protein	protein	XRN1	HNRNPA1
54464	5515	protein	protein	XRN1	PPP2CA
54464	5693	protein	protein	XRN1	PSMB5
54464	10300	protein	protein	XRN1	KATNB1
54464	5425	protein	protein	XRN1	POLD2
54464	4123	protein	protein	XRN1	MAN2C1
54464	3992	protein	protein	XRN1	FADS1
54464	23585	protein	protein	XRN1	TMEM50A
54464	23788	protein	protein	XRN1	MTCH2
54464	23524	protein	protein	XRN1	SRRM2
54464	56913	protein	protein	XRN1	C1GALT1
54464	83854	protein	protein	XRN1	ANGPTL6
54464	84279	protein	protein	XRN1	PRADC1
54464	84975	protein	protein	XRN1	MFSD5
54464	126792	protein	protein	XRN1	B3GALT6
54464	23468	protein	protein	XRN1	CBX5
54464	100505776	protein	protein	XRN1	LINC01541
54464	64857	protein	protein	XRN1	PLEKHG2
54464	27316	protein	protein	XRN1	RBMX
54464	149603	protein	protein	XRN1	RNF187
54464	23642	protein	protein	XRN1	SNHG1
54464	3953	protein	protein	XRN1	LEPR
54464	100289574	protein	protein	XRN1	HERC2P4
54464	1512	protein	protein	XRN1	CTSH
54464	1777	protein	protein	XRN1	DNASE2
54464	6390	protein	protein	XRN1	SDHB
54464	3959	protein	protein	XRN1	LGALS3BP
54464	1508	protein	protein	XRN1	CTSB
54464	55802	protein	protein	XRN1	DCP1A
54464	11340	protein	protein	XRN1	EXOSC8
54464	1797	protein	protein	XRN1	DXO
54464	118460	protein	protein	XRN1	EXOSC6
54464	196513	protein	protein	XRN1	DCP1B
54464	5394	protein	protein	XRN1	EXOSC10
54464	7538	protein	protein	XRN1	ZFP36
54464	51013	protein	protein	XRN1	EXOSC1
54464	23435	protein	protein	XRN1	TARDBP
54464	57520	protein	protein	XRN1	HECW2
54464	6117	protein	protein	XRN1	RPA1
54464	6119	protein	protein	XRN1	RPA3
54464	648	protein	protein	XRN1	BMI1
54464	90507	protein	protein	XRN1	SCRN2
54464	4914	protein	protein	XRN1	NTRK1
54464	6191	protein	protein	XRN1	RPS4X
54464	6201	protein	protein	XRN1	RPS7
54464	10492	protein	protein	XRN1	SYNCRIP
54464	10189	protein	protein	XRN1	ALYREF
54464	57062	protein	protein	XRN1	DDX24
54464	6125	protein	protein	XRN1	RPL5
54464	3428	protein	protein	XRN1	IFI16
54464	29079	protein	protein	XRN1	MED4
54464	117178	protein	protein	XRN1	SSX2IP
54464	5108	protein	protein	XRN1	PCM1
54464	57545	protein	protein	XRN1	CC2D2A
54464	79598	protein	protein	XRN1	CEP97
54464	9851	protein	protein	XRN1	KIAA0753
54464	9731	protein	protein	XRN1	CEP104
54464	153241	protein	protein	XRN1	CEP120
54464	22995	protein	protein	XRN1	CEP152
54464	145508	protein	protein	XRN1	CEP128
54464	9662	protein	protein	XRN1	CEP135
54464	80817	protein	protein	XRN1	CEP44
54464	84902	protein	protein	XRN1	CEP89
54464	22981	protein	protein	XRN1	NINL
54464	25886	protein	protein	XRN1	POC1A
54464	6491	protein	protein	XRN1	STIL
54464	55835	protein	protein	XRN1	CENPJ
54464	7514	protein	protein	XRN1	XPO1
54464	5700	protein	protein	XRN1	PSMC1
54464	7283	protein	protein	XRN1	TUBG1
54464	169714	protein	protein	XRN1	QSOX2
54464	7690	protein	protein	XRN1	ZNF131
54464	51343	protein	protein	XRN1	FZR1
54464	2248	protein	protein	XRN1	FGF3
54464	55577	protein	protein	XRN1	NAGK
54464	5936	protein	protein	XRN1	RBM4
54464	141	protein	protein	XRN1	ADPRH
54464	2253	protein	protein	XRN1	FGF8
54464	407043	protein	protein	XRN1	MIR7-1
54464	407042	protein	protein	XRN1	MIR34C
54464	554210	protein	protein	XRN1	MIR429
54464	25793	protein	protein	XRN1	FBXO7
54464	112399	protein	protein	XRN1	EGLN3
54464	11316	protein	protein	XRN1	COPE
54464	83732	protein	protein	XRN1	RIOK1
54464	2100	protein	protein	XRN1	ESR2
54464	10193	protein	protein	XRN1	RNF41
54464	54106	protein	protein	XRN1	TLR9
54464	29066	protein	protein	XRN1	ZC3H7A
54464	56829	protein	protein	XRN1	ZC3HAV1
54464	5073	protein	protein	XRN1	PARN
54464	22803	protein	protein	XRN1	XRN2
54464	167227	protein	protein	XRN1	DCP2
54464	23644	protein	protein	XRN1	EDC4
54464	54512	protein	protein	XRN1	EXOSC4
54464	23063	protein	protein	XRN1	WAPL
54464	23517	protein	protein	XRN1	MTREX
[truncated: 385,627+ more rows]
