# Supplementary material for: Identification of disease treatment mechanisms through the multiscale interactome
Source: Nat Commun. 2021 Mar 19;12:1796. doi: 10.1038/s41467-021-21770-8 (PMC7979814; doi:10.1038/s41467-021-21770-8)
Supplement: Supplementary file 6 — Supplementary Data 4 [file 41467_2021_21770_MOESM6_ESM.xlsx]

## Sheet: 4_protein_to_biological_functio
node_1	node_2	node_1_type	node_2_type	node_1_name	node_2_name
1890	GO:0000002	protein	biological_function	TYMP	mitochondrial genome maintenance
4358	GO:0000002	protein	biological_function	MPV17	mitochondrial genome maintenance
4976	GO:0000002	protein	biological_function	OPA1	mitochondrial genome maintenance
10000	GO:0000002	protein	biological_function	AKT3	mitochondrial genome maintenance
55186	GO:0000002	protein	biological_function	SLC25A36	mitochondrial genome maintenance
84275	GO:0000002	protein	biological_function	SLC25A33	mitochondrial genome maintenance
92667	GO:0000002	protein	biological_function	MGME1	mitochondrial genome maintenance
142	GO:0007005	protein	biological_function	PARP1	mitochondrion organization
617	GO:0007005	protein	biological_function	BCS1L	mitochondrion organization
1981	GO:0007005	protein	biological_function	EIF4G1	mitochondrion organization
2189	GO:0007005	protein	biological_function	FANCG	mitochondrion organization
3028	GO:0007005	protein	biological_function	HSD17B10	mitochondrion organization
4976	GO:0007005	protein	biological_function	OPA1	mitochondrion organization
5245	GO:0007005	protein	biological_function	PHB	mitochondrion organization
7015	GO:0007005	protein	biological_function		mitochondrion organization
8834	GO:0007005	protein	biological_function	TMEM11	mitochondrion organization
8934	GO:0007005	protein	biological_function	RAB29	mitochondrion organization
9361	GO:0007005	protein	biological_function	LONP1	mitochondrion organization
10059	GO:0007005	protein	biological_function	DNM1L	mitochondrion organization
10730	GO:0007005	protein	biological_function	YME1L1	mitochondrion organization
10935	GO:0007005	protein	biological_function	PRDX3	mitochondrion organization
10981	GO:0007005	protein	biological_function	RAB32	mitochondrion organization
11331	GO:0007005	protein	biological_function	PHB2	mitochondrion organization
23277	GO:0007005	protein	biological_function	CLUH	mitochondrion organization
23682	GO:0007005	protein	biological_function	RAB38	mitochondrion organization
30968	GO:0007005	protein	biological_function	STOML2	mitochondrion organization
54832	GO:0007005	protein	biological_function	VPS13C	mitochondrion organization
55154	GO:0007005	protein	biological_function	MSTO1	mitochondrion organization
55186	GO:0007005	protein	biological_function	SLC25A36	mitochondrion organization
65018	GO:0007005	protein	biological_function	PINK1	mitochondrion organization
84275	GO:0007005	protein	biological_function	SLC25A33	mitochondrion organization
120892	GO:0007005	protein	biological_function	LRRK2	mitochondrion organization
125170	GO:0007005	protein	biological_function	MIEF2	mitochondrion organization
246269	GO:0007005	protein	biological_function	AFG1L	mitochondrion organization
400916	GO:0007005	protein	biological_function	CHCHD10	mitochondrion organization
3981	GO:0000012	protein	biological_function	LIG4	single strand break repair
7141	GO:0000012	protein	biological_function	TNP1	single strand break repair
23411	GO:0000012	protein	biological_function	SIRT1	single strand break repair
54840	GO:0000012	protein	biological_function	APTX	single strand break repair
55775	GO:0000012	protein	biological_function	TDP1	single strand break repair
200558	GO:0000012	protein	biological_function	APLF	single strand break repair
328	GO:0006281	protein	biological_function	APEX1	DNA repair
571	GO:0006281	protein	biological_function	BACH1	DNA repair
1111	GO:0006281	protein	biological_function	CHEK1	DNA repair
1137	GO:0006281	protein	biological_function	CHRNA4	DNA repair
2067	GO:0006281	protein	biological_function	ERCC1	DNA repair
2071	GO:0006281	protein	biological_function	ERCC3	DNA repair
2072	GO:0006281	protein	biological_function	ERCC4	DNA repair
2956	GO:0006281	protein	biological_function	MSH6	DNA repair
4436	GO:0006281	protein	biological_function	MSH2	DNA repair
4437	GO:0006281	protein	biological_function	MSH3	DNA repair
4869	GO:0006281	protein	biological_function	NPM1	DNA repair
5422	GO:0006281	protein	biological_function	POLA1	DNA repair
5889	GO:0006281	protein	biological_function	RAD51C	DNA repair
5976	GO:0006281	protein	biological_function	UPF1	DNA repair
6117	GO:0006281	protein	biological_function	RPA1	DNA repair
7319	GO:0006281	protein	biological_function	UBE2A	DNA repair
7320	GO:0006281	protein	biological_function	UBE2B	DNA repair
7405	GO:0006281	protein	biological_function	UVRAG	DNA repair
7507	GO:0006281	protein	biological_function	XPA	DNA repair
7516	GO:0006281	protein	biological_function	XRCC2	DNA repair
7517	GO:0006281	protein	biological_function	XRCC3	DNA repair
8846	GO:0006281	protein	biological_function	ALKBH1	DNA repair
9400	GO:0006281	protein	biological_function	RECQL5	DNA repair
9960	GO:0006281	protein	biological_function	USP3	DNA repair
10111	GO:0006281	protein	biological_function	RAD50	DNA repair
10155	GO:0006281	protein	biological_function	TRIM28	DNA repair
11284	GO:0006281	protein	biological_function	PNKP	DNA repair
11315	GO:0006281	protein	biological_function	PARK7	DNA repair
22890	GO:0006281	protein	biological_function	ZBTB1	DNA repair
22909	GO:0006281	protein	biological_function	FAN1	DNA repair
25842	GO:0006281	protein	biological_function	ASF1A	DNA repair
25988	GO:0006281	protein	biological_function	HINFP	DNA repair
29089	GO:0006281	protein	biological_function	UBE2T	DNA repair
29997	GO:0006281	protein	biological_function	NOP53	DNA repair
55120	GO:0006281	protein	biological_function	FANCL	DNA repair
55775	GO:0006281	protein	biological_function	TDP1	DNA repair
56160	GO:0006281	protein	biological_function	NSMCE3	DNA repair
58493	GO:0006281	protein	biological_function	INIP	DNA repair
64210	GO:0006281	protein	biological_function	MMS19	DNA repair
64859	GO:0006281	protein	biological_function	NABP1	DNA repair
65123	GO:0006281	protein	biological_function	INTS3	DNA repair
79008	GO:0006281	protein	biological_function	SLX1B	DNA repair
79035	GO:0006281	protein	biological_function	NABP2	DNA repair
80198	GO:0006281	protein	biological_function	MUS81	DNA repair
84083	GO:0006281	protein	biological_function	ZRANB3	DNA repair
84464	GO:0006281	protein	biological_function	SLX4	DNA repair
84939	GO:0006281	protein	biological_function	MUM1	DNA repair
85015	GO:0006281	protein	biological_function	USP45	DNA repair
221120	GO:0006281	protein	biological_function	ALKBH3	DNA repair
378708	GO:0006281	protein	biological_function	CENPS	DNA repair
548593	GO:0006281	protein	biological_function	SLX1A	DNA repair
9984	GO:0000018	protein	biological_function	THOC1	regulation of DNA recombination
10189	GO:0000018	protein	biological_function	ALYREF	regulation of DNA recombination
2067	GO:0006310	protein	biological_function	ERCC1	DNA recombination
5889	GO:0006310	protein	biological_function	RAD51C	DNA recombination
5893	GO:0006310	protein	biological_function	RAD52	DNA recombination
6832	GO:0006310	protein	biological_function	SUPV3L1	DNA recombination
9156	GO:0006310	protein	biological_function	EXO1	DNA recombination
10111	GO:0006310	protein	biological_function	RAD50	DNA recombination
79725	GO:0006310	protein	biological_function	THAP9	DNA recombination
10111	GO:0000019	protein	biological_function	RAD50	regulation of mitotic recombination
2067	GO:0006312	protein	biological_function	ERCC1	mitotic recombination
4839	GO:0000027	protein	biological_function	NOP2	ribosomal large subunit assembly
6125	GO:0000027	protein	biological_function	RPL5	ribosomal large subunit assembly
6135	GO:0000027	protein	biological_function	RPL11	ribosomal large subunit assembly
23212	GO:0000027	protein	biological_function	RRS1	ribosomal large subunit assembly
23246	GO:0000027	protein	biological_function	BOP1	ribosomal large subunit assembly
29997	GO:0000027	protein	biological_function	NOP53	ribosomal large subunit assembly
83939	GO:0042255	protein	biological_function	EIF2A	ribosome assembly
2971	GO:0042273	protein	biological_function	GTF3A	ribosomal large subunit biogenesis
6125	GO:0042273	protein	biological_function	RPL5	ribosomal large subunit biogenesis
6129	GO:0042273	protein	biological_function	RPL7	ribosomal large subunit biogenesis
6135	GO:0042273	protein	biological_function	RPL11	ribosomal large subunit biogenesis
6154	GO:0042273	protein	biological_function	RPL26	ribosomal large subunit biogenesis
6165	GO:0042273	protein	biological_function	RPL35A	ribosomal large subunit biogenesis
9045	GO:0042273	protein	biological_function	RPL14	ribosomal large subunit biogenesis
23212	GO:0042273	protein	biological_function	RRS1	ribosomal large subunit biogenesis
55003	GO:0042273	protein	biological_function	PAK1IP1	ribosomal large subunit biogenesis
84154	GO:0042273	protein	biological_function	RPF2	ribosomal large subunit biogenesis
115416	GO:0042273	protein	biological_function	MALSU1	ribosomal large subunit biogenesis
55164	GO:0022618	protein	biological_function	SHQ1	ribonucleoprotein complex assembly
6208	GO:0000028	protein	biological_function	RPS14	ribosomal small subunit assembly
6223	GO:0000028	protein	biological_function	RPS19	ribosomal small subunit assembly
26284	GO:0000028	protein	biological_function	ERAL1	ribosomal small subunit assembly
6194	GO:0042274	protein	biological_function	RPS6	ribosomal small subunit biogenesis
6201	GO:0042274	protein	biological_function	RPS7	ribosomal small subunit biogenesis
6209	GO:0042274	protein	biological_function	RPS15	ribosomal small subunit biogenesis
6217	GO:0042274	protein	biological_function	RPS16	ribosomal small subunit biogenesis
6218	GO:0042274	protein	biological_function	RPS17	ribosomal small subunit biogenesis
6223	GO:0042274	protein	biological_function	RPS19	ribosomal small subunit biogenesis
6229	GO:0042274	protein	biological_function	RPS24	ribosomal small subunit biogenesis
6234	GO:0042274	protein	biological_function	RPS28	ribosomal small subunit biogenesis
55781	GO:0042274	protein	biological_function	RIOK2	ribosomal small subunit biogenesis
83732	GO:0042274	protein	biological_function	RIOK1	ribosomal small subunit biogenesis
88745	GO:0042274	protein	biological_function	RRP36	ribosomal small subunit biogenesis
30	GO:0000038	protein	biological_function	ACAA1	very long-chain fatty acid metabolic process
51	GO:0000038	protein	biological_function	ACOX1	very long-chain fatty acid metabolic process
225	GO:0000038	protein	biological_function	ABCD2	very long-chain fatty acid metabolic process
5828	GO:0000038	protein	biological_function	PEX2	very long-chain fatty acid metabolic process
8529	GO:0000038	protein	biological_function	CYP4F2	very long-chain fatty acid metabolic process
10965	GO:0000038	protein	biological_function	ACOT2	very long-chain fatty acid metabolic process
10998	GO:0000038	protein	biological_function	SLC27A5	very long-chain fatty acid metabolic process
23205	GO:0000038	protein	biological_function	ACSBG1	very long-chain fatty acid metabolic process
122970	GO:0000038	protein	biological_function	ACOT4	very long-chain fatty acid metabolic process
641371	GO:0000038	protein	biological_function	ACOT1	very long-chain fatty acid metabolic process
2678	GO:0006631	protein	biological_function	GGT1	fatty acid metabolic process
2687	GO:0006631	protein	biological_function	GGT5	fatty acid metabolic process
8879	GO:0006631	protein	biological_function	SGPL1	fatty acid metabolic process
27329	GO:0006631	protein	biological_function	ANGPTL3	fatty acid metabolic process
50640	GO:0006631	protein	biological_function	PNPLA8	fatty acid metabolic process
51102	GO:0006631	protein	biological_function	MECR	fatty acid metabolic process
54677	GO:0006631	protein	biological_function	CROT	fatty acid metabolic process
57834	GO:0006631	protein	biological_function	CYP4F11	fatty acid metabolic process
81616	GO:0006631	protein	biological_function	ACSBG2	fatty acid metabolic process
117145	GO:0006631	protein	biological_function	THEM4	fatty acid metabolic process
197322	GO:0006631	protein	biological_function	ACSF3	fatty acid metabolic process
4036	GO:0030001	protein	biological_function	LRP2	metal ion transport
5861	GO:0000045	protein	biological_function	RAB1A	autophagosome assembly
7879	GO:0000045	protein	biological_function	RAB7A	autophagosome assembly
9776	GO:0000045	protein	biological_function	ATG13	autophagosome assembly
22863	GO:0000045	protein	biological_function	ATG14	autophagosome assembly
23192	GO:0000045	protein	biological_function	ATG4B	autophagosome assembly
23241	GO:0000045	protein	biological_function	PACS2	autophagosome assembly
23673	GO:0000045	protein	biological_function	STX12	autophagosome assembly
26100	GO:0000045	protein	biological_function	WIPI2	autophagosome assembly
29979	GO:0000045	protein	biological_function	UBQLN1	autophagosome assembly
51715	GO:0000045	protein	biological_function	RAB23	autophagosome assembly
55626	GO:0000045	protein	biological_function	AMBRA1	autophagosome assembly
57535	GO:0000045	protein	biological_function	KIAA1324	autophagosome assembly
58476	GO:0000045	protein	biological_function	TP53INP2	autophagosome assembly
60673	GO:0000045	protein	biological_function	ATG101	autophagosome assembly
79065	GO:0000045	protein	biological_function	ATG9A	autophagosome assembly
83460	GO:0000045	protein	biological_function	EMC6	autophagosome assembly
84557	GO:0000045	protein	biological_function	MAP1LC3A	autophagosome assembly
84938	GO:0000045	protein	biological_function	ATG4C	autophagosome assembly
285973	GO:0000045	protein	biological_function	ATG9B	autophagosome assembly
345611	GO:0000045	protein	biological_function	IRGM	autophagosome assembly
8417	GO:0070925	protein	biological_function	STX7	organelle assembly
23400	GO:1905037	protein	biological_function	ATP13A2	autophagosome organization
445	GO:0000050	protein	biological_function	ASS1	urea cycle
5009	GO:0000050	protein	biological_function	OTC	urea cycle
148811	GO:0043604	protein	biological_function	PM20D1	amide biosynthetic process
1559	GO:0019627	protein	biological_function	CYP2C9	urea metabolic process
445	GO:0000052	protein	biological_function	ASS1	citrulline metabolic process
23564	GO:0000052	protein	biological_function	DDAH2	citrulline metabolic process
23576	GO:0000052	protein	biological_function	DDAH1	citrulline metabolic process
445	GO:0000053	protein	biological_function	ASS1	argininosuccinate metabolic process
7514	GO:0000054	protein	biological_function	XPO1	ribosomal subunit export from nucleus
4931	GO:0042254	protein	biological_function	NVL	ribosome biogenesis
6234	GO:0042254	protein	biological_function	RPS28	ribosome biogenesis
7514	GO:0042254	protein	biological_function	XPO1	ribosome biogenesis
26149	GO:0042254	protein	biological_function	ZNF658	ribosome biogenesis
64794	GO:0042254	protein	biological_function	DDX31	ribosome biogenesis
92345	GO:0042254	protein	biological_function	NAF1	ribosome biogenesis
5901	GO:0000055	protein	biological_function	RAN	ribosomal large subunit export from nucleus
7514	GO:0000055	protein	biological_function	XPO1	ribosomal large subunit export from nucleus
51068	GO:0000055	protein	biological_function	NMD3	ribosomal large subunit export from nucleus
5901	GO:0000056	protein	biological_function	RAN	ribosomal small subunit export from nucleus
6209	GO:0000056	protein	biological_function	RPS15	ribosomal small subunit export from nucleus
7514	GO:0000056	protein	biological_function	XPO1	ribosomal small subunit export from nucleus
207	GO:0000060	protein	biological_function	AKT1	protein import into nucleus, translocation
602	GO:0000060	protein	biological_function	BCL3	protein import into nucleus, translocation
604	GO:0000060	protein	biological_function	BCL6	protein import into nucleus, translocation
3458	GO:0000060	protein	biological_function	IFNG	protein import into nucleus, translocation
4504	GO:0000060	protein	biological_function	MT3	protein import into nucleus, translocation
4985	GO:0000060	protein	biological_function	OPRD1	protein import into nucleus, translocation
4991	GO:0000060	protein	biological_function	OR1D2	protein import into nucleus, translocation
5901	GO:0000060	protein	biological_function	RAN	protein import into nucleus, translocation
7040	GO:0000060	protein	biological_function	TGFB1	protein import into nucleus, translocation
7124	GO:0000060	protein	biological_function	TNF	protein import into nucleus, translocation
8644	GO:0000060	protein	biological_function	AKR1C3	protein import into nucleus, translocation
10204	GO:0000060	protein	biological_function	NUTF2	protein import into nucleus, translocation
10952	GO:0000060	protein	biological_function	SEC61B	protein import into nucleus, translocation
11331	GO:0000060	protein	biological_function	PHB2	protein import into nucleus, translocation
55696	GO:0000060	protein	biological_function	RBM22	protein import into nucleus, translocation
754	GO:0006606	protein	biological_function	PTTG1IP	protein import into nucleus
3837	GO:0006606	protein	biological_function	KPNB1	protein import into nucleus
4321	GO:0006606	protein	biological_function	MMP12	protein import into nucleus
5901	GO:0006606	protein	biological_function	RAN	protein import into nucleus
6774	GO:0006606	protein	biological_function	STAT3	protein import into nucleus
9670	GO:0006606	protein	biological_function	IPO13	protein import into nucleus
10204	GO:0006606	protein	biological_function	NUTF2	protein import into nucleus
84268	GO:0006606	protein	biological_function	RPAIN	protein import into nucleus
144165	GO:0006606	protein	biological_function	PRICKLE1	protein import into nucleus
2017	GO:0006886	protein	biological_function	CTTN	intracellular protein transport
4905	GO:0006886	protein	biological_function	NSF	intracellular protein transport
6642	GO:0006886	protein	biological_function	SNX1	intracellular protein transport
9179	GO:0006886	protein	biological_function	AP4M1	intracellular protein transport
9874	GO:0006886	protein	biological_function	TLK1	intracellular protein transport
10013	GO:0006886	protein	biological_function	HDAC6	intracellular protein transport
10016	GO:0006886	protein	biological_function	PDCD6	intracellular protein transport
10569	GO:0006886	protein	biological_function	SLU7	intracellular protein transport
10938	GO:0006886	protein	biological_function	EHD1	intracellular protein transport
10959	GO:0006886	protein	biological_function	TMED2	intracellular protein transport
10972	GO:0006886	protein	biological_function	TMED10	intracellular protein transport
11020	GO:0006886	protein	biological_function	IFT27	intracellular protein transport
23161	GO:0006886	protein	biological_function	SNX13	intracellular protein transport
27236	GO:0006886	protein	biological_function	ARFIP1	intracellular protein transport
29886	GO:0006886	protein	biological_function	SNX8	intracellular protein transport
51429	GO:0006886	protein	biological_function	SNX9	intracellular protein transport
58533	GO:0006886	protein	biological_function	SNX6	intracellular protein transport
63894	GO:0006886	protein	biological_function	VIPAS39	intracellular protein transport
63971	GO:0006886	protein	biological_function	KIF13A	intracellular protein transport
65057	GO:0006886	protein	biological_function	ACD	intracellular protein transport
79971	GO:0006886	protein	biological_function	WLS	intracellular protein transport
81609	GO:0006886	protein	biological_function	SNX27	intracellular protein transport
91949	GO:0006886	protein	biological_function	COG7	intracellular protein transport
283987	GO:0006886	protein	biological_function	HID1	intracellular protein transport
5347	GO:0000070	protein	biological_function	PLK1	mitotic sister chromatid segregation
5901	GO:0000070	protein	biological_function	RAN	mitotic sister chromatid segregation
7756	GO:0000070	protein	biological_function	ZNF207	mitotic sister chromatid segregation
9183	GO:0000070	protein	biological_function	ZW10	mitotic sister chromatid segregation
9700	GO:0000070	protein	biological_function	ESPL1	mitotic sister chromatid segregation
10615	GO:0000070	protein	biological_function	SPAG5	mitotic sister chromatid segregation
11130	GO:0000070	protein	biological_function		mitotic sister chromatid segregation
51203	GO:0000070	protein	biological_function	NUSAP1	mitotic sister chromatid segregation
54617	GO:0000070	protein	biological_function	INO80	mitotic sister chromatid segregation
84861	GO:0000070	protein	biological_function	KLHL22	mitotic sister chromatid segregation
90417	GO:0000070	protein	biological_function	KNSTRN	mitotic sister chromatid segregation
9113	GO:0000819	protein	biological_function	LATS1	sister chromatid segregation
64858	GO:0000075	protein	biological_function	DCLRE1B	cell cycle checkpoint
247	GO:0045786	protein	biological_function	ALOX15B	negative regulation of cell cycle
650	GO:0045786	protein	biological_function	BMP2	negative regulation of cell cycle
652	GO:0045786	protein	biological_function	BMP4	negative regulation of cell cycle
655	GO:0045786	protein	biological_function	BMP7	negative regulation of cell cycle
1021	GO:0045786	protein	biological_function	CDK6	negative regulation of cell cycle
1027	GO:0045786	protein	biological_function	CDKN1B	negative regulation of cell cycle
1620	GO:0045786	protein	biological_function	BRINP1	negative regulation of cell cycle
2625	GO:0045786	protein	biological_function	GATA3	negative regulation of cell cycle
3248	GO:0045786	protein	biological_function	HPGD	negative regulation of cell cycle
3624	GO:0045786	protein	biological_function	INHBA	negative regulation of cell cycle
4221	GO:0045786	protein	biological_function		negative regulation of cell cycle
5119	GO:0045786	protein	biological_function	CHMP1A	negative regulation of cell cycle
5796	GO:0045786	protein	biological_function	PTPRK	negative regulation of cell cycle
6196	GO:0045786	protein	biological_function	RPS6KA2	negative regulation of cell cycle
6878	GO:0045786	protein	biological_function	TAF6	negative regulation of cell cycle
7040	GO:0045786	protein	biological_function	TGFB1	negative regulation of cell cycle
10859	GO:0045786	protein	biological_function	LILRB1	negative regulation of cell cycle
26001	GO:0045786	protein	biological_function	RNF167	negative regulation of cell cycle
51053	GO:0045786	protein	biological_function	GMNN	negative regulation of cell cycle
55450	GO:0045786	protein	biological_function	CAMK2N1	negative regulation of cell cycle
90313	GO:0045786	protein	biological_function	TP53I13	negative regulation of cell cycle
168451	GO:0045786	protein	biological_function	THAP5	negative regulation of cell cycle
351	GO:0009987	protein	biological_function	APP	cellular process
4131	GO:0009987	protein	biological_function	MAP1B	cellular process
203068	GO:0009987	protein	biological_function	TUBB	cellular process
1763	GO:0000076	protein	biological_function	DNA2	DNA replication checkpoint
54962	GO:0000076	protein	biological_function	TIPIN	DNA replication checkpoint
81620	GO:0000076	protein	biological_function	CDT1	DNA replication checkpoint
545	GO:0000077	protein	biological_function	ATR	DNA damage checkpoint
1111	GO:0000077	protein	biological_function	CHEK1	DNA damage checkpoint
1869	GO:0000077	protein	biological_function	E2F1	DNA damage checkpoint
3014	GO:0000077	protein	biological_function	H2AFX	DNA damage checkpoint
3364	GO:0000077	protein	biological_function	HUS1	DNA damage checkpoint
4683	GO:0000077	protein	biological_function	NBN	DNA damage checkpoint
5810	GO:0000077	protein	biological_function	RAD1	DNA damage checkpoint
5883	GO:0000077	protein	biological_function	RAD9A	DNA damage checkpoint
5884	GO:0000077	protein	biological_function	RAD17	DNA damage checkpoint
9575	GO:0000077	protein	biological_function	CLOCK	DNA damage checkpoint
25896	GO:0000077	protein	biological_function	INTS7	DNA damage checkpoint
25988	GO:0000077	protein	biological_function	HINFP	DNA damage checkpoint
29935	GO:0000077	protein	biological_function	RPA4	DNA damage checkpoint
29980	GO:0000077	protein	biological_function	DONSON	DNA damage checkpoint
51776	GO:0000077	protein	biological_function	MAP3K20	DNA damage checkpoint
57646	GO:0000077	protein	biological_function	USP28	DNA damage checkpoint
63967	GO:0000077	protein	biological_function	CLSPN	DNA damage checkpoint
83695	GO:0000077	protein	biological_function	RHNO1	DNA damage checkpoint
261726	GO:0000077	protein	biological_function	TIPRL	DNA damage checkpoint
25	GO:0006974	protein	biological_function	ABL1	cellular response to DNA damage stimulus
142	GO:0006974	protein	biological_function	PARP1	cellular response to DNA damage stimulus
322	GO:0006974	protein	biological_function	APBB1	cellular response to DNA damage stimulus
324	GO:0006974	protein	biological_function	APC	cellular response to DNA damage stimulus
472	GO:0006974	protein	biological_function	ATM	cellular response to DNA damage stimulus
545	GO:0006974	protein	biological_function	ATR	cellular response to DNA damage stimulus
595	GO:0006974	protein	biological_function	CCND1	cellular response to DNA damage stimulus
596	GO:0006974	protein	biological_function	BCL2	cellular response to DNA damage stimulus
602	GO:0006974	protein	biological_function	BCL3	cellular response to DNA damage stimulus
604	GO:0006974	protein	biological_function	BCL6	cellular response to DNA damage stimulus
641	GO:0006974	protein	biological_function	BLM	cellular response to DNA damage stimulus
842	GO:0006974	protein	biological_function	CASP9	cellular response to DNA damage stimulus
1018	GO:0006974	protein	biological_function	CDK3	cellular response to DNA damage stimulus
1026	GO:0006974	protein	biological_function	CDKN1A	cellular response to DNA damage stimulus
1111	GO:0006974	protein	biological_function	CHEK1	cellular response to DNA damage stimulus
1161	GO:0006974	protein	biological_function	ERCC8	cellular response to DNA damage stimulus
1263	GO:0006974	protein	biological_function	PLK3	cellular response to DNA damage stimulus
1386	GO:0006974	protein	biological_function	ATF2	cellular response to DNA damage stimulus
1493	GO:0006974	protein	biological_function	CTLA4	cellular response to DNA damage stimulus
1642	GO:0006974	protein	biological_function	DDB1	cellular response to DNA damage stimulus
1663	GO:0006974	protein	biological_function	DDX11	cellular response to DNA damage stimulus
2332	GO:0006974	protein	biological_function	FMR1	cellular response to DNA damage stimulus
2794	GO:0006974	protein	biological_function	GNL1	cellular response to DNA damage stimulus
3014	GO:0006974	protein	biological_function	H2AFX	cellular response to DNA damage stimulus
4067	GO:0006974	protein	biological_function	LYN	cellular response to DNA damage stimulus
4176	GO:0006974	protein	biological_function	MCM7	cellular response to DNA damage stimulus
4221	GO:0006974	protein	biological_function		cellular response to DNA damage stimulus
4332	GO:0006974	protein	biological_function	MNDA	cellular response to DNA damage stimulus
4361	GO:0006974	protein	biological_function	MRE11	cellular response to DNA damage stimulus
4609	GO:0006974	protein	biological_function	MYC	cellular response to DNA damage stimulus
4773	GO:0006974	protein	biological_function	NFATC2	cellular response to DNA damage stimulus
4968	GO:0006974	protein	biological_function	OGG1	cellular response to DNA damage stimulus
5252	GO:0006974	protein	biological_function	PHF1	cellular response to DNA damage stimulus
5423	GO:0006974	protein	biological_function	POLB	cellular response to DNA damage stimulus
5883	GO:0006974	protein	biological_function	RAD9A	cellular response to DNA damage stimulus
5884	GO:0006974	protein	biological_function	RAD17	cellular response to DNA damage stimulus
5888	GO:0006974	protein	biological_function	RAD51	cellular response to DNA damage stimulus
5893	GO:0006974	protein	biological_function	RAD52	cellular response to DNA damage stimulus
5929	GO:0006974	protein	biological_function	RBBP5	cellular response to DNA damage stimulus
5930	GO:0006974	protein	biological_function	RBBP6	cellular response to DNA damage stimulus
6787	GO:0006974	protein	biological_function	NEK4	cellular response to DNA damage stimulus
6794	GO:0006974	protein	biological_function	STK11	cellular response to DNA damage stimulus
6839	GO:0006974	protein	biological_function	SUV39H1	cellular response to DNA damage stimulus
6872	GO:0006974	protein	biological_function	TAF1	cellular response to DNA damage stimulus
7153	GO:0006974	protein	biological_function	TOP2A	cellular response to DNA damage stimulus
7157	GO:0006974	protein	biological_function	TP53	cellular response to DNA damage stimulus
7158	GO:0006974	protein	biological_function	TP53BP1	cellular response to DNA damage stimulus
7161	GO:0006974	protein	biological_function	TP73	cellular response to DNA damage stimulus
7317	GO:0006974	protein	biological_function	UBA1	cellular response to DNA damage stimulus
7320	GO:0006974	protein	biological_function	UBE2B	cellular response to DNA damage stimulus
7325	GO:0006974	protein	biological_function	UBE2E2	cellular response to DNA damage stimulus
7415	GO:0006974	protein	biological_function	VCP	cellular response to DNA damage stimulus
7486	GO:0006974	protein	biological_function	WRN	cellular response to DNA damage stimulus
7528	GO:0006974	protein	biological_function	YY1	cellular response to DNA damage stimulus
7832	GO:0006974	protein	biological_function	BTG2	cellular response to DNA damage stimulus
8517	GO:0006974	protein	biological_function	IKBKG	cellular response to DNA damage stimulus
8812	GO:0006974	protein	biological_function	CCNK	cellular response to DNA damage stimulus
8914	GO:0006974	protein	biological_function	TIMELESS	cellular response to DNA damage stimulus
8924	GO:0006974	protein	biological_function	HERC2	cellular response to DNA damage stimulus
9025	GO:0006974	protein	biological_function	RNF8	cellular response to DNA damage stimulus
9031	GO:0006974	protein	biological_function	BAZ1B	cellular response to DNA damage stimulus
9070	GO:0006974	protein	biological_function	ASH2L	cellular response to DNA damage stimulus
9100	GO:0006974	protein	biological_function	USP10	cellular response to DNA damage stimulus
9261	GO:0006974	protein	biological_function	MAPKAPK2	cellular response to DNA damage stimulus
9320	GO:0006974	protein	biological_function	TRIP12	cellular response to DNA damage stimulus
9344	GO:0006974	protein	biological_function	TAOK2	cellular response to DNA damage stimulus
9557	GO:0006974	protein	biological_function	CHD1L	cellular response to DNA damage stimulus
9766	GO:0006974	protein	biological_function	SUSD6	cellular response to DNA damage stimulus
9768	GO:0006974	protein	biological_function	PCLAF	cellular response to DNA damage stimulus
9923	GO:0006974	protein	biological_function	ZBTB40	cellular response to DNA damage stimulus
10010	GO:0006974	protein	biological_function	TANK	cellular response to DNA damage stimulus
10111	GO:0006974	protein	biological_function	RAD50	cellular response to DNA damage stimulus
10210	GO:0006974	protein	biological_function	TOPORS	cellular response to DNA damage stimulus
10413	GO:0006974	protein	biological_function	YAP1	cellular response to DNA damage stimulus
10451	GO:0006974	protein	biological_function	VAV3	cellular response to DNA damage stimulus
10519	GO:0006974	protein	biological_function	CIB1	cellular response to DNA damage stimulus
10600	GO:0006974	protein	biological_function		cellular response to DNA damage stimulus
10721	GO:0006974	protein	biological_function	POLQ	cellular response to DNA damage stimulus
11011	GO:0006974	protein	biological_function	TLK2	cellular response to DNA damage stimulus
11073	GO:0006974	protein	biological_function	TOPBP1	cellular response to DNA damage stimulus
11200	GO:0006974	protein	biological_function	CHEK2	cellular response to DNA damage stimulus
22890	GO:0006974	protein	biological_function	ZBTB1	cellular response to DNA damage stimulus
23054	GO:0006974	protein	biological_function	NCOA6	cellular response to DNA damage stimulus
23064	GO:0006974	protein	biological_function	SETX	cellular response to DNA damage stimulus
23137	GO:0006974	protein	biological_function	SMC5	cellular response to DNA damage stimulus
23411	GO:0006974	protein	biological_function	SIRT1	cellular response to DNA damage stimulus
23514	GO:0006974	protein	biological_function	SPIDR	cellular response to DNA damage stimulus
25836	GO:0006974	protein	biological_function	NIPBL	cellular response to DNA damage stimulus
28992	GO:0006974	protein	biological_function	MACROD1	cellular response to DNA damage stimulus
29089	GO:0006974	protein	biological_function	UBE2T	cellular response to DNA damage stimulus
29997	GO:0006974	protein	biological_function	NOP53	cellular response to DNA damage stimulus
50485	GO:0006974	protein	biological_function	SMARCAL1	cellular response to DNA damage stimulus
51270	GO:0006974	protein	biological_function	TFDP3	cellular response to DNA damage stimulus
51322	GO:0006974	protein	biological_function	WAC	cellular response to DNA damage stimulus
51347	GO:0006974	protein	biological_function	TAOK3	cellular response to DNA damage stimulus
51366	GO:0006974	protein	biological_function	UBR5	cellular response to DNA damage stimulus
51514	GO:0006974	protein	biological_function	DTL	cellular response to DNA damage stimulus
54465	GO:0006974	protein	biological_function	ETAA1	cellular response to DNA damage stimulus
54840	GO:0006974	protein	biological_function	APTX	cellular response to DNA damage stimulus
54969	GO:0006974	protein	biological_function	HPF1	cellular response to DNA damage stimulus
55031	GO:0006974	protein	biological_function	USP47	cellular response to DNA damage stimulus
55120	GO:0006974	protein	biological_function	FANCL	cellular response to DNA damage stimulus
55159	GO:0006974	protein	biological_function	RFWD3	cellular response to DNA damage stimulus
55183	GO:0006974	protein	biological_function	RIF1	cellular response to DNA damage stimulus
55367	GO:0006974	protein	biological_function	PIDD1	cellular response to DNA damage stimulus
55388	GO:0006974	protein	biological_function	MCM10	cellular response to DNA damage stimulus
55602	GO:0006974	protein	biological_function	CDKN2AIP	cellular response to DNA damage stimulus
55611	GO:0006974	protein	biological_function	OTUB1	cellular response to DNA damage stimulus
55719	GO:0006974	protein	biological_function		cellular response to DNA damage stimulus
56339	GO:0006974	protein	biological_function	METTL3	cellular response to DNA damage stimulus
56776	GO:0006974	protein	biological_function	FMN2	cellular response to DNA damage stimulus
56852	GO:0006974	protein	biological_function	RAD18	cellular response to DNA damage stimulus
57103	GO:0006974	protein	biological_function	TIGAR	cellular response to DNA damage stimulus
57551	GO:0006974	protein	biological_function	TAOK1	cellular response to DNA damage stimulus
57646	GO:0006974	protein	biological_function	USP28	cellular response to DNA damage stimulus
57659	GO:0006974	protein	biological_function	ZBTB4	cellular response to DNA damage stimulus
58493	GO:0006974	protein	biological_function	INIP	cellular response to DNA damage stimulus
64210	GO:0006974	protein	biological_function	MMS19	cellular response to DNA damage stimulus
64859	GO:0006974	protein	biological_function	NABP1	cellular response to DNA damage stimulus
65123	GO:0006974	protein	biological_function	INTS3	cellular response to DNA damage stimulus
79035	GO:0006974	protein	biological_function	NABP2	cellular response to DNA damage stimulus
79677	GO:0006974	protein	biological_function	SMC6	cellular response to DNA damage stimulus
79791	GO:0006974	protein	biological_function	FBXO31	cellular response to DNA damage stimulus
80149	GO:0006974	protein	biological_function	ZC3H12A	cellular response to DNA damage stimulus
80854	GO:0006974	protein	biological_function	SETD7	cellular response to DNA damage stimulus
83932	GO:0006974	protein	biological_function	SPRTN	cellular response to DNA damage stimulus
84083	GO:0006974	protein	biological_function	ZRANB3	cellular response to DNA damage stimulus
84266	GO:0006974	protein	biological_function	ALKBH7	cellular response to DNA damage stimulus
84303	GO:0006974	protein	biological_function	CHCHD6	cellular response to DNA damage stimulus
84446	GO:0006974	protein	biological_function	BRSK1	cellular response to DNA damage stimulus
84515	GO:0006974	protein	biological_function	MCM8	cellular response to DNA damage stimulus
84893	GO:0006974	protein	biological_function	FBH1	cellular response to DNA damage stimulus
91801	GO:0006974	protein	biological_function	ALKBH8	cellular response to DNA damage stimulus
92797	GO:0006974	protein	biological_function	HELB	cellular response to DNA damage stimulus
132671	GO:0006974	protein	biological_function	SPATA18	cellular response to DNA damage stimulus
140733	GO:0006974	protein	biological_function	MACROD2	cellular response to DNA damage stimulus
151636	GO:0006974	protein	biological_function	DTX3L	cellular response to DNA damage stimulus
165918	GO:0006974	protein	biological_function	RNF168	cellular response to DNA damage stimulus
199990	GO:0006974	protein	biological_function	FAAP20	cellular response to DNA damage stimulus
200558	GO:0006974	protein	biological_function	APLF	cellular response to DNA damage stimulus
200933	GO:0006974	protein	biological_function	FBXO45	cellular response to DNA damage stimulus
221927	GO:0006974	protein	biological_function	BRAT1	cellular response to DNA damage stimulus
245711	GO:0006974	protein	biological_function	SPDYA	cellular response to DNA damage stimulus
252983	GO:0006974	protein	biological_function	STXBP4	cellular response to DNA damage stimulus
253461	GO:0006974	protein	biological_function	ZBTB38	cellular response to DNA damage stimulus
254225	GO:0006974	protein	biological_function	RNF169	cellular response to DNA damage stimulus
254394	GO:0006974	protein	biological_function	MCM9	cellular response to DNA damage stimulus
257218	GO:0006974	protein	biological_function	SHPRH	cellular response to DNA damage stimulus
259282	GO:0006974	protein	biological_function	BOD1L1	cellular response to DNA damage stimulus
286257	GO:0006974	protein	biological_function	PAXX	cellular response to DNA damage stimulus
378708	GO:0006974	protein	biological_function	CENPS	cellular response to DNA damage stimulus
100507436	GO:0006974	protein	biological_function	MICA	cellular response to DNA damage stimulus
641	GO:0000079	protein	biological_function	BLM	regulation of cyclin-dependent protein serine/threonine kinase activity
1030	GO:0000079	protein	biological_function	CDKN2B	regulation of cyclin-dependent protein serine/threonine kinase activity
1031	GO:0000079	protein	biological_function	CDKN2C	regulation of cyclin-dependent protein serine/threonine kinase activity
1032	GO:0000079	protein	biological_function	CDKN2D	regulation of cyclin-dependent protein serine/threonine kinase activity
23560	GO:0000079	protein	biological_function	GTPBP4	regulation of cyclin-dependent protein serine/threonine kinase activity
56647	GO:0000079	protein	biological_function	BCCIP	regulation of cyclin-dependent protein serine/threonine kinase activity
7405	GO:0071900	protein	biological_function	UVRAG	regulation of protein serine/threonine kinase activity
23411	GO:0071900	protein	biological_function	SIRT1	regulation of protein serine/threonine kinase activity
90	GO:0000082	protein	biological_function	ACVR1	G1/S transition of mitotic cell cycle
91	GO:0000082	protein	biological_function	ACVR1B	G1/S transition of mitotic cell cycle
595	GO:0000082	protein	biological_function	CCND1	G1/S transition of mitotic cell cycle
1019	GO:0000082	protein	biological_function	CDK4	G1/S transition of mitotic cell cycle
1026	GO:0000082	protein	biological_function	CDKN1A	G1/S transition of mitotic cell cycle
1027	GO:0000082	protein	biological_function	CDKN1B	G1/S transition of mitotic cell cycle
1029	GO:0000082	protein	biological_function	CDKN2A	G1/S transition of mitotic cell cycle
1031	GO:0000082	protein	biological_function	CDKN2C	G1/S transition of mitotic cell cycle
1032	GO:0000082	protein	biological_function	CDKN2D	G1/S transition of mitotic cell cycle
1104	GO:0000082	protein	biological_function	RCC1	G1/S transition of mitotic cell cycle
1263	GO:0000082	protein	biological_function	PLK3	G1/S transition of mitotic cell cycle
1977	GO:0000082	protein	biological_function	EIF4E	G1/S transition of mitotic cell cycle
1978	GO:0000082	protein	biological_function	EIF4EBP1	G1/S transition of mitotic cell cycle
3624	GO:0000082	protein	biological_function	INHBA	G1/S transition of mitotic cell cycle
5426	GO:0000082	protein	biological_function	POLE	G1/S transition of mitotic cell cycle
6198	GO:0000082	protein	biological_function	RPS6KB1	G1/S transition of mitotic cell cycle
10769	GO:0000082	protein	biological_function	PLK2	G1/S transition of mitotic cell cycle
11040	GO:0000082	protein	biological_function	PIM2	G1/S transition of mitotic cell cycle
23133	GO:0000082	protein	biological_function	PHF8	G1/S transition of mitotic cell cycle
25988	GO:0000082	protein	biological_function	HINFP	G1/S transition of mitotic cell cycle
26524	GO:0000082	protein	biological_function	LATS2	G1/S transition of mitotic cell cycle
51270	GO:0000082	protein	biological_function	TFDP3	G1/S transition of mitotic cell cycle
51379	GO:0000082	protein	biological_function	CRLF3	G1/S transition of mitotic cell cycle
57695	GO:0000082	protein	biological_function	USP37	G1/S transition of mitotic cell cycle
143384	GO:0000082	protein	biological_function	CACUL1	G1/S transition of mitotic cell cycle
245711	GO:0000082	protein	biological_function	SPDYA	G1/S transition of mitotic cell cycle
890	GO:0044843	protein	biological_function	CCNA2	cell cycle G1/S phase transition
79858	GO:0044772	protein	biological_function	NEK11	mitotic cell cycle phase transition
571	GO:0000083	protein	biological_function	BACH1	regulation of transcription involved in G1/S transition of mitotic cell cycle
4863	GO:0000083	protein	biological_function	NPAT	regulation of transcription involved in G1/S transition of mitotic cell cycle
8462	GO:0000083	protein	biological_function	KLF11	regulation of transcription involved in G1/S transition of mitotic cell cycle
23476	GO:0000083	protein	biological_function	BRD4	regulation of transcription involved in G1/S transition of mitotic cell cycle
25988	GO:0000083	protein	biological_function	HINFP	regulation of transcription involved in G1/S transition of mitotic cell cycle
91	GO:0006355	protein	biological_function	ACVR1B	regulation of transcription, DNA-templated
93	GO:0006355	protein	biological_function	ACVR2B	regulation of transcription, DNA-templated
94	GO:0006355	protein	biological_function	ACVRL1	regulation of transcription, DNA-templated
196	GO:0006355	protein	biological_function	AHR	regulation of transcription, DNA-templated
326	GO:0006355	protein	biological_function	AIRE	regulation of transcription, DNA-templated
650	GO:0006355	protein	biological_function	BMP2	regulation of transcription, DNA-templated
676	GO:0006355	protein	biological_function	BRDT	regulation of transcription, DNA-templated
1051	GO:0006355	protein	biological_function	CEBPB	regulation of transcription, DNA-templated
1386	GO:0006355	protein	biological_function	ATF2	regulation of transcription, DNA-templated
1387	GO:0006355	protein	biological_function	CREBBP	regulation of transcription, DNA-templated
1390	GO:0006355	protein	biological_function	CREM	regulation of transcription, DNA-templated
1616	GO:0006355	protein	biological_function	DAXX	regulation of transcription, DNA-templated
1649	GO:0006355	protein	biological_function	DDIT3	regulation of transcription, DNA-templated
1869	GO:0006355	protein	biological_function	E2F1	regulation of transcription, DNA-templated
2022	GO:0006355	protein	biological_function	ENG	regulation of transcription, DNA-templated
2033	GO:0006355	protein	biological_function	EP300	regulation of transcription, DNA-templated
2101	GO:0006355	protein	biological_function	ESRRA	regulation of transcription, DNA-templated
2103	GO:0006355	protein	biological_function	ESRRB	regulation of transcription, DNA-templated
2104	GO:0006355	protein	biological_function	ESRRG	regulation of transcription, DNA-templated
2186	GO:0006355	protein	biological_function	BPTF	regulation of transcription, DNA-templated
2202	GO:0006355	protein	biological_function	EFEMP1	regulation of transcription, DNA-templated
2296	GO:0006355	protein	biological_function	FOXC1	regulation of transcription, DNA-templated
2494	GO:0006355	protein	biological_function	NR5A2	regulation of transcription, DNA-templated
2908	GO:0006355	protein	biological_function	NR3C1	regulation of transcription, DNA-templated
3054	GO:0006355	protein	biological_function	HCFC1	regulation of transcription, DNA-templated
3091	GO:0006355	protein	biological_function	HIF1A	regulation of transcription, DNA-templated
3094	GO:0006355	protein	biological_function	HINT1	regulation of transcription, DNA-templated
3547	GO:0006355	protein	biological_function	IGSF1	regulation of transcription, DNA-templated
3622	GO:0006355	protein	biological_function	ING2	regulation of transcription, DNA-templated
3643	GO:0006355	protein	biological_function	INSR	regulation of transcription, DNA-templated
3660	GO:0006355	protein	biological_function	IRF2	regulation of transcription, DNA-templated
4010	GO:0006355	protein	biological_function	LMX1B	regulation of transcription, DNA-templated
4066	GO:0006355	protein	biological_function	LYL1	regulation of transcription, DNA-templated
4208	GO:0006355	protein	biological_function	MEF2C	regulation of transcription, DNA-templated
4286	GO:0006355	protein	biological_function	MITF	regulation of transcription, DNA-templated
4303	GO:0006355	protein	biological_function	FOXO4	regulation of transcription, DNA-templated
4791	GO:0006355	protein	biological_function	NFKB2	regulation of transcription, DNA-templated
4800	GO:0006355	protein	biological_function	NFYA	regulation of transcription, DNA-templated
4801	GO:0006355	protein	biological_function	NFYB	regulation of transcription, DNA-templated
4802	GO:0006355	protein	biological_function	NFYC	regulation of transcription, DNA-templated
4904	GO:0006355	protein	biological_function	YBX1	regulation of transcription, DNA-templated
4968	GO:0006355	protein	biological_function	OGG1	regulation of transcription, DNA-templated
5245	GO:0006355	protein	biological_function	PHB	regulation of transcription, DNA-templated
5308	GO:0006355	protein	biological_function	PITX2	regulation of transcription, DNA-templated
5371	GO:0006355	protein	biological_function	PML	regulation of transcription, DNA-templated
5449	GO:0006355	protein	biological_function	POU1F1	regulation of transcription, DNA-templated
5460	GO:0006355	protein	biological_function	POU5F1	regulation of transcription, DNA-templated
5970	GO:0006355	protein	biological_function	RELA	regulation of transcription, DNA-templated
6049	GO:0006355	protein	biological_function	RNF6	regulation of transcription, DNA-templated
6095	GO:0006355	protein	biological_function	RORA	regulation of transcription, DNA-templated
6399	GO:0006355	protein	biological_function	TRAPPC2	regulation of transcription, DNA-templated
6657	GO:0006355	protein	biological_function	SOX2	regulation of transcription, DNA-templated
6659	GO:0006355	protein	biological_function	SOX4	regulation of transcription, DNA-templated
6667	GO:0006355	protein	biological_function	SP1	regulation of transcription, DNA-templated
6670	GO:0006355	protein	biological_function	SP3	regulation of transcription, DNA-templated
6774	GO:0006355	protein	biological_function	STAT3	regulation of transcription, DNA-templated
7021	GO:0006355	protein	biological_function	TFAP2B	regulation of transcription, DNA-templated
7046	GO:0006355	protein	biological_function	TGFBR1	regulation of transcription, DNA-templated
7157	GO:0006355	protein	biological_function	TP53	regulation of transcription, DNA-templated
7332	GO:0006355	protein	biological_function	UBE2L3	regulation of transcription, DNA-templated
7428	GO:0006355	protein	biological_function	VHL	regulation of transcription, DNA-templated
7589	GO:0006355	protein	biological_function	ZSCAN21	regulation of transcription, DNA-templated
7593	GO:0006355	protein	biological_function	MZF1	regulation of transcription, DNA-templated
7764	GO:0006355	protein	biological_function	ZNF217	regulation of transcription, DNA-templated
8091	GO:0006355	protein	biological_function	HMGA2	regulation of transcription, DNA-templated
8324	GO:0006355	protein	biological_function	FZD7	regulation of transcription, DNA-templated
8521	GO:0006355	protein	biological_function	GCM1	regulation of transcription, DNA-templated
8819	GO:0006355	protein	biological_function	SAP30	regulation of transcription, DNA-templated
8975	GO:0006355	protein	biological_function	USP13	regulation of transcription, DNA-templated
8986	GO:0006355	protein	biological_function	RPS6KA4	regulation of transcription, DNA-templated
9252	GO:0006355	protein	biological_function	RPS6KA5	regulation of transcription, DNA-templated
9325	GO:0006355	protein	biological_function	TRIP4	regulation of transcription, DNA-templated
9392	GO:0006355	protein	biological_function	TGFBRAP1	regulation of transcription, DNA-templated
9439	GO:0006355	protein	biological_function	MED23	regulation of transcription, DNA-templated
9604	GO:0006355	protein	biological_function	RNF14	regulation of transcription, DNA-templated
9915	GO:0006355	protein	biological_function	ARNT2	regulation of transcription, DNA-templated
9935	GO:0006355	protein	biological_function	MAFB	regulation of transcription, DNA-templated
10450	GO:0006355	protein	biological_function	PPIE	regulation of transcription, DNA-templated
10661	GO:0006355	protein	biological_function	KLF1	regulation of transcription, DNA-templated
10732	GO:0006355	protein	biological_function	TCFL5	regulation of transcription, DNA-templated
10891	GO:0006355	protein	biological_function	PPARGC1A	regulation of transcription, DNA-templated
11016	GO:0006355	protein	biological_function	ATF7	regulation of transcription, DNA-templated
11156	GO:0006355	protein	biological_function	PTP4A3	regulation of transcription, DNA-templated
11200	GO:0006355	protein	biological_function	CHEK2	regulation of transcription, DNA-templated
22809	GO:0006355	protein	biological_function	ATF5	regulation of transcription, DNA-templated
23439	GO:0006355	protein	biological_function	ATP1B4	regulation of transcription, DNA-templated
25988	GO:0006355	protein	biological_function	HINFP	regulation of transcription, DNA-templated
26292	GO:0006355	protein	biological_function	MYCBP	regulation of transcription, DNA-templated
29946	GO:0006355	protein	biological_function	SERTAD3	regulation of transcription, DNA-templated
30827	GO:0006355	protein	biological_function	CXXC1	regulation of transcription, DNA-templated
50809	GO:0006355	protein	biological_function	HP1BP3	regulation of transcription, DNA-templated
51008	GO:0006355	protein	biological_function	ASCC1	regulation of transcription, DNA-templated
51222	GO:0006355	protein	biological_function		regulation of transcription, DNA-templated
54386	GO:0006355	protein	biological_function	TERF2IP	regulation of transcription, DNA-templated
55145	GO:0006355	protein	biological_function	THAP1	regulation of transcription, DNA-templated
56254	GO:0006355	protein	biological_function	RNF20	regulation of transcription, DNA-templated
58160	GO:0006355	protein	biological_function	NFE4	regulation of transcription, DNA-templated
59348	GO:0006355	protein	biological_function	ZNF350	regulation of transcription, DNA-templated
79923	GO:0006355	protein	biological_function	NANOG	regulation of transcription, DNA-templated
80139	GO:0006355	protein	biological_function	ZNF703	regulation of transcription, DNA-templated
83933	GO:0006355	protein	biological_function	HDAC10	regulation of transcription, DNA-templated
84164	GO:0006355	protein	biological_function	ASCC2	regulation of transcription, DNA-templated
84916	GO:0006355	protein	biological_function	UTP4	regulation of transcription, DNA-templated
133522	GO:0006355	protein	biological_function	PPARGC1B	regulation of transcription, DNA-templated
144108	GO:0006355	protein	biological_function	SPTY2D1	regulation of transcription, DNA-templated
890	GO:0000086	protein	biological_function	CCNA2	G2/M transition of mitotic cell cycle
995	GO:0000086	protein	biological_function	CDC25C	G2/M transition of mitotic cell cycle
1026	GO:0000086	protein	biological_function	CDKN1A	G2/M transition of mitotic cell cycle
1030	GO:0000086	protein	biological_function	CDKN2B	G2/M transition of mitotic cell cycle
2305	GO:0000086	protein	biological_function	FOXM1	G2/M transition of mitotic cell cycle
5218	GO:0000086	protein	biological_function	CDK14	G2/M transition of mitotic cell cycle
5243	GO:0000086	protein	biological_function	ABCB1	G2/M transition of mitotic cell cycle
5347	GO:0000086	protein	biological_function	PLK1	G2/M transition of mitotic cell cycle
6873	GO:0000086	protein	biological_function	TAF2	G2/M transition of mitotic cell cycle
7164	GO:0000086	protein	biological_function		G2/M transition of mitotic cell cycle
9024	GO:0000086	protein	biological_function	BRSK2	G2/M transition of mitotic cell cycle
9113	GO:0000086	protein	biological_function	LATS1	G2/M transition of mitotic cell cycle
10083	GO:0000086	protein	biological_function	USH1C	G2/M transition of mitotic cell cycle
10763	GO:0000086	protein	biological_function	NES	G2/M transition of mitotic cell cycle
10776	GO:0000086	protein	biological_function	ARPP19	G2/M transition of mitotic cell cycle
11200	GO:0000086	protein	biological_function	CHEK2	G2/M transition of mitotic cell cycle
79176	GO:0000086	protein	biological_function	FBXL15	G2/M transition of mitotic cell cycle
79831	GO:0000086	protein	biological_function	KDM8	G2/M transition of mitotic cell cycle
84930	GO:0000086	protein	biological_function	MASTL	G2/M transition of mitotic cell cycle
219771	GO:0000086	protein	biological_function	CCNY	G2/M transition of mitotic cell cycle
10270	GO:0044839	protein	biological_function	AKAP8	cell cycle G2/M phase transition
26993	GO:0044839	protein	biological_function	AKAP8L	cell cycle G2/M phase transition
4166	GO:0006790	protein	biological_function	CHST6	sulfur compound metabolic process
8534	GO:0006790	protein	biological_function	CHST1	sulfur compound metabolic process
9469	GO:0006790	protein	biological_function	CHST3	sulfur compound metabolic process
10164	GO:0006790	protein	biological_function	CHST4	sulfur compound metabolic process
22901	GO:0006790	protein	biological_function	ARSG	sulfur compound metabolic process
56548	GO:0006790	protein	biological_function	CHST7	sulfur compound metabolic process
64377	GO:0006790	protein	biological_function	CHST8	sulfur compound metabolic process
83539	GO:0006790	protein	biological_function	CHST9	sulfur compound metabolic process
2678	GO:0006520	protein	biological_function	GGT1	cellular amino acid metabolic process
2687	GO:0006520	protein	biological_function	GGT5	cellular amino acid metabolic process
148811	GO:0006520	protein	biological_function	PM20D1	cellular amino acid metabolic process
23428	GO:0006865	protein	biological_function	SLC7A8	amino acid transport
54716	GO:0006865	protein	biological_function	SLC6A20	amino acid transport
9061	GO:0000103	protein	biological_function	PAPSS1	sulfate assimilation
93	GO:0000122	protein	biological_function	ACVR2B	negative regulation of transcription by RNA polymerase II
165	GO:0000122	protein	biological_function	AEBP1	negative regulation of transcription by RNA polymerase II
166	GO:0000122	protein	biological_function	AES	negative regulation of transcription by RNA polymerase II
322	GO:0000122	protein	biological_function	APBB1	negative regulation of transcription by RNA polymerase II
356	GO:0000122	protein	biological_function	FASLG	negative regulation of transcription by RNA polymerase II
367	GO:0000122	protein	biological_function	AR	negative regulation of transcription by RNA polymerase II
429	GO:0000122	protein	biological_function	ASCL1	negative regulation of transcription by RNA polymerase II
430	GO:0000122	protein	biological_function	ASCL2	negative regulation of transcription by RNA polymerase II
463	GO:0000122	protein	biological_function	ZFHX3	negative regulation of transcription by RNA polymerase II
467	GO:0000122	protein	biological_function	ATF3	negative regulation of transcription by RNA polymerase II
571	GO:0000122	protein	biological_function	BACH1	negative regulation of transcription by RNA polymerase II
595	GO:0000122	protein	biological_function	CCND1	negative regulation of transcription by RNA polymerase II
604	GO:0000122	protein	biological_function	BCL6	negative regulation of transcription by RNA polymerase II
639	GO:0000122	protein	biological_function	PRDM1	negative regulation of transcription by RNA polymerase II
648	GO:0000122	protein	biological_function	BMI1	negative regulation of transcription by RNA polymerase II
650	GO:0000122	protein	biological_function	BMP2	negative regulation of transcription by RNA polymerase II
652	GO:0000122	protein	biological_function	BMP4	negative regulation of transcription by RNA polymerase II
708	GO:0000122	protein	biological_function	C1QBP	negative regulation of transcription by RNA polymerase II
811	GO:0000122	protein	biological_function	CALR	negative regulation of transcription by RNA polymerase II
1045	GO:0000122	protein	biological_function	CDX2	negative regulation of transcription by RNA polymerase II
1263	GO:0000122	protein	biological_function	PLK3	negative regulation of transcription by RNA polymerase II
1387	GO:0000122	protein	biological_function	CREBBP	negative regulation of transcription by RNA polymerase II
1390	GO:0000122	protein	biological_function	CREM	negative regulation of transcription by RNA polymerase II
1407	GO:0000122	protein	biological_function	CRY1	negative regulation of transcription by RNA polymerase II
1408	GO:0000122	protein	biological_function	CRY2	negative regulation of transcription by RNA polymerase II
1428	GO:0000122	protein	biological_function	CRYM	negative regulation of transcription by RNA polymerase II
1482	GO:0000122	protein	biological_function		negative regulation of transcription by RNA polymerase II
1487	GO:0000122	protein	biological_function	CTBP1	negative regulation of transcription by RNA polymerase II
1649	GO:0000122	protein	biological_function	DDIT3	negative regulation of transcription by RNA polymerase II
1655	GO:0000122	protein	biological_function	DDX5	negative regulation of transcription by RNA polymerase II
1739	GO:0000122	protein	biological_function	DLG1	negative regulation of transcription by RNA polymerase II
1745	GO:0000122	protein	biological_function	DLX1	negative regulation of transcription by RNA polymerase II
1748	GO:0000122	protein	biological_function	DLX4	negative regulation of transcription by RNA polymerase II
1789	GO:0000122	protein	biological_function	DNMT3B	negative regulation of transcription by RNA polymerase II
1822	GO:0000122	protein	biological_function	ATN1	negative regulation of transcription by RNA polymerase II
1869	GO:0000122	protein	biological_function	E2F1	negative regulation of transcription by RNA polymerase II
1876	GO:0000122	protein	biological_function	E2F6	negative regulation of transcription by RNA polymerase II
1877	GO:0000122	protein	biological_function	E4F1	negative regulation of transcription by RNA polymerase II
1906	GO:0000122	protein	biological_function	EDN1	negative regulation of transcription by RNA polymerase II
1910	GO:0000122	protein	biological_function	EDNRB	negative regulation of transcription by RNA polymerase II
1991	GO:0000122	protein	biological_function	ELANE	negative regulation of transcription by RNA polymerase II
2005	GO:0000122	protein	biological_function	ELK4	negative regulation of transcription by RNA polymerase II
2019	GO:0000122	protein	biological_function	EN1	negative regulation of transcription by RNA polymerase II
2023	GO:0000122	protein	biological_function	ENO1	negative regulation of transcription by RNA polymerase II
2033	GO:0000122	protein	biological_function	EP300	negative regulation of transcription by RNA polymerase II
2056	GO:0000122	protein	biological_function	EPO	negative regulation of transcription by RNA polymerase II
2063	GO:0000122	protein	biological_function	NR2F6	negative regulation of transcription by RNA polymerase II
2077	GO:0000122	protein	biological_function	ERF	negative regulation of transcription by RNA polymerase II
2099	GO:0000122	protein	biological_function	ESR1	negative regulation of transcription by RNA polymerase II
2100	GO:0000122	protein	biological_function	ESR2	negative regulation of transcription by RNA polymerase II
2114	GO:0000122	protein	biological_function	ETS2	negative regulation of transcription by RNA polymerase II
2120	GO:0000122	protein	biological_function	ETV6	negative regulation of transcription by RNA polymerase II
2146	GO:0000122	protein	biological_function	EZH2	negative regulation of transcription by RNA polymerase II
2186	GO:0000122	protein	biological_function	BPTF	negative regulation of transcription by RNA polymerase II
2203	GO:0000122	protein	biological_function	FBP1	negative regulation of transcription by RNA polymerase II
2274	GO:0000122	protein	biological_function	FHL2	negative regulation of transcription by RNA polymerase II
2305	GO:0000122	protein	biological_function	FOXM1	negative regulation of transcription by RNA polymerase II
2309	GO:0000122	protein	biological_function	FOXO3	negative regulation of transcription by RNA polymerase II
2444	GO:0000122	protein	biological_function	FRK	negative regulation of transcription by RNA polymerase II
2623	GO:0000122	protein	biological_function	GATA1	negative regulation of transcription by RNA polymerase II
2627	GO:0000122	protein	biological_function	GATA6	negative regulation of transcription by RNA polymerase II
2672	GO:0000122	protein	biological_function	GFI1	negative regulation of transcription by RNA polymerase II
2736	GO:0000122	protein	biological_function	GLI2	negative regulation of transcription by RNA polymerase II
2737	GO:0000122	protein	biological_function	GLI3	negative regulation of transcription by RNA polymerase II
2874	GO:0000122	protein	biological_function	GPS2	negative regulation of transcription by RNA polymerase II
2908	GO:0000122	protein	biological_function	NR3C1	negative regulation of transcription by RNA polymerase II
2909	GO:0000122	protein	biological_function	ARHGAP35	negative regulation of transcription by RNA polymerase II
3009	GO:0000122	protein	biological_function	HIST1H1B	negative regulation of transcription by RNA polymerase II
3065	GO:0000122	protein	biological_function	HDAC1	negative regulation of transcription by RNA polymerase II
3066	GO:0000122	protein	biological_function	HDAC2	negative regulation of transcription by RNA polymerase II
3068	GO:0000122	protein	biological_function	HDGF	negative regulation of transcription by RNA polymerase II
3087	GO:0000122	protein	biological_function	HHEX	negative regulation of transcription by RNA polymerase II
3090	GO:0000122	protein	biological_function	HIC1	negative regulation of transcription by RNA polymerase II
3146	GO:0000122	protein	biological_function	HMGB1	negative regulation of transcription by RNA polymerase II
3192	GO:0000122	protein	biological_function	HNRNPU	negative regulation of transcription by RNA polymerase II
3204	GO:0000122	protein	biological_function	HOXA7	negative regulation of transcription by RNA polymerase II
3235	GO:0000122	protein	biological_function	HOXD9	negative regulation of transcription by RNA polymerase II
3280	GO:0000122	protein	biological_function	HES1	negative regulation of transcription by RNA polymerase II
3297	GO:0000122	protein	biological_function	HSF1	negative regulation of transcription by RNA polymerase II
3394	GO:0000122	protein	biological_function	IRF8	negative regulation of transcription by RNA polymerase II
3428	GO:0000122	protein	biological_function	IFI16	negative regulation of transcription by RNA polymerase II
3429	GO:0000122	protein	biological_function	IFI27	negative regulation of transcription by RNA polymerase II
3476	GO:0000122	protein	biological_function	IGBP1	negative regulation of transcription by RNA polymerase II
3516	GO:0000122	protein	biological_function	RBPJ	negative regulation of transcription by RNA polymerase II
3642	GO:0000122	protein	biological_function	INSM1	negative regulation of transcription by RNA polymerase II
4017	GO:0000122	protein	biological_function	LOXL2	negative regulation of transcription by RNA polymerase II
4084	GO:0000122	protein	biological_function	MXD1	negative regulation of transcription by RNA polymerase II
4088	GO:0000122	protein	biological_function	SMAD3	negative regulation of transcription by RNA polymerase II
4092	GO:0000122	protein	biological_function	SMAD7	negative regulation of transcription by RNA polymerase II
4100	GO:0000122	protein	biological_function	MAGEA1	negative regulation of transcription by RNA polymerase II
4149	GO:0000122	protein	biological_function	MAX	negative regulation of transcription by RNA polymerase II
4193	GO:0000122	protein	biological_function	MDM2	negative regulation of transcription by RNA polymerase II
4194	GO:0000122	protein	biological_function	MDM4	negative regulation of transcription by RNA polymerase II
4205	GO:0000122	protein	biological_function	MEF2A	negative regulation of transcription by RNA polymerase II
4208	GO:0000122	protein	biological_function	MEF2C	negative regulation of transcription by RNA polymerase II
4221	GO:0000122	protein	biological_function		negative regulation of transcription by RNA polymerase II
4261	GO:0000122	protein	biological_function	CIITA	negative regulation of transcription by RNA polymerase II
4286	GO:0000122	protein	biological_function	MITF	negative regulation of transcription by RNA polymerase II
4335	GO:0000122	protein	biological_function	MNT	negative regulation of transcription by RNA polymerase II
4488	GO:0000122	protein	biological_function	MSX2	negative regulation of transcription by RNA polymerase II
4591	GO:0000122	protein	biological_function	TRIM37	negative regulation of transcription by RNA polymerase II
4601	GO:0000122	protein	biological_function	MXI1	negative regulation of transcription by RNA polymerase II
4602	GO:0000122	protein	biological_function	MYB	negative regulation of transcription by RNA polymerase II
4609	GO:0000122	protein	biological_function	MYC	negative regulation of transcription by RNA polymerase II
4782	GO:0000122	protein	biological_function	NFIC	negative regulation of transcription by RNA polymerase II
4783	GO:0000122	protein	biological_function	NFIL3	negative regulation of transcription by RNA polymerase II
4784	GO:0000122	protein	biological_function	NFIX	negative regulation of transcription by RNA polymerase II
4790	GO:0000122	protein	biological_function	NFKB1	negative regulation of transcription by RNA polymerase II
4799	GO:0000122	protein	biological_function		negative regulation of transcription by RNA polymerase II
4848	GO:0000122	protein	biological_function	CNOT2	negative regulation of transcription by RNA polymerase II
4929	GO:0000122	protein	biological_function		negative regulation of transcription by RNA polymerase II
5071	GO:0000122	protein	biological_function	PRKN	negative regulation of transcription by RNA polymerase II
5138	GO:0000122	protein	biological_function	PDE2A	negative regulation of transcription by RNA polymerase II
5245	GO:0000122	protein	biological_function	PHB	negative regulation of transcription by RNA polymerase II
5347	GO:0000122	protein	biological_function	PLK1	negative regulation of transcription by RNA polymerase II
5460	GO:0000122	protein	biological_function	POU5F1	negative regulation of transcription by RNA polymerase II
5463	GO:0000122	protein	biological_function	POU6F1	negative regulation of transcription by RNA polymerase II
5465	GO:0000122	protein	biological_function	PPARA	negative regulation of transcription by RNA polymerase II
5468	GO:0000122	protein	biological_function	PPARG	negative regulation of transcription by RNA polymerase II
5481	GO:0000122	protein	biological_function	PPID	negative regulation of transcription by RNA polymerase II
5629	GO:0000122	protein	biological_function	PROX1	negative regulation of transcription by RNA polymerase II
5663	GO:0000122	protein	biological_function	PSEN1	negative regulation of transcription by RNA polymerase II
5716	GO:0000122	protein	biological_function	PSMD10	negative regulation of transcription by RNA polymerase II
5727	GO:0000122	protein	biological_function	PTCH1	negative regulation of transcription by RNA polymerase II
5741	GO:0000122	protein	biological_function	PTH	negative regulation of transcription by RNA polymerase II
5828	GO:0000122	protein	biological_function	PEX2	negative regulation of transcription by RNA polymerase II
5970	GO:0000122	protein	biological_function	RELA	negative regulation of transcription by RNA polymerase II
5978	GO:0000122	protein	biological_function	REST	negative regulation of transcription by RNA polymerase II
5987	GO:0000122	protein	biological_function	TRIM27	negative regulation of transcription by RNA polymerase II
6097	GO:0000122	protein	biological_function		negative regulation of transcription by RNA polymerase II
6134	GO:0000122	protein	biological_function	RPL10	negative regulation of transcription by RNA polymerase II
6208	GO:0000122	protein	biological_function	RPS14	negative regulation of transcription by RNA polymerase II
6239	GO:0000122	protein	biological_function	RREB1	negative regulation of transcription by RNA polymerase II
6256	GO:0000122	protein	biological_function	RXRA	negative regulation of transcription by RNA polymerase II
6299	GO:0000122	protein	biological_function	SALL1	negative regulation of transcription by RNA polymerase II
6301	GO:0000122	protein	biological_function	SARS	negative regulation of transcription by RNA polymerase II
6304	GO:0000122	protein	biological_function	SATB1	negative regulation of transcription by RNA polymerase II
6421	GO:0000122	protein	biological_function	SFPQ	negative regulation of transcription by RNA polymerase II
6497	GO:0000122	protein	biological_function	SKI	negative regulation of transcription by RNA polymerase II
6591	GO:0000122	protein	biological_function	SNAI2	negative regulation of transcription by RNA polymerase II
6615	GO:0000122	protein	biological_function	SNAI1	negative regulation of transcription by RNA polymerase II
6664	GO:0000122	protein	biological_function	SOX11	negative regulation of transcription by RNA polymerase II
6668	GO:0000122	protein	biological_function	SP2	negative regulation of transcription by RNA polymerase II
6672	GO:0000122	protein	biological_function	SP100	negative regulation of transcription by RNA polymerase II
6721	GO:0000122	protein	biological_function	SREBF2	negative regulation of transcription by RNA polymerase II
6827	GO:0000122	protein	biological_function	SUPT4H1	negative regulation of transcription by RNA polymerase II
6829	GO:0000122	protein	biological_function	SUPT5H	negative regulation of transcription by RNA polymerase II
6839	GO:0000122	protein	biological_function	SUV39H1	negative regulation of transcription by RNA polymerase II
6879	GO:0000122	protein	biological_function	TAF7	negative regulation of transcription by RNA polymerase II
6907	GO:0000122	protein	biological_function	TBL1X	negative regulation of transcription by RNA polymerase II
6909	GO:0000122	protein	biological_function	TBX2	negative regulation of transcription by RNA polymerase II
6926	GO:0000122	protein	biological_function	TBX3	negative regulation of transcription by RNA polymerase II
6929	GO:0000122	protein	biological_function	TCF3	negative regulation of transcription by RNA polymerase II
6934	GO:0000122	protein	biological_function	TCF7L2	negative regulation of transcription by RNA polymerase II
6935	GO:0000122	protein	biological_function	ZEB1	negative regulation of transcription by RNA polymerase II
6936	GO:0000122	protein	biological_function	GCFC2	negative regulation of transcription by RNA polymerase II
6943	GO:0000122	protein	biological_function	TCF21	negative regulation of transcription by RNA polymerase II
6945	GO:0000122	protein	biological_function	MLX	negative regulation of transcription by RNA polymerase II
7020	GO:0000122	protein	biological_function	TFAP2A	negative regulation of transcription by RNA polymerase II
7021	GO:0000122	protein	biological_function	TFAP2B	negative regulation of transcription by RNA polymerase II
7025	GO:0000122	protein	biological_function	NR2F1	negative regulation of transcription by RNA polymerase II
7026	GO:0000122	protein	biological_function	NR2F2	negative regulation of transcription by RNA polymerase II
7050	GO:0000122	protein	biological_function	TGIF1	negative regulation of transcription by RNA polymerase II
7080	GO:0000122	protein	biological_function	NKX2-1	negative regulation of transcription by RNA polymerase II
7124	GO:0000122	protein	biological_function	TNF	negative regulation of transcription by RNA polymerase II
7175	GO:0000122	protein	biological_function	TPR	negative regulation of transcription by RNA polymerase II
7189	GO:0000122	protein	biological_function	TRAF6	negative regulation of transcription by RNA polymerase II
7227	GO:0000122	protein	biological_function	TRPS1	negative regulation of transcription by RNA polymerase II
7291	GO:0000122	protein	biological_function	TWIST1	negative regulation of transcription by RNA polymerase II
7329	GO:0000122	protein	biological_function	UBE2I	negative regulation of transcription by RNA polymerase II
7421	GO:0000122	protein	biological_function	VDR	negative regulation of transcription by RNA polymerase II
7422	GO:0000122	protein	biological_function	VEGFA	negative regulation of transcription by RNA polymerase II
7430	GO:0000122	protein	biological_function	EZR	negative regulation of transcription by RNA polymerase II
7466	GO:0000122	protein	biological_function	WFS1	negative regulation of transcription by RNA polymerase II
7490	GO:0000122	protein	biological_function	WT1	negative regulation of transcription by RNA polymerase II
7528	GO:0000122	protein	biological_function	YY1	negative regulation of transcription by RNA polymerase II
7538	GO:0000122	protein	biological_function	ZFP36	negative regulation of transcription by RNA polymerase II
7555	GO:0000122	protein	biological_function	CNBP	negative regulation of transcription by RNA polymerase II
7593	GO:0000122	protein	biological_function	MZF1	negative regulation of transcription by RNA polymerase II
7699	GO:0000122	protein	biological_function	ZNF140	negative regulation of transcription by RNA polymerase II
7703	GO:0000122	protein	biological_function	PCGF2	negative regulation of transcription by RNA polymerase II
7704	GO:0000122	protein	biological_function	ZBTB16	negative regulation of transcription by RNA polymerase II
7707	GO:0000122	protein	biological_function	ZNF148	negative regulation of transcription by RNA polymerase II
7727	GO:0000122	protein	biological_function	ZNF174	negative regulation of transcription by RNA polymerase II
7728	GO:0000122	protein	biological_function	ZNF175	negative regulation of transcription by RNA polymerase II
7753	GO:0000122	protein	biological_function	ZNF202	negative regulation of transcription by RNA polymerase II
7755	GO:0000122	protein	biological_function	ZNF205	negative regulation of transcription by RNA polymerase II
7764	GO:0000122	protein	biological_function	ZNF217	negative regulation of transcription by RNA polymerase II
7767	GO:0000122	protein	biological_function	ZNF224	negative regulation of transcription by RNA polymerase II
7975	GO:0000122	protein	biological_function	MAFK	negative regulation of transcription by RNA polymerase II
8091	GO:0000122	protein	biological_function	HMGA2	negative regulation of transcription by RNA polymerase II
8092	GO:0000122	protein	biological_function	ALX1	negative regulation of transcription by RNA polymerase II
8187	GO:0000122	protein	biological_function		negative regulation of transcription by RNA polymerase II
8204	GO:0000122	protein	biological_function	NRIP1	negative regulation of transcription by RNA polymerase II
8409	GO:0000122	protein	biological_function	UXT	negative regulation of transcription by RNA polymerase II
8462	GO:0000122	protein	biological_function	KLF11	negative regulation of transcription by RNA polymerase II
8535	GO:0000122	protein	biological_function	CBX4	negative regulation of transcription by RNA polymerase II
8545	GO:0000122	protein	biological_function	CGGBP1	negative regulation of transcription by RNA polymerase II
8553	GO:0000122	protein	biological_function	BHLHE40	negative regulation of transcription by RNA polymerase II
8725	GO:0000122	protein	biological_function	URI1	negative regulation of transcription by RNA polymerase II
8841	GO:0000122	protein	biological_function	HDAC3	negative regulation of transcription by RNA polymerase II
8863	GO:0000122	protein	biological_function	PER3	negative regulation of transcription by RNA polymerase II
9093	GO:0000122	protein	biological_function	DNAJA3	negative regulation of transcription by RNA polymerase II
9099	GO:0000122	protein	biological_function	USP2	negative regulation of transcription by RNA polymerase II
9208	GO:0000122	protein	biological_function	LRRFIP1	negative regulation of transcription by RNA polymerase II
9212	GO:0000122	protein	biological_function	AURKB	negative regulation of transcription by RNA polymerase II
9314	GO:0000122	protein	biological_function	KLF4	negative regulation of transcription by RNA polymerase II
9349	GO:0000122	protein	biological_function	RPL23	negative regulation of transcription by RNA polymerase II
9421	GO:0000122	protein	biological_function	HAND1	negative regulation of transcription by RNA polymerase II
9555	GO:0000122	protein	biological_function	H2AFY	negative regulation of transcription by RNA polymerase II
9572	GO:0000122	protein	biological_function	NR1D1	negative regulation of transcription by RNA polymerase II
9611	GO:0000122	protein	biological_function	NCOR1	negative regulation of transcription by RNA polymerase II
9612	GO:0000122	protein	biological_function	NCOR2	negative regulation of transcription by RNA polymerase II
9730	GO:0000122	protein	biological_function	DCAF1	negative regulation of transcription by RNA polymerase II
9734	GO:0000122	protein	biological_function	HDAC9	negative regulation of transcription by RNA polymerase II
9745	GO:0000122	protein	biological_function	ZNF536	negative regulation of transcription by RNA polymerase II
9759	GO:0000122	protein	biological_function	HDAC4	negative regulation of transcription by RNA polymerase II
9839	GO:0000122	protein	biological_function	ZEB2	negative regulation of transcription by RNA polymerase II
9925	GO:0000122	protein	biological_function	ZBTB5	negative regulation of transcription by RNA polymerase II
10014	GO:0000122	protein	biological_function	HDAC5	negative regulation of transcription by RNA polymerase II
10127	GO:0000122	protein	biological_function	ZNF263	negative regulation of transcription by RNA polymerase II
10370	GO:0000122	protein	biological_function	CITED2	negative regulation of transcription by RNA polymerase II
10459	GO:0000122	protein	biological_function	MAD2L2	negative regulation of transcription by RNA polymerase II
10468	GO:0000122	protein	biological_function	FST	negative regulation of transcription by RNA polymerase II
10481	GO:0000122	protein	biological_function	HOXB13	negative regulation of transcription by RNA polymerase II
10507	GO:0000122	protein	biological_function	SEMA4D	negative regulation of transcription by RNA polymerase II
10522	GO:0000122	protein	biological_function	DEAF1	negative regulation of transcription by RNA polymerase II
10524	GO:0000122	protein	biological_function	KAT5	negative regulation of transcription by RNA polymerase II
10614	GO:0000122	protein	biological_function	HEXIM1	negative regulation of transcription by RNA polymerase II
10664	GO:0000122	protein	biological_function	CTCF	negative regulation of transcription by RNA polymerase II
10732	GO:0000122	protein	biological_function	TCFL5	negative regulation of transcription by RNA polymerase II
10795	GO:0000122	protein	biological_function	ZNF268	negative regulation of transcription by RNA polymerase II
10865	GO:0000122	protein	biological_function	ARID5A	negative regulation of transcription by RNA polymerase II
10915	GO:0000122	protein	biological_function	TCERG1	negative regulation of transcription by RNA polymerase II
10919	GO:0000122	protein	biological_function	EHMT2	negative regulation of transcription by RNA polymerase II
11060	GO:0000122	protein	biological_function	WWP2	negative regulation of transcription by RNA polymerase II
11107	GO:0000122	protein	biological_function	PRDM5	negative regulation of transcription by RNA polymerase II
11218	GO:0000122	protein	biological_function	DDX20	negative regulation of transcription by RNA polymerase II
11244	GO:0000122	protein	biological_function	ZHX1	negative regulation of transcription by RNA polymerase II
11278	GO:0000122	protein	biological_function	KLF12	negative regulation of transcription by RNA polymerase II
11279	GO:0000122	protein	biological_function	KLF8	negative regulation of transcription by RNA polymerase II
22849	GO:0000122	protein	biological_function	CPEB3	negative regulation of transcription by RNA polymerase II
22882	GO:0000122	protein	biological_function	ZHX2	negative regulation of transcription by RNA polymerase II
22890	GO:0000122	protein	biological_function	ZBTB1	negative regulation of transcription by RNA polymerase II
22933	GO:0000122	protein	biological_function	SIRT2	negative regulation of transcription by RNA polymerase II
22938	GO:0000122	protein	biological_function	SNW1	negative regulation of transcription by RNA polymerase II
22943	GO:0000122	protein	biological_function	DKK1	negative regulation of transcription by RNA polymerase II
22980	GO:0000122	protein	biological_function	TCF25	negative regulation of transcription by RNA polymerase II
23013	GO:0000122	protein	biological_function	SPEN	negative regulation of transcription by RNA polymerase II
23019	GO:0000122	protein	biological_function	CNOT1	negative regulation of transcription by RNA polymerase II
23028	GO:0000122	protein	biological_function	KDM1A	negative regulation of transcription by RNA polymerase II
23286	GO:0000122	protein	biological_function	WWC1	negative regulation of transcription by RNA polymerase II
23316	GO:0000122	protein	biological_function	CUX2	negative regulation of transcription by RNA polymerase II
23411	GO:0000122	protein	biological_function	SIRT1	negative regulation of transcription by RNA polymerase II
23462	GO:0000122	protein	biological_function	HEY1	negative regulation of transcription by RNA polymerase II
23466	GO:0000122	protein	biological_function	CBX6	negative regulation of transcription by RNA polymerase II
23468	GO:0000122	protein	biological_function	CBX5	negative regulation of transcription by RNA polymerase II
23492	GO:0000122	protein	biological_function	CBX7	negative regulation of transcription by RNA polymerase II
23493	GO:0000122	protein	biological_function	HEY2	negative regulation of transcription by RNA polymerase II
23528	GO:0000122	protein	biological_function	ZNF281	negative regulation of transcription by RNA polymerase II
23741	GO:0000122	protein	biological_function	EID1	negative regulation of transcription by RNA polymerase II
25803	GO:0000122	protein	biological_function	SPDEF	negative regulation of transcription by RNA polymerase II
25836	GO:0000122	protein	biological_function	NIPBL	negative regulation of transcription by RNA polymerase II
25942	GO:0000122	protein	biological_function	SIN3A	negative regulation of transcription by RNA polymerase II
25959	GO:0000122	protein	biological_function	KANK2	negative regulation of transcription by RNA polymerase II
26155	GO:0000122	protein	biological_function	NOC2L	negative regulation of transcription by RNA polymerase II
26287	GO:0000122	protein	biological_function	ANKRD2	negative regulation of transcription by RNA polymerase II
27022	GO:0000122	protein	biological_function	FOXD3	negative regulation of transcription by RNA polymerase II
29128	GO:0000122	protein	biological_function	UHRF1	negative regulation of transcription by RNA polymerase II
29883	GO:0000122	protein	biological_function	CNOT7	negative regulation of transcription by RNA polymerase II
29997	GO:0000122	protein	biological_function	NOP53	negative regulation of transcription by RNA polymerase II
30009	GO:0000122	protein	biological_function	TBX21	negative regulation of transcription by RNA polymerase II
50674	GO:0000122	protein	biological_function	NEUROG3	negative regulation of transcription by RNA polymerase II
50945	GO:0000122	protein	biological_function	TBX22	negative regulation of transcription by RNA polymerase II
51222	GO:0000122	protein	biological_function		negative regulation of transcription by RNA polymerase II
51339	GO:0000122	protein	biological_function	DACT1	negative regulation of transcription by RNA polymerase II
51385	GO:0000122	protein	biological_function	ZNF589	negative regulation of transcription by RNA polymerase II
51513	GO:0000122	protein	biological_function	ETV7	negative regulation of transcription by RNA polymerase II
51523	GO:0000122	protein	biological_function	CXXC5	negative regulation of transcription by RNA polymerase II
51547	GO:0000122	protein	biological_function	SIRT7	negative regulation of transcription by RNA polymerase II
51616	GO:0000122	protein	biological_function	TAF9B	negative regulation of transcription by RNA polymerase II
51684	GO:0000122	protein	biological_function	SUFU	negative regulation of transcription by RNA polymerase II
53335	GO:0000122	protein	biological_function	BCL11A	negative regulation of transcription by RNA polymerase II
54345	GO:0000122	protein	biological_function	SOX18	negative regulation of transcription by RNA polymerase II
54880	GO:0000122	protein	biological_function	BCOR	negative regulation of transcription by RNA polymerase II
54927	GO:0000122	protein	biological_function	CHCHD3	negative regulation of transcription by RNA polymerase II
55145	GO:0000122	protein	biological_function	THAP1	negative regulation of transcription by RNA polymerase II
55506	GO:0000122	protein	biological_function	H2AFY2	negative regulation of transcription by RNA polymerase II
55509	GO:0000122	protein	biological_function	BATF3	negative regulation of transcription by RNA polymerase II
55646	GO:0000122	protein	biological_function	LYAR	negative regulation of transcription by RNA polymerase II
55657	GO:0000122	protein	biological_function	ZNF692	negative regulation of transcription by RNA polymerase II
55689	GO:0000122	protein	biological_function	YEATS2	negative regulation of transcription by RNA polymerase II
55841	GO:0000122	protein	biological_function	WWC3	negative regulation of transcription by RNA polymerase II
55929	GO:0000122	protein	biological_function	DMAP1	negative regulation of transcription by RNA polymerase II
56940	GO:0000122	protein	biological_function	DUSP22	negative regulation of transcription by RNA polymerase II
56950	GO:0000122	protein	biological_function	SMYD2	negative regulation of transcription by RNA polymerase II
56957	GO:0000122	protein	biological_function	OTUD7B	negative regulation of transcription by RNA polymerase II
57215	GO:0000122	protein	biological_function	THAP11	negative regulation of transcription by RNA polymerase II
57332	GO:0000122	protein	biological_function	CBX8	negative regulation of transcription by RNA polymerase II
57600	GO:0000122	protein	biological_function	FNIP2	negative regulation of transcription by RNA polymerase II
57621	GO:0000122	protein	biological_function	ZBTB2	negative regulation of transcription by RNA polymerase II
57649	GO:0000122	protein	biological_function	PHF12	negative regulation of transcription by RNA polymerase II
57659	GO:0000122	protein	biological_function	ZBTB4	negative regulation of transcription by RNA polymerase II
57673	GO:0000122	protein	biological_function	BEND3	negative regulation of transcription by RNA polymerase II
57680	GO:0000122	protein	biological_function	CHD8	negative regulation of transcription by RNA polymerase II
57761	GO:0000122	protein	biological_function	TRIB3	negative regulation of transcription by RNA polymerase II
59348	GO:0000122	protein	biological_function	ZNF350	negative regulation of transcription by RNA polymerase II
60436	GO:0000122	protein	biological_function	TGIF2	negative regulation of transcription by RNA polymerase II
63976	GO:0000122	protein	biological_function	PRDM16	negative regulation of transcription by RNA polymerase II
64207	GO:0000122	protein	biological_function	IRF2BPL	negative regulation of transcription by RNA polymerase II
64376	GO:0000122	protein	biological_function	IKZF5	negative regulation of transcription by RNA polymerase II
64412	GO:0000122	protein	biological_function	GZF1	negative regulation of transcription by RNA polymerase II
64426	GO:0000122	protein	biological_function	SUDS3	negative regulation of transcription by RNA polymerase II
78986	GO:0000122	protein	biological_function	DUSP26	negative regulation of transcription by RNA polymerase II
79192	GO:0000122	protein	biological_function	IRX1	negative regulation of transcription by RNA polymerase II
79365	GO:0000122	protein	biological_function	BHLHE41	negative regulation of transcription by RNA polymerase II
79577	GO:0000122	protein	biological_function	CDC73	negative regulation of transcription by RNA polymerase II
79595	GO:0000122	protein	biological_function	SAP130	negative regulation of transcription by RNA polymerase II
79618	GO:0000122	protein	biological_function	HMBOX1	negative regulation of transcription by RNA polymerase II
79648	GO:0000122	protein	biological_function	MCPH1	negative regulation of transcription by RNA polymerase II
79718	GO:0000122	protein	biological_function	TBL1XR1	negative regulation of transcription by RNA polymerase II
79723	GO:0000122	protein	biological_function	SUV39H2	negative regulation of transcription by RNA polymerase II
79733	GO:0000122	protein	biological_function	E2F8	negative regulation of transcription by RNA polymerase II
80014	GO:0000122	protein	biological_function	WWC2	negative regulation of transcription by RNA polymerase II
80314	GO:0000122	protein	biological_function	EPC1	negative regulation of transcription by RNA polymerase II
80317	GO:0000122	protein	biological_function	ZKSCAN3	negative regulation of transcription by RNA polymerase II
80712	GO:0000122	protein	biological_function	ESX1	negative regulation of transcription by RNA polymerase II
81857	GO:0000122	protein	biological_function	MED25	negative regulation of transcription by RNA polymerase II
83666	GO:0000122	protein	biological_function	PARP9	negative regulation of transcription by RNA polymerase II
83860	GO:0000122	protein	biological_function	TAF3	negative regulation of transcription by RNA polymerase II
83933	GO:0000122	protein	biological_function	HDAC10	negative regulation of transcription by RNA polymerase II
84159	GO:0000122	protein	biological_function	ARID5B	negative regulation of transcription by RNA polymerase II
84174	GO:0000122	protein	biological_function	SLA2	negative regulation of transcription by RNA polymerase II
84295	GO:0000122	protein	biological_function	PHF6	negative regulation of transcription by RNA polymerase II
84619	GO:0000122	protein	biological_function	ZGPAT	negative regulation of transcription by RNA polymerase II
84733	GO:0000122	protein	biological_function	CBX2	negative regulation of transcription by RNA polymerase II
92140	GO:0000122	protein	biological_function	MTDH	negative regulation of transcription by RNA polymerase II
96459	GO:0000122	protein	biological_function	FNIP1	negative regulation of transcription by RNA polymerase II
124790	GO:0000122	protein	biological_function	HEXIM2	negative regulation of transcription by RNA polymerase II
140290	GO:0000122	protein	biological_function	TCP10L	negative regulation of transcription by RNA polymerase II
144455	GO:0000122	protein	biological_function	E2F7	negative regulation of transcription by RNA polymerase II
153090	GO:0000122	protein	biological_function	DAB2IP	negative regulation of transcription by RNA polymerase II
153572	GO:0000122	protein	biological_function	IRX2	negative regulation of transcription by RNA polymerase II
155061	GO:0000122	protein	biological_function	ZNF746	negative regulation of transcription by RNA polymerase II
165631	GO:0000122	protein	biological_function	PARP15	negative regulation of transcription by RNA polymerase II
167465	GO:0000122	protein	biological_function		negative regulation of transcription by RNA polymerase II
171392	GO:0000122	protein	biological_function	ZNF675	negative regulation of transcription by RNA polymerase II
195814	GO:0000122	protein	biological_function	SDR16C5	negative regulation of transcription by RNA polymerase II
201163	GO:0000122	protein	biological_function	FLCN	negative regulation of transcription by RNA polymerase II
221895	GO:0000122	protein	biological_function	JAZF1	negative regulation of transcription by RNA polymerase II
266740	GO:0000122	protein	biological_function	MAGEA2B	negative regulation of transcription by RNA polymerase II
387893	GO:0000122	protein	biological_function	KMT5A	negative regulation of transcription by RNA polymerase II
196	GO:0006366	protein	biological_function	AHR	transcription by RNA polymerase II
408	GO:0006366	protein	biological_function	ARRB1	transcription by RNA polymerase II
409	GO:0006366	protein	biological_function	ARRB2	transcription by RNA polymerase II
659	GO:0006366	protein	biological_function	BMPR2	transcription by RNA polymerase II
902	GO:0006366	protein	biological_function	CCNH	transcription by RNA polymerase II
1022	GO:0006366	protein	biological_function	CDK7	transcription by RNA polymerase II
1855	GO:0006366	protein	biological_function	DVL1	transcription by RNA polymerase II
1856	GO:0006366	protein	biological_function	DVL2	transcription by RNA polymerase II
1958	GO:0006366	protein	biological_function	EGR1	transcription by RNA polymerase II
2068	GO:0006366	protein	biological_function	ERCC2	transcription by RNA polymerase II
2071	GO:0006366	protein	biological_function	ERCC3	transcription by RNA polymerase II
2099	GO:0006366	protein	biological_function	ESR1	transcription by RNA polymerase II
2623	GO:0006366	protein	biological_function	GATA1	transcription by RNA polymerase II
2627	GO:0006366	protein	biological_function	GATA6	transcription by RNA polymerase II
2957	GO:0006366	protein	biological_function	GTF2A1	transcription by RNA polymerase II
2958	GO:0006366	protein	biological_function	GTF2A2	transcription by RNA polymerase II
2965	GO:0006366	protein	biological_function	GTF2H1	transcription by RNA polymerase II
2966	GO:0006366	protein	biological_function	GTF2H2	transcription by RNA polymerase II
2967	GO:0006366	protein	biological_function	GTF2H3	transcription by RNA polymerase II
2968	GO:0006366	protein	biological_function	GTF2H4	transcription by RNA polymerase II
3091	GO:0006366	protein	biological_function	HIF1A	transcription by RNA polymerase II
4331	GO:0006366	protein	biological_function	MNAT1	transcription by RNA polymerase II
5080	GO:0006366	protein	biological_function	PAX6	transcription by RNA polymerase II
5430	GO:0006366	protein	biological_function	POLR2A	transcription by RNA polymerase II
5431	GO:0006366	protein	biological_function	POLR2B	transcription by RNA polymerase II
5432	GO:0006366	protein	biological_function	POLR2C	transcription by RNA polymerase II
5433	GO:0006366	protein	biological_function	POLR2D	transcription by RNA polymerase II
5434	GO:0006366	protein	biological_function	POLR2E	transcription by RNA polymerase II
5435	GO:0006366	protein	biological_function	POLR2F	transcription by RNA polymerase II
5436	GO:0006366	protein	biological_function	POLR2G	transcription by RNA polymerase II
5437	GO:0006366	protein	biological_function	POLR2H	transcription by RNA polymerase II
5438	GO:0006366	protein	biological_function	POLR2I	transcription by RNA polymerase II
5439	GO:0006366	protein	biological_function	POLR2J	transcription by RNA polymerase II
5440	GO:0006366	protein	biological_function	POLR2K	transcription by RNA polymerase II
5441	GO:0006366	protein	biological_function	POLR2L	transcription by RNA polymerase II
6722	GO:0006366	protein	biological_function	SRF	transcription by RNA polymerase II
6879	GO:0006366	protein	biological_function	TAF7	transcription by RNA polymerase II
6908	GO:0006366	protein	biological_function	TBP	transcription by RNA polymerase II
7067	GO:0006366	protein	biological_function	THRA	transcription by RNA polymerase II
7391	GO:0006366	protein	biological_function	USF1	transcription by RNA polymerase II
7392	GO:0006366	protein	biological_function	USF2	transcription by RNA polymerase II
8521	GO:0006366	protein	biological_function	GCM1	transcription by RNA polymerase II
9188	GO:0006366	protein	biological_function	DDX21	transcription by RNA polymerase II
9232	GO:0006366	protein	biological_function	PTTG1	transcription by RNA polymerase II
9247	GO:0006366	protein	biological_function	GCM2	transcription by RNA polymerase II
9421	GO:0006366	protein	biological_function	HAND1	transcription by RNA polymerase II
26257	GO:0006366	protein	biological_function	NKX2-8	transcription by RNA polymerase II
27316	GO:0006366	protein	biological_function	RBMX	transcription by RNA polymerase II
29079	GO:0006366	protein	biological_function	MED4	transcription by RNA polymerase II
51176	GO:0006366	protein	biological_function	LEF1	transcription by RNA polymerase II
340069	GO:0006366	protein	biological_function	FAM170A	transcription by RNA polymerase II
20	GO:0006357	protein	biological_function	ABCA2	regulation of transcription by RNA polymerase II
196	GO:0006357	protein	biological_function	AHR	regulation of transcription by RNA polymerase II
307	GO:0006357	protein	biological_function	ANXA4	regulation of transcription by RNA polymerase II
493	GO:0006357	protein	biological_function	ATP2B4	regulation of transcription by RNA polymerase II
672	GO:0006357	protein	biological_function	BRCA1	regulation of transcription by RNA polymerase II
1054	GO:0006357	protein	biological_function	CEBPG	regulation of transcription by RNA polymerase II
1609	GO:0006357	protein	biological_function	DGKQ	regulation of transcription by RNA polymerase II
1655	GO:0006357	protein	biological_function	DDX5	regulation of transcription by RNA polymerase II
1660	GO:0006357	protein	biological_function	DHX9	regulation of transcription by RNA polymerase II
1998	GO:0006357	protein	biological_function	ELF2	regulation of transcription by RNA polymerase II
2304	GO:0006357	protein	biological_function	FOXE1	regulation of transcription by RNA polymerase II
2928	GO:0006357	protein	biological_function	GSC2	regulation of transcription by RNA polymerase II
3146	GO:0006357	protein	biological_function	HMGB1	regulation of transcription by RNA polymerase II
3148	GO:0006357	protein	biological_function	HMGB2	regulation of transcription by RNA polymerase II
3170	GO:0006357	protein	biological_function	FOXA2	regulation of transcription by RNA polymerase II
3172	GO:0006357	protein	biological_function	HNF4A	regulation of transcription by RNA polymerase II
3624	GO:0006357	protein	biological_function	INHBA	regulation of transcription by RNA polymerase II
4088	GO:0006357	protein	biological_function	SMAD3	regulation of transcription by RNA polymerase II
4331	GO:0006357	protein	biological_function	MNAT1	regulation of transcription by RNA polymerase II
5308	GO:0006357	protein	biological_function	PITX2	regulation of transcription by RNA polymerase II
5579	GO:0006357	protein	biological_function	PRKCB	regulation of transcription by RNA polymerase II
5585	GO:0006357	protein	biological_function	PKN1	regulation of transcription by RNA polymerase II
5705	GO:0006357	protein	biological_function	PSMC5	regulation of transcription by RNA polymerase II
5885	GO:0006357	protein	biological_function	RAD21	regulation of transcription by RNA polymerase II
6046	GO:0006357	protein	biological_function	BRD2	regulation of transcription by RNA polymerase II
6648	GO:0006357	protein	biological_function	SOD2	regulation of transcription by RNA polymerase II
6671	GO:0006357	protein	biological_function	SP4	regulation of transcription by RNA polymerase II
6927	GO:0006357	protein	biological_function	HNF1A	regulation of transcription by RNA polymerase II
6934	GO:0006357	protein	biological_function	TCF7L2	regulation of transcription by RNA polymerase II
7024	GO:0006357	protein	biological_function	TFCP2	regulation of transcription by RNA polymerase II
7067	GO:0006357	protein	biological_function	THRA	regulation of transcription by RNA polymerase II
7294	GO:0006357	protein	biological_function	TXK	regulation of transcription by RNA polymerase II
8019	GO:0006357	protein	biological_function	BRD3	regulation of transcription by RNA polymerase II
8473	GO:0006357	protein	biological_function	OGT	regulation of transcription by RNA polymerase II
8518	GO:0006357	protein	biological_function	ELP1	regulation of transcription by RNA polymerase II
8725	GO:0006357	protein	biological_function	URI1	regulation of transcription by RNA polymerase II
9440	GO:0006357	protein	biological_function	MED17	regulation of transcription by RNA polymerase II
9441	GO:0006357	protein	biological_function	MED26	regulation of transcription by RNA polymerase II
9442	GO:0006357	protein	biological_function	MED27	regulation of transcription by RNA polymerase II
9443	GO:0006357	protein	biological_function	MED7	regulation of transcription by RNA polymerase II
10272	GO:0006357	protein	biological_function	FSTL3	regulation of transcription by RNA polymerase II
10521	GO:0006357	protein	biological_function	DDX17	regulation of transcription by RNA polymerase II
10923	GO:0006357	protein	biological_function	SUB1	regulation of transcription by RNA polymerase II
11267	GO:0006357	protein	biological_function	SNF8	regulation of transcription by RNA polymerase II
23028	GO:0006357	protein	biological_function	KDM1A	regulation of transcription by RNA polymerase II
23081	GO:0006357	protein	biological_function	KDM4C	regulation of transcription by RNA polymerase II
23125	GO:0006357	protein	biological_function	CAMTA2	regulation of transcription by RNA polymerase II
26610	GO:0006357	protein	biological_function	ELP4	regulation of transcription by RNA polymerase II
29117	GO:0006357	protein	biological_function	BRD7	regulation of transcription by RNA polymerase II
50485	GO:0006357	protein	biological_function	SMARCAL1	regulation of transcription by RNA polymerase II
55140	GO:0006357	protein	biological_function	ELP3	regulation of transcription by RNA polymerase II
56938	GO:0006357	protein	biological_function	ARNTL2	regulation of transcription by RNA polymerase II
58160	GO:0006357	protein	biological_function	NFE4	regulation of transcription by RNA polymerase II
58190	GO:0006357	protein	biological_function	CTDSP1	regulation of transcription by RNA polymerase II
79809	GO:0006357	protein	biological_function	TTC21B	regulation of transcription by RNA polymerase II
83990	GO:0006357	protein	biological_function	BRIP1	regulation of transcription by RNA polymerase II
138474	GO:0006357	protein	biological_function	TAF1L	regulation of transcription by RNA polymerase II
404281	GO:0006357	protein	biological_function	YY2	regulation of transcription by RNA polymerase II
166	GO:0045892	protein	biological_function	AES	negative regulation of transcription, DNA-templated
190	GO:0045892	protein	biological_function	NR0B1	negative regulation of transcription, DNA-templated
332	GO:0045892	protein	biological_function	BIRC5	negative regulation of transcription, DNA-templated
429	GO:0045892	protein	biological_function	ASCL1	negative regulation of transcription, DNA-templated
602	GO:0045892	protein	biological_function	BCL3	negative regulation of transcription, DNA-templated
604	GO:0045892	protein	biological_function	BCL6	negative regulation of transcription, DNA-templated
650	GO:0045892	protein	biological_function	BMP2	negative regulation of transcription, DNA-templated
652	GO:0045892	protein	biological_function	BMP4	negative regulation of transcription, DNA-templated
655	GO:0045892	protein	biological_function	BMP7	negative regulation of transcription, DNA-templated
668	GO:0045892	protein	biological_function	FOXL2	negative regulation of transcription, DNA-templated
672	GO:0045892	protein	biological_function	BRCA1	negative regulation of transcription, DNA-templated
796	GO:0045892	protein	biological_function	CALCA	negative regulation of transcription, DNA-templated
811	GO:0045892	protein	biological_function	CALR	negative regulation of transcription, DNA-templated
860	GO:0045892	protein	biological_function	RUNX2	negative regulation of transcription, DNA-templated
862	GO:0045892	protein	biological_function	RUNX1T1	negative regulation of transcription, DNA-templated
863	GO:0045892	protein	biological_function	CBFA2T3	negative regulation of transcription, DNA-templated
952	GO:0045892	protein	biological_function	CD38	negative regulation of transcription, DNA-templated
1020	GO:0045892	protein	biological_function	CDK5	negative regulation of transcription, DNA-templated
1027	GO:0045892	protein	biological_function	CDKN1B	negative regulation of transcription, DNA-templated
1028	GO:0045892	protein	biological_function	CDKN1C	negative regulation of transcription, DNA-templated
1029	GO:0045892	protein	biological_function	CDKN2A	negative regulation of transcription, DNA-templated
1063	GO:0045892	protein	biological_function	CENPF	negative regulation of transcription, DNA-templated
1112	GO:0045892	protein	biological_function	FOXN3	negative regulation of transcription, DNA-templated
1407	GO:0045892	protein	biological_function	CRY1	negative regulation of transcription, DNA-templated
1408	GO:0045892	protein	biological_function	CRY2	negative regulation of transcription, DNA-templated
1437	GO:0045892	protein	biological_function	CSF2	negative regulation of transcription, DNA-templated
1499	GO:0045892	protein	biological_function	CTNNB1	negative regulation of transcription, DNA-templated
1601	GO:0045892	protein	biological_function	DAB2	negative regulation of transcription, DNA-templated
1602	GO:0045892	protein	biological_function	DACH1	negative regulation of transcription, DNA-templated
1611	GO:0045892	protein	biological_function	DAP	negative regulation of transcription, DNA-templated
1616	GO:0045892	protein	biological_function	DAXX	negative regulation of transcription, DNA-templated
1649	GO:0045892	protein	biological_function	DDIT3	negative regulation of transcription, DNA-templated
1869	GO:0045892	protein	biological_function	E2F1	negative regulation of transcription, DNA-templated
1999	GO:0045892	protein	biological_function	ELF3	negative regulation of transcription, DNA-templated
2004	GO:0045892	protein	biological_function	ELK3	negative regulation of transcription, DNA-templated
2023	GO:0045892	protein	biological_function	ENO1	negative regulation of transcription, DNA-templated
2069	GO:0045892	protein	biological_function	EREG	negative regulation of transcription, DNA-templated
2122	GO:0045892	protein	biological_function	MECOM	negative regulation of transcription, DNA-templated
2146	GO:0045892	protein	biological_function	EZH2	negative regulation of transcription, DNA-templated
2290	GO:0045892	protein	biological_function	FOXG1	negative regulation of transcription, DNA-templated
2305	GO:0045892	protein	biological_function	FOXM1	negative regulation of transcription, DNA-templated
2547	GO:0045892	protein	biological_function	XRCC6	negative regulation of transcription, DNA-templated
2621	GO:0045892	protein	biological_function	GAS6	negative regulation of transcription, DNA-templated
2625	GO:0045892	protein	biological_function	GATA3	negative regulation of transcription, DNA-templated
2627	GO:0045892	protein	biological_function	GATA6	negative regulation of transcription, DNA-templated
2672	GO:0045892	protein	biological_function	GFI1	negative regulation of transcription, DNA-templated
2729	GO:0045892	protein	biological_function	GCLC	negative regulation of transcription, DNA-templated
2737	GO:0045892	protein	biological_function	GLI3	negative regulation of transcription, DNA-templated
2909	GO:0045892	protein	biological_function	ARHGAP35	negative regulation of transcription, DNA-templated
3065	GO:0045892	protein	biological_function	HDAC1	negative regulation of transcription, DNA-templated
3066	GO:0045892	protein	biological_function	HDAC2	negative regulation of transcription, DNA-templated
3084	GO:0045892	protein	biological_function	NRG1	negative regulation of transcription, DNA-templated
3087	GO:0045892	protein	biological_function	HHEX	negative regulation of transcription, DNA-templated
3148	GO:0045892	protein	biological_function	HMGB2	negative regulation of transcription, DNA-templated
3159	GO:0045892	protein	biological_function	HMGA1	negative regulation of transcription, DNA-templated
3204	GO:0045892	protein	biological_function	HOXA7	negative regulation of transcription, DNA-templated
3275	GO:0045892	protein	biological_function	PRMT2	negative regulation of transcription, DNA-templated
3280	GO:0045892	protein	biological_function	HES1	negative regulation of transcription, DNA-templated
3312	GO:0045892	protein	biological_function	HSPA8	negative regulation of transcription, DNA-templated
3397	GO:0045892	protein	biological_function	ID1	negative regulation of transcription, DNA-templated
3398	GO:0045892	protein	biological_function	ID2	negative regulation of transcription, DNA-templated
3399	GO:0045892	protein	biological_function	ID3	negative regulation of transcription, DNA-templated
3400	GO:0045892	protein	biological_function	ID4	negative regulation of transcription, DNA-templated
3428	GO:0045892	protein	biological_function	IFI16	negative regulation of transcription, DNA-templated
3440	GO:0045892	protein	biological_function	IFNA2	negative regulation of transcription, DNA-templated
3458	GO:0045892	protein	biological_function	IFNG	negative regulation of transcription, DNA-templated
3516	GO:0045892	protein	biological_function	RBPJ	negative regulation of transcription, DNA-templated
3565	GO:0045892	protein	biological_function	IL4	negative regulation of transcription, DNA-templated
3609	GO:0045892	protein	biological_function	ILF3	negative regulation of transcription, DNA-templated
3659	GO:0045892	protein	biological_function	IRF1	negative regulation of transcription, DNA-templated
3725	GO:0045892	protein	biological_function	JUN	negative regulation of transcription, DNA-templated
3987	GO:0045892	protein	biological_function	LIMS1	negative regulation of transcription, DNA-templated
4017	GO:0045892	protein	biological_function	LOXL2	negative regulation of transcription, DNA-templated
4087	GO:0045892	protein	biological_function	SMAD2	negative regulation of transcription, DNA-templated
4089	GO:0045892	protein	biological_function	SMAD4	negative regulation of transcription, DNA-templated
4193	GO:0045892	protein	biological_function	MDM2	negative regulation of transcription, DNA-templated
4204	GO:0045892	protein	biological_function	MECP2	negative regulation of transcription, DNA-templated
4221	GO:0045892	protein	biological_function		negative regulation of transcription, DNA-templated
4261	GO:0045892	protein	biological_function	CIITA	negative regulation of transcription, DNA-templated
4294	GO:0045892	protein	biological_function	MAP3K10	negative regulation of transcription, DNA-templated
4435	GO:0045892	protein	biological_function	CITED1	negative regulation of transcription, DNA-templated
4602	GO:0045892	protein	biological_function	MYB	negative regulation of transcription, DNA-templated
4824	GO:0045892	protein	biological_function	NKX3-1	negative regulation of transcription, DNA-templated
5036	GO:0045892	protein	biological_function	PA2G4	negative regulation of transcription, DNA-templated
5076	GO:0045892	protein	biological_function	PAX2	negative regulation of transcription, DNA-templated
5083	GO:0045892	protein	biological_function	PAX9	negative regulation of transcription, DNA-templated
5119	GO:0045892	protein	biological_function	CHMP1A	negative regulation of transcription, DNA-templated
5155	GO:0045892	protein	biological_function	PDGFB	negative regulation of transcription, DNA-templated
5195	GO:0045892	protein	biological_function	PEX14	negative regulation of transcription, DNA-templated
5204	GO:0045892	protein	biological_function	PFDN5	negative regulation of transcription, DNA-templated
5205	GO:0045892	protein	biological_function	ATP8B1	negative regulation of transcription, DNA-templated
5245	GO:0045892	protein	biological_function	PHB	negative regulation of transcription, DNA-templated
5371	GO:0045892	protein	biological_function	PML	negative regulation of transcription, DNA-templated
5451	GO:0045892	protein	biological_function	POU2F1	negative regulation of transcription, DNA-templated
5629	GO:0045892	protein	biological_function	PROX1	negative regulation of transcription, DNA-templated
5796	GO:0045892	protein	biological_function	PTPRK	negative regulation of transcription, DNA-templated
5859	GO:0045892	protein	biological_function	QARS	negative regulation of transcription, DNA-templated
5914	GO:0045892	protein	biological_function	RARA	negative regulation of transcription, DNA-templated
5925	GO:0045892	protein	biological_function	RB1	negative regulation of transcription, DNA-templated
5926	GO:0045892	protein	biological_function	ARID4A	negative regulation of transcription, DNA-templated
5970	GO:0045892	protein	biological_function	RELA	negative regulation of transcription, DNA-templated
5978	GO:0045892	protein	biological_function	REST	negative regulation of transcription, DNA-templated
5991	GO:0045892	protein	biological_function	RFX3	negative regulation of transcription, DNA-templated
6015	GO:0045892	protein	biological_function	RING1	negative regulation of transcription, DNA-templated
6299	GO:0045892	protein	biological_function	SALL1	negative regulation of transcription, DNA-templated
6310	GO:0045892	protein	biological_function	ATXN1	negative regulation of transcription, DNA-templated
6375	GO:0045892	protein	biological_function	XCL1	negative regulation of transcription, DNA-templated
6418	GO:0045892	protein	biological_function	SET	negative regulation of transcription, DNA-templated
6422	GO:0045892	protein	biological_function	SFRP1	negative regulation of transcription, DNA-templated
6423	GO:0045892	protein	biological_function	SFRP2	negative regulation of transcription, DNA-templated
6464	GO:0045892	protein	biological_function	SHC1	negative regulation of transcription, DNA-templated
6496	GO:0045892	protein	biological_function	SIX3	negative regulation of transcription, DNA-templated
6595	GO:0045892	protein	biological_function	SMARCA2	negative regulation of transcription, DNA-templated
6597	GO:0045892	protein	biological_function	SMARCA4	negative regulation of transcription, DNA-templated
6601	GO:0045892	protein	biological_function	SMARCC2	negative regulation of transcription, DNA-templated
6605	GO:0045892	protein	biological_function	SMARCE1	negative regulation of transcription, DNA-templated
6662	GO:0045892	protein	biological_function	SOX9	negative regulation of transcription, DNA-templated
6670	GO:0045892	protein	biological_function	SP3	negative regulation of transcription, DNA-templated
6688	GO:0045892	protein	biological_function	SPI1	negative regulation of transcription, DNA-templated
6879	GO:0045892	protein	biological_function	TAF7	negative regulation of transcription, DNA-templated
6909	GO:0045892	protein	biological_function	TBX2	negative regulation of transcription, DNA-templated
6926	GO:0045892	protein	biological_function	TBX3	negative regulation of transcription, DNA-templated
6934	GO:0045892	protein	biological_function	TCF7L2	negative regulation of transcription, DNA-templated
6935	GO:0045892	protein	biological_function	ZEB1	negative regulation of transcription, DNA-templated
6945	GO:0045892	protein	biological_function	MLX	negative regulation of transcription, DNA-templated
7020	GO:0045892	protein	biological_function	TFAP2A	negative regulation of transcription, DNA-templated
7021	GO:0045892	protein	biological_function	TFAP2B	negative regulation of transcription, DNA-templated
7023	GO:0045892	protein	biological_function	TFAP4	negative regulation of transcription, DNA-templated
7026	GO:0045892	protein	biological_function	NR2F2	negative regulation of transcription, DNA-templated
7029	GO:0045892	protein	biological_function	TFDP2	negative regulation of transcription, DNA-templated
7040	GO:0045892	protein	biological_function	TGFB1	negative regulation of transcription, DNA-templated
7067	GO:0045892	protein	biological_function	THRA	negative regulation of transcription, DNA-templated
7088	GO:0045892	protein	biological_function	TLE1	negative regulation of transcription, DNA-templated
7089	GO:0045892	protein	biological_function	TLE2	negative regulation of transcription, DNA-templated
7124	GO:0045892	protein	biological_function	TNF	negative regulation of transcription, DNA-templated
7141	GO:0045892	protein	biological_function	TNP1	negative regulation of transcription, DNA-templated
7157	GO:0045892	protein	biological_function	TP53	negative regulation of transcription, DNA-templated
7189	GO:0045892	protein	biological_function	TRAF6	negative regulation of transcription, DNA-templated
7291	GO:0045892	protein	biological_function	TWIST1	negative regulation of transcription, DNA-templated
7329	GO:0045892	protein	biological_function	UBE2I	negative regulation of transcription, DNA-templated
7341	GO:0045892	protein	biological_function	SUMO1	negative regulation of transcription, DNA-templated
7376	GO:0045892	protein	biological_function	NR1H2	negative regulation of transcription, DNA-templated
7421	GO:0045892	protein	biological_function	VDR	negative regulation of transcription, DNA-templated
7474	GO:0045892	protein	biological_function	WNT5A	negative regulation of transcription, DNA-templated
7481	GO:0045892	protein	biological_function	WNT11	negative regulation of transcription, DNA-templated
7490	GO:0045892	protein	biological_function	WT1	negative regulation of transcription, DNA-templated
7520	GO:0045892	protein	biological_function	XRCC5	negative regulation of transcription, DNA-templated
7541	GO:0045892	protein	biological_function	ZBTB14	negative regulation of transcription, DNA-templated
7559	GO:0045892	protein	biological_function	ZNF12	negative regulation of transcription, DNA-templated
7572	GO:0045892	protein	biological_function	ZNF24	negative regulation of transcription, DNA-templated
7644	GO:0045892	protein	biological_function	ZNF91	negative regulation of transcription, DNA-templated
7704	GO:0045892	protein	biological_function	ZBTB16	negative regulation of transcription, DNA-templated
7707	GO:0045892	protein	biological_function	ZNF148	negative regulation of transcription, DNA-templated
7727	GO:0045892	protein	biological_function	ZNF174	negative regulation of transcription, DNA-templated
7764	GO:0045892	protein	biological_function	ZNF217	negative regulation of transcription, DNA-templated
7767	GO:0045892	protein	biological_function	ZNF224	negative regulation of transcription, DNA-templated
7994	GO:0045892	protein	biological_function	KAT6A	negative regulation of transcription, DNA-templated
8091	GO:0045892	protein	biological_function	HMGA2	negative regulation of transcription, DNA-templated
8535	GO:0045892	protein	biological_function	CBX4	negative regulation of transcription, DNA-templated
8553	GO:0045892	protein	biological_function	BHLHE40	negative regulation of transcription, DNA-templated
8626	GO:0045892	protein	biological_function	TP63	negative regulation of transcription, DNA-templated
8841	GO:0045892	protein	biological_function	HDAC3	negative regulation of transcription, DNA-templated
8851	GO:0045892	protein	biological_function	CDK5R1	negative regulation of transcription, DNA-templated
8856	GO:0045892	protein	biological_function	NR1I2	negative regulation of transcription, DNA-templated
8861	GO:0045892	protein	biological_function	LDB1	negative regulation of transcription, DNA-templated
8914	GO:0045892	protein	biological_function	TIMELESS	negative regulation of transcription, DNA-templated
8945	GO:0045892	protein	biological_function	BTRC	negative regulation of transcription, DNA-templated
8994	GO:0045892	protein	biological_function	LIMD1	negative regulation of transcription, DNA-templated
9139	GO:0045892	protein	biological_function	CBFA2T2	negative regulation of transcription, DNA-templated
9252	GO:0045892	protein	biological_function	RPS6KA5	negative regulation of transcription, DNA-templated
9314	GO:0045892	protein	biological_function	KLF4	negative regulation of transcription, DNA-templated
9370	GO:0045892	protein	biological_function	ADIPOQ	negative regulation of transcription, DNA-templated
9421	GO:0045892	protein	biological_function	HAND1	negative regulation of transcription, DNA-templated
9541	GO:0045892	protein	biological_function	CIR1	negative regulation of transcription, DNA-templated
9572	GO:0045892	protein	biological_function	NR1D1	negative regulation of transcription, DNA-templated
9647	GO:0045892	protein	biological_function	PPM1F	negative regulation of transcription, DNA-templated
9682	GO:0045892	protein	biological_function	KDM4A	negative regulation of transcription, DNA-templated
9734	GO:0045892	protein	biological_function	HDAC9	negative regulation of transcription, DNA-templated
9759	GO:0045892	protein	biological_function	HDAC4	negative regulation of transcription, DNA-templated
9774	GO:0045892	protein	biological_function	BCLAF1	negative regulation of transcription, DNA-templated
9975	GO:0045892	protein	biological_function	NR1D2	negative regulation of transcription, DNA-templated
10009	GO:0045892	protein	biological_function	ZBTB33	negative regulation of transcription, DNA-templated
10138	GO:0045892	protein	biological_function	YAF2	negative regulation of transcription, DNA-templated
10155	GO:0045892	protein	biological_function	TRIM28	negative regulation of transcription, DNA-templated
10172	GO:0045892	protein	biological_function	ZNF256	negative regulation of transcription, DNA-templated
10268	GO:0045892	protein	biological_function	RAMP3	negative regulation of transcription, DNA-templated
10370	GO:0045892	protein	biological_function	CITED2	negative regulation of transcription, DNA-templated
10409	GO:0045892	protein	biological_function	BASP1	negative regulation of transcription, DNA-templated
10522	GO:0045892	protein	biological_function	DEAF1	negative regulation of transcription, DNA-templated
10524	GO:0045892	protein	biological_function	KAT5	negative regulation of transcription, DNA-templated
10595	GO:0045892	protein	biological_function	ERN2	negative regulation of transcription, DNA-templated
10614	GO:0045892	protein	biological_function	HEXIM1	negative regulation of transcription, DNA-templated
10664	GO:0045892	protein	biological_function	CTCF	negative regulation of transcription, DNA-templated
10971	GO:0045892	protein	biological_function	YWHAQ	negative regulation of transcription, DNA-templated
11007	GO:0045892	protein	biological_function	CCDC85B	negative regulation of transcription, DNA-templated
11107	GO:0045892	protein	biological_function	PRDM5	negative regulation of transcription, DNA-templated
11244	GO:0045892	protein	biological_function	ZHX1	negative regulation of transcription, DNA-templated
11331	GO:0045892	protein	biological_function	PHB2	negative regulation of transcription, DNA-templated
11335	GO:0045892	protein	biological_function	CBX3	negative regulation of transcription, DNA-templated
22809	GO:0045892	protein	biological_function	ATF5	negative regulation of transcription, DNA-templated
22882	GO:0045892	protein	biological_function	ZHX2	negative regulation of transcription, DNA-templated
22893	GO:0045892	protein	biological_function	BAHD1	negative regulation of transcription, DNA-templated
22904	GO:0045892	protein	biological_function	SBNO2	negative regulation of transcription, DNA-templated
22933	GO:0045892	protein	biological_function	SIRT2	negative regulation of transcription, DNA-templated
22938	GO:0045892	protein	biological_function	SNW1	negative regulation of transcription, DNA-templated
23013	GO:0045892	protein	biological_function	SPEN	negative regulation of transcription, DNA-templated
23028	GO:0045892	protein	biological_function	KDM1A	negative regulation of transcription, DNA-templated
23051	GO:0045892	protein	biological_function	ZHX3	negative regulation of transcription, DNA-templated
23090	GO:0045892	protein	biological_function	ZNF423	negative regulation of transcription, DNA-templated
23186	GO:0045892	protein	biological_function	RCOR1	negative regulation of transcription, DNA-templated
23291	GO:0045892	protein	biological_function	FBXW11	negative regulation of transcription, DNA-templated
23411	GO:0045892	protein	biological_function	SIRT1	negative regulation of transcription, DNA-templated
23414	GO:0045892	protein	biological_function	ZFPM2	negative regulation of transcription, DNA-templated
23462	GO:0045892	protein	biological_function	HEY1	negative regulation of transcription, DNA-templated
23468	GO:0045892	protein	biological_function	CBX5	negative regulation of transcription, DNA-templated
23493	GO:0045892	protein	biological_function	HEY2	negative regulation of transcription, DNA-templated
23522	GO:0045892	protein	biological_function	KAT6B	negative regulation of transcription, DNA-templated
23528	GO:0045892	protein	biological_function	ZNF281	negative regulation of transcription, DNA-templated
23532	GO:0045892	protein	biological_function	PRAME	negative regulation of transcription, DNA-templated
23543	GO:0045892	protein	biological_function	RBFOX2	negative regulation of transcription, DNA-templated
23741	GO:0045892	protein	biological_function	EID1	negative regulation of transcription, DNA-templated
25776	GO:0045892	protein	biological_function	CBY1	negative regulation of transcription, DNA-templated
25836	GO:0045892	protein	biological_function	NIPBL	negative regulation of transcription, DNA-templated
25855	GO:0045892	protein	biological_function	BRMS1	negative regulation of transcription, DNA-templated
25988	GO:0045892	protein	biological_function	HINFP	negative regulation of transcription, DNA-templated
26013	GO:0045892	protein	biological_function	L3MBTL1	negative regulation of transcription, DNA-templated
26149	GO:0045892	protein	biological_function	ZNF658	negative regulation of transcription, DNA-templated
26508	GO:0045892	protein	biological_function	HEYL	negative regulation of transcription, DNA-templated
27086	GO:0045892	protein	biological_function	FOXP1	negative regulation of transcription, DNA-templated
27122	GO:0045892	protein	biological_function	DKK3	negative regulation of transcription, DNA-templated
27250	GO:0045892	protein	biological_function	PDCD4	negative regulation of transcription, DNA-templated
29117	GO:0045892	protein	biological_function	BRD7	negative regulation of transcription, DNA-templated
29883	GO:0045892	protein	biological_function	CNOT7	negative regulation of transcription, DNA-templated
29947	GO:0045892	protein	biological_function	DNMT3L	negative regulation of transcription, DNA-templated
50943	GO:0045892	protein	biological_function	FOXP3	negative regulation of transcription, DNA-templated
50945	GO:0045892	protein	biological_function	TBX22	negative regulation of transcription, DNA-templated
51001	GO:0045892	protein	biological_function	MTERF3	negative regulation of transcription, DNA-templated
51053	GO:0045892	protein	biological_function	GMNN	negative regulation of transcription, DNA-templated
51079	GO:0045892	protein	biological_function	NDUFA13	negative regulation of transcription, DNA-templated
51147	GO:0045892	protein	biological_function	ING4	negative regulation of transcription, DNA-templated
51176	GO:0045892	protein	biological_function	LEF1	negative regulation of transcription, DNA-templated
51193	GO:0045892	protein	biological_function	ZNF639	negative regulation of transcription, DNA-templated
51222	GO:0045892	protein	biological_function		negative regulation of transcription, DNA-templated
51460	GO:0045892	protein	biological_function	SFMBT1	negative regulation of transcription, DNA-templated
51588	GO:0045892	protein	biological_function	PIAS4	negative regulation of transcription, DNA-templated
51720	GO:0045892	protein	biological_function	UIMC1	negative regulation of transcription, DNA-templated
51773	GO:0045892	protein	biological_function	RSF1	negative regulation of transcription, DNA-templated
54361	GO:0045892	protein	biological_function	WNT4	negative regulation of transcription, DNA-templated
54737	GO:0045892	protein	biological_function	MPHOSPH8	negative regulation of transcription, DNA-templated
54815	GO:0045892	protein	biological_function	GATAD2A	negative regulation of transcription, DNA-templated
54880	GO:0045892	protein	biological_function	BCOR	negative regulation of transcription, DNA-templated
55031	GO:0045892	protein	biological_function	USP47	negative regulation of transcription, DNA-templated
55170	GO:0045892	protein	biological_function	PRMT6	negative regulation of transcription, DNA-templated
55635	GO:0045892	protein	biological_function	DEPDC1	negative regulation of transcription, DNA-templated
55689	GO:0045892	protein	biological_function	YEATS2	negative regulation of transcription, DNA-templated
55729	GO:0045892	protein	biological_function	ATF7IP	negative regulation of transcription, DNA-templated
55915	GO:0045892	protein	biological_function	LANCL2	negative regulation of transcription, DNA-templated
55922	GO:0045892	protein	biological_function	NKRF	negative regulation of transcription, DNA-templated
56849	GO:0045892	protein	biological_function	TCEAL7	negative regulation of transcription, DNA-templated
57504	GO:0045892	protein	biological_function	MTA3	negative regulation of transcription, DNA-templated
57616	GO:0045892	protein	biological_function	TSHZ3	negative regulation of transcription, DNA-templated
57649	GO:0045892	protein	biological_function	PHF12	negative regulation of transcription, DNA-templated
57659	GO:0045892	protein	biological_function	ZBTB4	negative regulation of transcription, DNA-templated
57680	GO:0045892	protein	biological_function	CHD8	negative regulation of transcription, DNA-templated
57761	GO:0045892	protein	biological_function	TRIB3	negative regulation of transcription, DNA-templated
57805	GO:0045892	protein	biological_function	CCAR2	negative regulation of transcription, DNA-templated
58487	GO:0045892	protein	biological_function	CREBZF	negative regulation of transcription, DNA-templated
58533	GO:0045892	protein	biological_function	SNX6	negative regulation of transcription, DNA-templated
59348	GO:0045892	protein	biological_function	ZNF350	negative regulation of transcription, DNA-templated
63976	GO:0045892	protein	biological_function	PRDM16	negative regulation of transcription, DNA-templated
64412	GO:0045892	protein	biological_function	GZF1	negative regulation of transcription, DNA-templated
64855	GO:0045892	protein	biological_function	FAM129B	negative regulation of transcription, DNA-templated
79576	GO:0045892	protein	biological_function	NKAP	negative regulation of transcription, DNA-templated
79618	GO:0045892	protein	biological_function	HMBOX1	negative regulation of transcription, DNA-templated
79656	GO:0045892	protein	biological_function	BEND5	negative regulation of transcription, DNA-templated
80139	GO:0045892	protein	biological_function	ZNF703	negative regulation of transcription, DNA-templated
80314	GO:0045892	protein	biological_function	EPC1	negative regulation of transcription, DNA-templated
80317	GO:0045892	protein	biological_function	ZKSCAN3	negative regulation of transcription, DNA-templated
80712	GO:0045892	protein	biological_function	ESX1	negative regulation of transcription, DNA-templated
80764	GO:0045892	protein	biological_function	THAP7	negative regulation of transcription, DNA-templated
81931	GO:0045892	protein	biological_function	ZNF93	negative regulation of transcription, DNA-templated
83595	GO:0045892	protein	biological_function	SOX7	negative regulation of transcription, DNA-templated
83933	GO:0045892	protein	biological_function	HDAC10	negative regulation of transcription, DNA-templated
84108	GO:0045892	protein	biological_function	PCGF6	negative regulation of transcription, DNA-templated
84148	GO:0045892	protein	biological_function	KAT8	negative regulation of transcription, DNA-templated
84524	GO:0045892	protein	biological_function	ZC3H8	negative regulation of transcription, DNA-templated
84619	GO:0045892	protein	biological_function	ZGPAT	negative regulation of transcription, DNA-templated
84695	GO:0045892	protein	biological_function	LOXL3	negative regulation of transcription, DNA-templated
93986	GO:0045892	protein	biological_function	FOXP2	negative regulation of transcription, DNA-templated
112939	GO:0045892	protein	biological_function	NACC1	negative regulation of transcription, DNA-templated
124790	GO:0045892	protein	biological_function	HEXIM2	negative regulation of transcription, DNA-templated
126272	GO:0045892	protein	biological_function	EID2B	negative regulation of transcription, DNA-templated
138151	GO:0045892	protein	biological_function	NACC2	negative regulation of transcription, DNA-templated
139135	GO:0045892	protein	biological_function	PASD1	negative regulation of transcription, DNA-templated
144097	GO:0045892	protein	biological_function	SPINDOC	negative regulation of transcription, DNA-templated
144165	GO:0045892	protein	biological_function	PRICKLE1	negative regulation of transcription, DNA-templated
149951	GO:0045892	protein	biological_function	COMMD7	negative regulation of transcription, DNA-templated
153090	GO:0045892	protein	biological_function	DAB2IP	negative regulation of transcription, DNA-templated
155054	GO:0045892	protein	biological_function	ZNF425	negative regulation of transcription, DNA-templated
155061	GO:0045892	protein	biological_function	ZNF746	negative regulation of transcription, DNA-templated
163126	GO:0045892	protein	biological_function	EID2	negative regulation of transcription, DNA-templated
164656	GO:0045892	protein	biological_function	TMPRSS6	negative regulation of transcription, DNA-templated
253461	GO:0045892	protein	biological_function	ZBTB38	negative regulation of transcription, DNA-templated
282618	GO:0045892	protein	biological_function	IFNL1	negative regulation of transcription, DNA-templated
284252	GO:0045892	protein	biological_function	KCTD1	negative regulation of transcription, DNA-templated
387893	GO:0045892	protein	biological_function	KMT5A	negative regulation of transcription, DNA-templated
1058	GO:0000132	protein	biological_function	CENPA	establishment of mitotic spindle orientation
1639	GO:0000132	protein	biological_function	DCTN1	establishment of mitotic spindle orientation
3064	GO:0000132	protein	biological_function	HTT	establishment of mitotic spindle orientation
4926	GO:0000132	protein	biological_function	NUMA1	establishment of mitotic spindle orientation
5048	GO:0000132	protein	biological_function	PAFAH1B1	establishment of mitotic spindle orientation
9183	GO:0000132	protein	biological_function	ZW10	establishment of mitotic spindle orientation
10403	GO:0000132	protein	biological_function	NDC80	establishment of mitotic spindle orientation
29899	GO:0000132	protein	biological_function	GPSM2	establishment of mitotic spindle orientation
54820	GO:0000132	protein	biological_function	NDE1	establishment of mitotic spindle orientation
54908	GO:0000132	protein	biological_function	SPDL1	establishment of mitotic spindle orientation
4134	GO:0051294	protein	biological_function	MAP4	establishment of spindle orientation
23332	GO:0051294	protein	biological_function	CLASP1	establishment of spindle orientation
3837	GO:0040001	protein	biological_function	KPNB1	establishment of mitotic spindle localization
23332	GO:0040001	protein	biological_function	CLASP1	establishment of mitotic spindle localization
51203	GO:0040001	protein	biological_function	NUSAP1	establishment of mitotic spindle localization
677	GO:0000165	protein	biological_function	ZFP36L1	MAPK cascade
2258	GO:0000165	protein	biological_function	FGF13	MAPK cascade
3297	GO:0000165	protein	biological_function	HSF1	MAPK cascade
3553	GO:0000165	protein	biological_function	IL1B	MAPK cascade
3606	GO:0000165	protein	biological_function	IL18	MAPK cascade
3630	GO:0000165	protein	biological_function	INS	MAPK cascade
4155	GO:0000165	protein	biological_function	MBP	MAPK cascade
4205	GO:0000165	protein	biological_function	MEF2A	MAPK cascade
4208	GO:0000165	protein	biological_function	MEF2C	MAPK cascade
4217	GO:0000165	protein	biological_function	MAP3K5	MAPK cascade
4221	GO:0000165	protein	biological_function		MAPK cascade
4609	GO:0000165	protein	biological_function	MYC	MAPK cascade
5458	GO:0000165	protein	biological_function	POU4F2	MAPK cascade
6347	GO:0000165	protein	biological_function	CCL2	MAPK cascade
6348	GO:0000165	protein	biological_function	CCL3	MAPK cascade
6352	GO:0000165	protein	biological_function	CCL5	MAPK cascade
6464	GO:0000165	protein	biological_function	SHC1	MAPK cascade
7040	GO:0000165	protein	biological_function	TGFB1	MAPK cascade
7124	GO:0000165	protein	biological_function	TNF	MAPK cascade
7531	GO:0000165	protein	biological_function	YWHAE	MAPK cascade
7538	GO:0000165	protein	biological_function	ZFP36	MAPK cascade
7857	GO:0000165	protein	biological_function	SCG2	MAPK cascade
8315	GO:0000165	protein	biological_function	BRAP	MAPK cascade
23064	GO:0000165	protein	biological_function	SETX	MAPK cascade
51347	GO:0000165	protein	biological_function	TAOK3	MAPK cascade
83483	GO:0000165	protein	biological_function	PLVAP	MAPK cascade
120892	GO:0000165	protein	biological_function	LRRK2	MAPK cascade
207	GO:0035556	protein	biological_function	AKT1	intracellular signal transduction
1432	GO:0035556	protein	biological_function	MAPK14	intracellular signal transduction
1464	GO:0035556	protein	biological_function	CSPG4	intracellular signal transduction
1612	GO:0035556	protein	biological_function	DAPK1	intracellular signal transduction
1613	GO:0035556	protein	biological_function	DAPK3	intracellular signal transduction
1654	GO:0035556	protein	biological_function	DDX3X	intracellular signal transduction
2011	GO:0035556	protein	biological_function	MARK2	intracellular signal transduction
2872	GO:0035556	protein	biological_function	MKNK2	intracellular signal transduction
2932	GO:0035556	protein	biological_function	GSK3B	intracellular signal transduction
3315	GO:0035556	protein	biological_function	HSPB1	intracellular signal transduction
3576	GO:0035556	protein	biological_function	CXCL8	intracellular signal transduction
4089	GO:0035556	protein	biological_function	SMAD4	intracellular signal transduction
4139	GO:0035556	protein	biological_function	MARK1	intracellular signal transduction
4215	GO:0035556	protein	biological_function	MAP3K3	intracellular signal transduction
4772	GO:0035556	protein	biological_function	NFATC1	intracellular signal transduction
5170	GO:0035556	protein	biological_function	PDPK1	intracellular signal transduction
5587	GO:0035556	protein	biological_function	PRKD1	intracellular signal transduction
5600	GO:0035556	protein	biological_function	MAPK11	intracellular signal transduction
5603	GO:0035556	protein	biological_function	MAPK13	intracellular signal transduction
5871	GO:0035556	protein	biological_function	MAP4K2	intracellular signal transduction
6014	GO:0035556	protein	biological_function	RIT2	intracellular signal transduction
6714	GO:0035556	protein	biological_function	SRC	intracellular signal transduction
6732	GO:0035556	protein	biological_function	SRPK1	intracellular signal transduction
6733	GO:0035556	protein	biological_function	SRPK2	intracellular signal transduction
6788	GO:0035556	protein	biological_function	STK3	intracellular signal transduction
6789	GO:0035556	protein	biological_function	STK4	intracellular signal transduction
7049	GO:0035556	protein	biological_function	TGFBR3	intracellular signal transduction
7462	GO:0035556	protein	biological_function	LAT2	intracellular signal transduction
7857	GO:0035556	protein	biological_function	SCG2	intracellular signal transduction
8491	GO:0035556	protein	biological_function	MAP4K3	intracellular signal transduction
8569	GO:0035556	protein	biological_function	MKNK1	intracellular signal transduction
8986	GO:0035556	protein	biological_function	RPS6KA4	intracellular signal transduction
9252	GO:0035556	protein	biological_function	RPS6KA5	intracellular signal transduction
9262	GO:0035556	protein	biological_function	STK17B	intracellular signal transduction
9263	GO:0035556	protein	biological_function	STK17A	intracellular signal transduction
9448	GO:0035556	protein	biological_function	MAP4K4	intracellular signal transduction
9467	GO:0035556	protein	biological_function	SH3BP5	intracellular signal transduction
9874	GO:0035556	protein	biological_function	TLK1	intracellular signal transduction
9943	GO:0035556	protein	biological_function	OXSR1	intracellular signal transduction
10392	GO:0035556	protein	biological_function	NOD1	intracellular signal transduction
10564	GO:0035556	protein	biological_function	ARFGEF2	intracellular signal transduction
10603	GO:0035556	protein	biological_function	SH2B2	intracellular signal transduction
11011	GO:0035556	protein	biological_function	TLK2	intracellular signal transduction
11183	GO:0035556	protein	biological_function	MAP4K5	intracellular signal transduction
11184	GO:0035556	protein	biological_function	MAP4K1	intracellular signal transduction
11329	GO:0035556	protein	biological_function	STK38	intracellular signal transduction
22858	GO:0035556	protein	biological_function	ICK	intracellular signal transduction
23012	GO:0035556	protein	biological_function	STK38L	intracellular signal transduction
23043	GO:0035556	protein	biological_function	TNIK	intracellular signal transduction
23235	GO:0035556	protein	biological_function	SIK2	intracellular signal transduction
23604	GO:0035556	protein	biological_function	DAPK2	intracellular signal transduction
25865	GO:0035556	protein	biological_function	PRKD2	intracellular signal transduction
26524	GO:0035556	protein	biological_function	LATS2	intracellular signal transduction
27040	GO:0035556	protein	biological_function		intracellular signal transduction
27347	GO:0035556	protein	biological_function	STK39	intracellular signal transduction
29760	GO:0035556	protein	biological_function	BLNK	intracellular signal transduction
51291	GO:0035556	protein	biological_function	GMIP	intracellular signal transduction
51422	GO:0035556	protein	biological_function	PRKAG2	intracellular signal transduction
51719	GO:0035556	protein	biological_function	CAB39	intracellular signal transduction
51776	GO:0035556	protein	biological_function	MAP3K20	intracellular signal transduction
54900	GO:0035556	protein	biological_function	LAX1	intracellular signal transduction
55824	GO:0035556	protein	biological_function	PAG1	intracellular signal transduction
64127	GO:0035556	protein	biological_function	NOD2	intracellular signal transduction
65018	GO:0035556	protein	biological_function	PINK1	intracellular signal transduction
65125	GO:0035556	protein	biological_function	WNK1	intracellular signal transduction
79858	GO:0035556	protein	biological_function	NEK11	intracellular signal transduction
83903	GO:0035556	protein	biological_function	HASPIN	intracellular signal transduction
116449	GO:0035556	protein	biological_function	CLNK	intracellular signal transduction
150094	GO:0035556	protein	biological_function	SIK1	intracellular signal transduction
150372	GO:0035556	protein	biological_function	NFAM1	intracellular signal transduction
27347	GO:0023014	protein	biological_function	STK39	signal transduction by protein phosphorylation
51266	GO:0023014	protein	biological_function	CLEC1B	signal transduction by protein phosphorylation
51719	GO:0023014	protein	biological_function	CAB39	signal transduction by protein phosphorylation
6839	GO:0000183	protein	biological_function	SUV39H1	chromatin silencing at rDNA
23378	GO:0000183	protein	biological_function	RRP8	chromatin silencing at rDNA
23411	GO:0000183	protein	biological_function	SIRT1	chromatin silencing at rDNA
57673	GO:0000183	protein	biological_function	BEND3	chromatin silencing at rDNA
3646	GO:0000184	protein	biological_function	EIF3E	nuclear-transcribed mRNA catabolic process, nonsense-mediated decay
4116	GO:0000184	protein	biological_function	MAGOH	nuclear-transcribed mRNA catabolic process, nonsense-mediated decay
4686	GO:0000184	protein	biological_function	NCBP1	nuclear-transcribed mRNA catabolic process, nonsense-mediated decay
5976	GO:0000184	protein	biological_function	UPF1	nuclear-transcribed mRNA catabolic process, nonsense-mediated decay
9775	GO:0000184	protein	biological_function	EIF4A3	nuclear-transcribed mRNA catabolic process, nonsense-mediated decay
9811	GO:0000184	protein	biological_function	CTIF	nuclear-transcribed mRNA catabolic process, nonsense-mediated decay
9939	GO:0000184	protein	biological_function	RBM8A	nuclear-transcribed mRNA catabolic process, nonsense-mediated decay
10921	GO:0000184	protein	biological_function	RNPS1	nuclear-transcribed mRNA catabolic process, nonsense-mediated decay
22916	GO:0000184	protein	biological_function	NCBP2	nuclear-transcribed mRNA catabolic process, nonsense-mediated decay
23049	GO:0000184	protein	biological_function	SMG1	nuclear-transcribed mRNA catabolic process, nonsense-mediated decay
23293	GO:0000184	protein	biological_function	SMG6	nuclear-transcribed mRNA catabolic process, nonsense-mediated decay
26019	GO:0000184	protein	biological_function	UPF2	nuclear-transcribed mRNA catabolic process, nonsense-mediated decay
55110	GO:0000184	protein	biological_function	MAGOHB	nuclear-transcribed mRNA catabolic process, nonsense-mediated decay
55181	GO:0000184	protein	biological_function	SMG8	nuclear-transcribed mRNA catabolic process, nonsense-mediated decay
55629	GO:0000184	protein	biological_function	PNRC2	nuclear-transcribed mRNA catabolic process, nonsense-mediated decay
56006	GO:0000184	protein	biological_function	SMG9	nuclear-transcribed mRNA catabolic process, nonsense-mediated decay
65109	GO:0000184	protein	biological_function	UPF3B	nuclear-transcribed mRNA catabolic process, nonsense-mediated decay
84305	GO:0000184	protein	biological_function	PYM1	nuclear-transcribed mRNA catabolic process, nonsense-mediated decay
1655	GO:0000956	protein	biological_function	DDX5	nuclear-transcribed mRNA catabolic process
5393	GO:0000956	protein	biological_function	EXOSC9	nuclear-transcribed mRNA catabolic process
5394	GO:0000956	protein	biological_function	EXOSC10	nuclear-transcribed mRNA catabolic process
5976	GO:0000956	protein	biological_function	UPF1	nuclear-transcribed mRNA catabolic process
9704	GO:0000956	protein	biological_function	DHX34	nuclear-transcribed mRNA catabolic process
9967	GO:0000956	protein	biological_function	THRAP3	nuclear-transcribed mRNA catabolic process
26523	GO:0000956	protein	biological_function	AGO1	nuclear-transcribed mRNA catabolic process
51594	GO:0000956	protein	biological_function	NBAS	nuclear-transcribed mRNA catabolic process
54464	GO:0000956	protein	biological_function	XRN1	nuclear-transcribed mRNA catabolic process
54512	GO:0000956	protein	biological_function	EXOSC4	nuclear-transcribed mRNA catabolic process
1647	GO:0000185	protein	biological_function	GADD45A	activation of MAPKKK activity
4616	GO:0000185	protein	biological_function	GADD45B	activation of MAPKKK activity
7124	GO:0000185	protein	biological_function	TNF	activation of MAPKKK activity
10912	GO:0000185	protein	biological_function	GADD45G	activation of MAPKKK activity
84231	GO:0000185	protein	biological_function	TRAF7	activation of MAPKKK activity
153090	GO:0000185	protein	biological_function	DAB2IP	activation of MAPKKK activity
150	GO:0032147	protein	biological_function	ADRA2A	activation of protein kinase activity
796	GO:0032147	protein	biological_function	CALCA	activation of protein kinase activity
1894	GO:0032147	protein	biological_function	ECT2	activation of protein kinase activity
2013	GO:0032147	protein	biological_function	EMP2	activation of protein kinase activity
3643	GO:0032147	protein	biological_function	INSR	activation of protein kinase activity
3690	GO:0032147	protein	biological_function	ITGB3	activation of protein kinase activity
5155	GO:0032147	protein	biological_function	PDGFB	activation of protein kinase activity
5580	GO:0032147	protein	biological_function	PRKCD	activation of protein kinase activity
7042	GO:0032147	protein	biological_function	TGFB2	activation of protein kinase activity
7189	GO:0032147	protein	biological_function	TRAF6	activation of protein kinase activity
7422	GO:0032147	protein	biological_function	VEGFA	activation of protein kinase activity
8312	GO:0032147	protein	biological_function	AXIN1	activation of protein kinase activity
9928	GO:0032147	protein	biological_function	KIF14	activation of protein kinase activity
10040	GO:0032147	protein	biological_function	TOM1L1	activation of protein kinase activity
11035	GO:0032147	protein	biological_function	RIPK3	activation of protein kinase activity
22974	GO:0032147	protein	biological_function	TPX2	activation of protein kinase activity
55437	GO:0032147	protein	biological_function	STRADB	activation of protein kinase activity
63967	GO:0032147	protein	biological_function	CLSPN	activation of protein kinase activity
92335	GO:0032147	protein	biological_function	STRADA	activation of protein kinase activity
150	GO:0043406	protein	biological_function	ADRA2A	positive regulation of MAP kinase activity
958	GO:0043406	protein	biological_function	CD40	positive regulation of MAP kinase activity
1906	GO:0043406	protein	biological_function	EDN1	positive regulation of MAP kinase activity
1908	GO:0043406	protein	biological_function	EDN3	positive regulation of MAP kinase activity
1950	GO:0043406	protein	biological_function	EGF	positive regulation of MAP kinase activity
1956	GO:0043406	protein	biological_function	EGFR	positive regulation of MAP kinase activity
2064	GO:0043406	protein	biological_function	ERBB2	positive regulation of MAP kinase activity
2146	GO:0043406	protein	biological_function	EZH2	positive regulation of MAP kinase activity
2246	GO:0043406	protein	biological_function	FGF1	positive regulation of MAP kinase activity
2247	GO:0043406	protein	biological_function	FGF2	positive regulation of MAP kinase activity
2260	GO:0043406	protein	biological_function	FGFR1	positive regulation of MAP kinase activity
2321	GO:0043406	protein	biological_function	FLT1	positive regulation of MAP kinase activity
3265	GO:0043406	protein	biological_function	HRAS	positive regulation of MAP kinase activity
3357	GO:0043406	protein	biological_function	HTR2B	positive regulation of MAP kinase activity
4486	GO:0043406	protein	biological_function	MST1R	positive regulation of MAP kinase activity
5154	GO:0043406	protein	biological_function	PDGFA	positive regulation of MAP kinase activity
5155	GO:0043406	protein	biological_function	PDGFB	positive regulation of MAP kinase activity
5294	GO:0043406	protein	biological_function	PIK3CG	positive regulation of MAP kinase activity
6091	GO:0043406	protein	biological_function	ROBO1	positive regulation of MAP kinase activity
7040	GO:0043406	protein	biological_function	TGFB1	positive regulation of MAP kinase activity
7124	GO:0043406	protein	biological_function	TNF	positive regulation of MAP kinase activity
7164	GO:0043406	protein	biological_function		positive regulation of MAP kinase activity
7422	GO:0043406	protein	biological_function	VEGFA	positive regulation of MAP kinase activity
8600	GO:0043406	protein	biological_function		positive regulation of MAP kinase activity
8817	GO:0043406	protein	biological_function	FGF18	positive regulation of MAP kinase activity
10125	GO:0043406	protein	biological_function	RASGRP1	positive regulation of MAP kinase activity
11235	GO:0043406	protein	biological_function	PDCD10	positive regulation of MAP kinase activity
152110	GO:0043406	protein	biological_function	NEK10	positive regulation of MAP kinase activity
100133941	GO:0043406	protein	biological_function	CD24	positive regulation of MAP kinase activity
652	GO:0000186	protein	biological_function	BMP4	activation of MAPKK activity
4216	GO:0000186	protein	biological_function	MAP3K4	activation of MAPKK activity
4217	GO:0000186	protein	biological_function	MAP3K5	activation of MAPKK activity
5610	GO:0000186	protein	biological_function	EIF2AK2	activation of MAPKK activity
5894	GO:0000186	protein	biological_function	RAF1	activation of MAPKK activity
6885	GO:0000186	protein	biological_function	MAP3K7	activation of MAPKK activity
7046	GO:0000186	protein	biological_function	TGFBR1	activation of MAPKK activity
8754	GO:0000186	protein	biological_function	ADAM9	activation of MAPKK activity
9175	GO:0000186	protein	biological_function	MAP3K13	activation of MAPKK activity
9344	GO:0000186	protein	biological_function	TAOK2	activation of MAPKK activity
120892	GO:0000186	protein	biological_function	LRRK2	activation of MAPKK activity
650	GO:0000187	protein	biological_function	BMP2	activation of MAPK activity
975	GO:0000187	protein	biological_function	CD81	activation of MAPK activity
1139	GO:0000187	protein	biological_function	CHRNA7	activation of MAPK activity
1815	GO:0000187	protein	biological_function	DRD4	activation of MAPK activity
2246	GO:0000187	protein	biological_function	FGF1	activation of MAPK activity
2255	GO:0000187	protein	biological_function	FGF10	activation of MAPK activity
2914	GO:0000187	protein	biological_function	GRM4	activation of MAPK activity
3084	GO:0000187	protein	biological_function	NRG1	activation of MAPK activity
3479	GO:0000187	protein	biological_function	IGF1	activation of MAPK activity
3553	GO:0000187	protein	biological_function	IL1B	activation of MAPK activity
3643	GO:0000187	protein	biological_function	INSR	activation of MAPK activity
3735	GO:0000187	protein	biological_function	KARS	activation of MAPK activity
3815	GO:0000187	protein	biological_function	KIT	activation of MAPK activity
4296	GO:0000187	protein	biological_function	MAP3K11	activation of MAPK activity
4908	GO:0000187	protein	biological_function	NTF3	activation of MAPK activity
4916	GO:0000187	protein	biological_function	NTRK3	activation of MAPK activity
5604	GO:0000187	protein	biological_function	MAP2K1	activation of MAPK activity
6288	GO:0000187	protein	biological_function	SAA1	activation of MAPK activity
6464	GO:0000187	protein	biological_function	SHC1	activation of MAPK activity
6885	GO:0000187	protein	biological_function	MAP3K7	activation of MAPK activity
6997	GO:0000187	protein	biological_function	TDGF1	activation of MAPK activity
7039	GO:0000187	protein	biological_function	TGFA	activation of MAPK activity
7057	GO:0000187	protein	biological_function	THBS1	activation of MAPK activity
7124	GO:0000187	protein	biological_function	TNF	activation of MAPK activity
7474	GO:0000187	protein	biological_function	WNT5A	activation of MAPK activity
8567	GO:0000187	protein	biological_function	MADD	activation of MAPK activity
10961	GO:0000187	protein	biological_function	ERP29	activation of MAPK activity
27347	GO:0000187	protein	biological_function	STK39	activation of MAPK activity
51196	GO:0000187	protein	biological_function	PLCE1	activation of MAPK activity
51738	GO:0000187	protein	biological_function	GHRL	activation of MAPK activity
55765	GO:0000187	protein	biological_function	INAVA	activation of MAPK activity
120892	GO:0000187	protein	biological_function	LRRK2	activation of MAPK activity
1845	GO:0000188	protein	biological_function	DUSP3	inactivation of MAPK activity
1846	GO:0000188	protein	biological_function	DUSP4	inactivation of MAPK activity
1848	GO:0000188	protein	biological_function	DUSP6	inactivation of MAPK activity
11221	GO:0000188	protein	biological_function	DUSP10	inactivation of MAPK activity
54900	GO:0000188	protein	biological_function	LAX1	inactivation of MAPK activity
348	GO:0043407	protein	biological_function	APOE	negative regulation of MAP kinase activity
652	GO:0043407	protein	biological_function	BMP4	negative regulation of MAP kinase activity
655	GO:0043407	protein	biological_function	BMP7	negative regulation of MAP kinase activity
859	GO:0043407	protein	biological_function	CAV3	negative regulation of MAP kinase activity
1843	GO:0043407	protein	biological_function	DUSP1	negative regulation of MAP kinase activity
1849	GO:0043407	protein	biological_function	DUSP7	negative regulation of MAP kinase activity
2629	GO:0043407	protein	biological_function	GBA	negative regulation of MAP kinase activity
2950	GO:0043407	protein	biological_function	GSTP1	negative regulation of MAP kinase activity
5580	GO:0043407	protein	biological_function	PRKCD	negative regulation of MAP kinase activity
5770	GO:0043407	protein	biological_function	PTPN1	negative regulation of MAP kinase activity
5795	GO:0043407	protein	biological_function	PTPRJ	negative regulation of MAP kinase activity
6609	GO:0043407	protein	biological_function	SMPD1	negative regulation of MAP kinase activity
7345	GO:0043407	protein	biological_function	UCHL1	negative regulation of MAP kinase activity
8692	GO:0043407	protein	biological_function	HYAL2	negative regulation of MAP kinase activity
11213	GO:0043407	protein	biological_function	IRAK3	negative regulation of MAP kinase activity
11314	GO:0043407	protein	biological_function	CD300A	negative regulation of MAP kinase activity
11329	GO:0043407	protein	biological_function	STK38	negative regulation of MAP kinase activity
23624	GO:0043407	protein	biological_function	CBLC	negative regulation of MAP kinase activity
51763	GO:0043407	protein	biological_function	INPP5K	negative regulation of MAP kinase activity
80279	GO:0043407	protein	biological_function	CDK5RAP3	negative regulation of MAP kinase activity
152559	GO:0043407	protein	biological_function	PAQR3	negative regulation of MAP kinase activity
153090	GO:0043407	protein	biological_function	DAB2IP	negative regulation of MAP kinase activity
7175	GO:0000189	protein	biological_function	TPR	MAPK import into nucleus
267	GO:0000209	protein	biological_function	AMFR	protein polyubiquitination
329	GO:0000209	protein	biological_function	BIRC2	protein polyubiquitination
596	GO:0000209	protein	biological_function	BCL2	protein polyubiquitination
865	GO:0000209	protein	biological_function	CBFB	protein polyubiquitination
997	GO:0000209	protein	biological_function	CDC34	protein polyubiquitination
1161	GO:0000209	protein	biological_function	ERCC8	protein polyubiquitination
1643	GO:0000209	protein	biological_function	DDB2	protein polyubiquitination
5071	GO:0000209	protein	biological_function	PRKN	protein polyubiquitination
6737	GO:0000209	protein	biological_function	TRIM21	protein polyubiquitination
6872	GO:0000209	protein	biological_function	TAF1	protein polyubiquitination
7189	GO:0000209	protein	biological_function	TRAF6	protein polyubiquitination
7320	GO:0000209	protein	biological_function	UBE2B	protein polyubiquitination
7321	GO:0000209	protein	biological_function	UBE2D1	protein polyubiquitination
7322	GO:0000209	protein	biological_function	UBE2D2	protein polyubiquitination
7323	GO:0000209	protein	biological_function	UBE2D3	protein polyubiquitination
7324	GO:0000209	protein	biological_function	UBE2E1	protein polyubiquitination
7332	GO:0000209	protein	biological_function	UBE2L3	protein polyubiquitination
8452	GO:0000209	protein	biological_function	CUL3	protein polyubiquitination
8658	GO:0000209	protein	biological_function	TNKS	protein polyubiquitination
8945	GO:0000209	protein	biological_function	BTRC	protein polyubiquitination
9666	GO:0000209	protein	biological_function	DZIP3	protein polyubiquitination
9690	GO:0000209	protein	biological_function	UBE3C	protein polyubiquitination
10075	GO:0000209	protein	biological_function	HUWE1	protein polyubiquitination
10193	GO:0000209	protein	biological_function	RNF41	protein polyubiquitination
10210	GO:0000209	protein	biological_function	TOPORS	protein polyubiquitination
10273	GO:0000209	protein	biological_function	STUB1	protein polyubiquitination
10425	GO:0000209	protein	biological_function	ARIH2	protein polyubiquitination
10616	GO:0000209	protein	biological_function	RBCK1	protein polyubiquitination
22954	GO:0000209	protein	biological_function	TRIM32	protein polyubiquitination
23291	GO:0000209	protein	biological_function	FBXW11	protein polyubiquitination
23328	GO:0000209	protein	biological_function	SASH1	protein polyubiquitination
23608	GO:0000209	protein	biological_function	MKRN1	protein polyubiquitination
23623	GO:0000209	protein	biological_function	RUSC1	protein polyubiquitination
23759	GO:0000209	protein	biological_function	PPIL2	protein polyubiquitination
26001	GO:0000209	protein	biological_function	RNF167	protein polyubiquitination
26272	GO:0000209	protein	biological_function	FBXO4	protein polyubiquitination
27339	GO:0000209	protein	biological_function	PRPF19	protein polyubiquitination
51283	GO:0000209	protein	biological_function	BFAR	protein polyubiquitination
51366	GO:0000209	protein	biological_function	UBR5	protein polyubiquitination
51514	GO:0000209	protein	biological_function	DTL	protein polyubiquitination
54542	GO:0000209	protein	biological_function	RC3H2	protein polyubiquitination
54708	GO:0000209	protein	biological_function	2021-03-05	protein polyubiquitination
54941	GO:0000209	protein	biological_function	RNF125	protein polyubiquitination
55072	GO:0000209	protein	biological_function	RNF31	protein polyubiquitination
55743	GO:0000209	protein	biological_function	CHFR	protein polyubiquitination
56254	GO:0000209	protein	biological_function	RNF20	protein polyubiquitination
57154	GO:0000209	protein	biological_function	SMURF1	protein polyubiquitination
57542	GO:0000209	protein	biological_function	KLHL42	protein polyubiquitination
80351	GO:0000209	protein	biological_function	TNKS2	protein polyubiquitination
90025	GO:0000209	protein	biological_function	UBE3D	protein polyubiquitination
90678	GO:0000209	protein	biological_function	LRSAM1	protein polyubiquitination
92305	GO:0000209	protein	biological_function	TMEM129	protein polyubiquitination
138065	GO:0000209	protein	biological_function	RNF183	protein polyubiquitination
220972	GO:0000209	protein	biological_function	2021-03-08	protein polyubiquitination
257218	GO:0000209	protein	biological_function	SHPRH	protein polyubiquitination
378884	GO:0000209	protein	biological_function	NHLRC1	protein polyubiquitination
373	GO:0016567	protein	biological_function	TRIM23	protein ubiquitination
408	GO:0016567	protein	biological_function	ARRB1	protein ubiquitination
409	GO:0016567	protein	biological_function	ARRB2	protein ubiquitination
672	GO:0016567	protein	biological_function	BRCA1	protein ubiquitination
899	GO:0016567	protein	biological_function	CCNF	protein ubiquitination
997	GO:0016567	protein	biological_function	CDC34	protein ubiquitination
1642	GO:0016567	protein	biological_function	DDB1	protein ubiquitination
4193	GO:0016567	protein	biological_function	MDM2	protein ubiquitination
4734	GO:0016567	protein	biological_function	NEDD4	protein ubiquitination
4780	GO:0016567	protein	biological_function	NFE2L2	protein ubiquitination
5071	GO:0016567	protein	biological_function	PRKN	protein ubiquitination
5347	GO:0016567	protein	biological_function	PLK1	protein ubiquitination
6500	GO:0016567	protein	biological_function	SKP1	protein ubiquitination
6737	GO:0016567	protein	biological_function	TRIM21	protein ubiquitination
7126	GO:0016567	protein	biological_function	TNFAIP1	protein ubiquitination
7320	GO:0016567	protein	biological_function	UBE2B	protein ubiquitination
7322	GO:0016567	protein	biological_function	UBE2D2	protein ubiquitination
7323	GO:0016567	protein	biological_function	UBE2D3	protein ubiquitination
7324	GO:0016567	protein	biological_function	UBE2E1	protein ubiquitination
7332	GO:0016567	protein	biological_function	UBE2L3	protein ubiquitination
7334	GO:0016567	protein	biological_function	UBE2N	protein ubiquitination
7415	GO:0016567	protein	biological_function	VCP	protein ubiquitination
7428	GO:0016567	protein	biological_function	VHL	protein ubiquitination
7844	GO:0016567	protein	biological_function	RNF103	protein ubiquitination
8139	GO:0016567	protein	biological_function	GAN	protein ubiquitination
8315	GO:0016567	protein	biological_function	BRAP	protein ubiquitination
8450	GO:0016567	protein	biological_function	CUL4B	protein ubiquitination
8451	GO:0016567	protein	biological_function	CUL4A	protein ubiquitination
8452	GO:0016567	protein	biological_function	CUL3	protein ubiquitination
8454	GO:0016567	protein	biological_function	CUL1	protein ubiquitination
8507	GO:0016567	protein	biological_function	ENC1	protein ubiquitination
8805	GO:0016567	protein	biological_function	TRIM24	protein ubiquitination
8924	GO:0016567	protein	biological_function	HERC2	protein ubiquitination
8945	GO:0016567	protein	biological_function	BTRC	protein ubiquitination
9817	GO:0016567	protein	biological_function	KEAP1	protein ubiquitination
9820	GO:0016567	protein	biological_function	CUL7	protein ubiquitination
9867	GO:0016567	protein	biological_function	PJA2	protein ubiquitination
9903	GO:0016567	protein	biological_function	KLHL21	protein ubiquitination
9978	GO:0016567	protein	biological_function	RBX1	protein ubiquitination
10273	GO:0016567	protein	biological_function	STUB1	protein ubiquitination
10324	GO:0016567	protein	biological_function	KLHL41	protein ubiquitination
10399	GO:0016567	protein	biological_function	RACK1	protein ubiquitination
10425	GO:0016567	protein	biological_function	ARIH2	protein ubiquitination
10537	GO:0016567	protein	biological_function	UBD	protein ubiquitination
10956	GO:0016567	protein	biological_function	OS9	protein ubiquitination
11060	GO:0016567	protein	biological_function	WWP2	protein ubiquitination
11065	GO:0016567	protein	biological_function	UBE2C	protein ubiquitination
11236	GO:0016567	protein	biological_function	RNF139	protein ubiquitination
22954	GO:0016567	protein	biological_function	TRIM32	protein ubiquitination
23113	GO:0016567	protein	biological_function	CUL9	protein ubiquitination
23291	GO:0016567	protein	biological_function	FBXW11	protein ubiquitination
23327	GO:0016567	protein	biological_function	NEDD4L	protein ubiquitination
23411	GO:0016567	protein	biological_function	SIRT1	protein ubiquitination
23624	GO:0016567	protein	biological_function	CBLC	protein ubiquitination
25793	GO:0016567	protein	biological_function	FBXO7	protein ubiquitination
25820	GO:0016567	protein	biological_function	ARIH1	protein ubiquitination
25827	GO:0016567	protein	biological_function	FBXL2	protein ubiquitination
25898	GO:0016567	protein	biological_function	RCHY1	protein ubiquitination
26133	GO:0016567	protein	biological_function	TRPC4AP	protein ubiquitination
26234	GO:0016567	protein	biological_function	FBXL5	protein ubiquitination
26249	GO:0016567	protein	biological_function	KLHL3	protein ubiquitination
26259	GO:0016567	protein	biological_function	FBXW8	protein ubiquitination
26268	GO:0016567	protein	biological_function	FBXO9	protein ubiquitination
26272	GO:0016567	protein	biological_function	FBXO4	protein ubiquitination
27252	GO:0016567	protein	biological_function	KLHL20	protein ubiquitination
29116	GO:0016567	protein	biological_function	MYLIP	protein ubiquitination
51185	GO:0016567	protein	biological_function	CRBN	protein ubiquitination
51257	GO:0016567	protein	biological_function	2021-03-02	protein ubiquitination
51444	GO:0016567	protein	biological_function	RNF138	protein ubiquitination
51529	GO:0016567	protein	biological_function	ANAPC11	protein ubiquitination
51592	GO:0016567	protein	biological_function	TRIM33	protein ubiquitination
51619	GO:0016567	protein	biological_function	UBE2D4	protein ubiquitination
51665	GO:0016567	protein	biological_function	ASB1	protein ubiquitination
51667	GO:0016567	protein	biological_function	NUB1	protein ubiquitination
51676	GO:0016567	protein	biological_function	ASB2	protein ubiquitination
54461	GO:0016567	protein	biological_function	FBXW5	protein ubiquitination
54778	GO:0016567	protein	biological_function	RNF111	protein ubiquitination
54800	GO:0016567	protein	biological_function	KLHL24	protein ubiquitination
54894	GO:0016567	protein	biological_function	RNF43	protein ubiquitination
55159	GO:0016567	protein	biological_function	RFWD3	protein ubiquitination
55236	GO:0016567	protein	biological_function	UBA6	protein ubiquitination
55294	GO:0016567	protein	biological_function	FBXW7	protein ubiquitination
55832	GO:0016567	protein	biological_function	CAND1	protein ubiquitination
55958	GO:0016567	protein	biological_function	KLHL9	protein ubiquitination
55975	GO:0016567	protein	biological_function	KLHL7	protein ubiquitination
57092	GO:0016567	protein	biological_function	PCNP	protein ubiquitination
57154	GO:0016567	protein	biological_function	SMURF1	protein ubiquitination
57531	GO:0016567	protein	biological_function	HACE1	protein ubiquitination
57563	GO:0016567	protein	biological_function	KLHL8	protein ubiquitination
57654	GO:0016567	protein	biological_function	UVSSA	protein ubiquitination
57674	GO:0016567	protein	biological_function	RNF213	protein ubiquitination
64410	GO:0016567	protein	biological_function	KLHL25	protein ubiquitination
64422	GO:0016567	protein	biological_function	ATG3	protein ubiquitination
65018	GO:0016567	protein	biological_function	PINK1	protein ubiquitination
79102	GO:0016567	protein	biological_function	RNF26	protein ubiquitination
79176	GO:0016567	protein	biological_function	FBXL15	protein ubiquitination
79444	GO:0016567	protein	biological_function	BIRC7	protein ubiquitination
79594	GO:0016567	protein	biological_function	MUL1	protein ubiquitination
80196	GO:0016567	protein	biological_function	RNF34	protein ubiquitination
83737	GO:0016567	protein	biological_function	ITCH	protein ubiquitination
84133	GO:0016567	protein	biological_function	ZNRF3	protein ubiquitination
84231	GO:0016567	protein	biological_function	TRAF7	protein ubiquitination
84282	GO:0016567	protein	biological_function	RNF135	protein ubiquitination
84447	GO:0016567	protein	biological_function	SYVN1	protein ubiquitination
84893	GO:0016567	protein	biological_function	FBH1	protein ubiquitination
90293	GO:0016567	protein	biological_function	KLHL13	protein ubiquitination
90379	GO:0016567	protein	biological_function	DCAF15	protein ubiquitination
90850	GO:0016567	protein	biological_function	ZNF598	protein ubiquitination
92714	GO:0016567	protein	biological_function	ARRDC1	protein ubiquitination
114907	GO:0016567	protein	biological_function	FBXO32	protein ubiquitination
115426	GO:0016567	protein	biological_function	UHRF2	protein ubiquitination
119504	GO:0016567	protein	biological_function	ANAPC16	protein ubiquitination
140462	GO:0016567	protein	biological_function	ASB9	protein ubiquitination
142689	GO:0016567	protein	biological_function	ASB12	protein ubiquitination
152006	GO:0016567	protein	biological_function	RNF38	protein ubiquitination
165918	GO:0016567	protein	biological_function	RNF168	protein ubiquitination
200933	GO:0016567	protein	biological_function	FBXO45	protein ubiquitination
221687	GO:0016567	protein	biological_function	RNF182	protein ubiquitination
253980	GO:0016567	protein	biological_function	KCTD13	protein ubiquitination
1107	GO:0007051	protein	biological_function	CHD3	spindle organization
3832	GO:0007051	protein	biological_function	KIF11	spindle organization
6790	GO:0007051	protein	biological_function	AURKA	spindle organization
9212	GO:0007051	protein	biological_function	AURKB	spindle organization
9793	GO:0007051	protein	biological_function	CKAP5	spindle organization
10615	GO:0007051	protein	biological_function	SPAG5	spindle organization
10636	GO:0007051	protein	biological_function	RGS14	spindle organization
28989	GO:0007051	protein	biological_function	NTMT1	spindle organization
55521	GO:0007051	protein	biological_function	TRIM36	spindle organization
55722	GO:0007051	protein	biological_function	CEP72	spindle organization
55857	GO:0007051	protein	biological_function	KIZ	spindle organization
79000	GO:0007051	protein	biological_function	AUNIP	spindle organization
90417	GO:0007051	protein	biological_function	KNSTRN	spindle organization
259266	GO:0007051	protein	biological_function	ASPM	spindle organization
2241	GO:0000226	protein	biological_function	FER	microtubule cytoskeleton organization
3796	GO:0000226	protein	biological_function	KIF2A	microtubule cytoskeleton organization
4137	GO:0000226	protein	biological_function	MAPT	microtubule cytoskeleton organization
4287	GO:0000226	protein	biological_function	ATXN3	microtubule cytoskeleton organization
5116	GO:0000226	protein	biological_function	PCNT	microtubule cytoskeleton organization
6314	GO:0000226	protein	biological_function	ATXN7	microtubule cytoskeleton organization
6651	GO:0000226	protein	biological_function	SON	microtubule cytoskeleton organization
6905	GO:0000226	protein	biological_function	TBCE	microtubule cytoskeleton organization
8409	GO:0000226	protein	biological_function	UXT	microtubule cytoskeleton organization
8674	GO:0000226	protein	biological_function	VAMP4	microtubule cytoskeleton organization
9820	GO:0000226	protein	biological_function	CUL7	microtubule cytoskeleton organization
10297	GO:0000226	protein	biological_function	APC2	microtubule cytoskeleton organization
23113	GO:0000226	protein	biological_function	CUL9	microtubule cytoskeleton organization
23122	GO:0000226	protein	biological_function	CLASP2	microtubule cytoskeleton organization
23271	GO:0000226	protein	biological_function	CAMSAP2	microtubule cytoskeleton organization
23332	GO:0000226	protein	biological_function	CLASP1	microtubule cytoskeleton organization
23363	GO:0000226	protein	biological_function	OBSL1	microtubule cytoskeleton organization
27185	GO:0000226	protein	biological_function	DISC1	microtubule cytoskeleton organization
54986	GO:0000226	protein	biological_function	ULK4	microtubule cytoskeleton organization
55755	GO:0000226	protein	biological_function	CDK5RAP2	microtubule cytoskeleton organization
56647	GO:0000226	protein	biological_function	BCCIP	microtubule cytoskeleton organization
57662	GO:0000226	protein	biological_function	CAMSAP3	microtubule cytoskeleton organization
57787	GO:0000226	protein	biological_function	MARK4	microtubule cytoskeleton organization
79649	GO:0000226	protein	biological_function	MAP7D3	microtubule cytoskeleton organization
83987	GO:0000226	protein	biological_function	CCDC8	microtubule cytoskeleton organization
85440	GO:0000226	protein	biological_function	DOCK7	microtubule cytoskeleton organization
90102	GO:0000226	protein	biological_function	PHLDB2	microtubule cytoskeleton organization
146057	GO:0000226	protein	biological_function	TTBK2	microtubule cytoskeleton organization
157922	GO:0000226	protein	biological_function	CAMSAP1	microtubule cytoskeleton organization
283431	GO:0000226	protein	biological_function	GAS2L3	microtubule cytoskeleton organization
667	GO:0007010	protein	biological_function	DST	cytoskeleton organization
755	GO:0007010	protein	biological_function	CFAP410	cytoskeleton organization
832	GO:0007010	protein	biological_function	CAPZB	cytoskeleton organization
1072	GO:0007010	protein	biological_function	CFL1	cytoskeleton organization
1729	GO:0007010	protein	biological_function	DIAPH1	cytoskeleton organization
3851	GO:0007010	protein	biological_function	KRT4	cytoskeleton organization
3860	GO:0007010	protein	biological_function	KRT13	cytoskeleton organization
6347	GO:0007010	protein	biological_function	CCL2	cytoskeleton organization
6348	GO:0007010	protein	biological_function	CCL3	cytoskeleton organization
6354	GO:0007010	protein	biological_function	CCL7	cytoskeleton organization
6356	GO:0007010	protein	biological_function	CCL11	cytoskeleton organization
6357	GO:0007010	protein	biological_function	CCL13	cytoskeleton organization
6369	GO:0007010	protein	biological_function	CCL24	cytoskeleton organization
7694	GO:0007010	protein	biological_function	ZNF135	cytoskeleton organization
8994	GO:0007010	protein	biological_function	LIMD1	cytoskeleton organization
9202	GO:0007010	protein	biological_function	ZMYM4	cytoskeleton organization
9203	GO:0007010	protein	biological_function	ZMYM3	cytoskeleton organization
9204	GO:0007010	protein	biological_function	ZMYM6	cytoskeleton organization
9645	GO:0007010	protein	biological_function	MICAL2	cytoskeleton organization
10810	GO:0007010	protein	biological_function	WASF3	cytoskeleton organization
23043	GO:0007010	protein	biological_function	TNIK	cytoskeleton organization
23237	GO:0007010	protein	biological_function	ARC	cytoskeleton organization
30011	GO:0007010	protein	biological_function	SH3KBP1	cytoskeleton organization
54014	GO:0007010	protein	biological_function	BRWD1	cytoskeleton organization
54764	GO:0007010	protein	biological_function	ZRANB1	cytoskeleton organization
55023	GO:0007010	protein	biological_function	PHIP	cytoskeleton organization
55660	GO:0007010	protein	biological_function	PRPF40A	cytoskeleton organization
57464	GO:0007010	protein	biological_function	STRIP2	cytoskeleton organization
57553	GO:0007010	protein	biological_function	MICAL3	cytoskeleton organization
58480	GO:0007010	protein	biological_function	RHOU	cytoskeleton organization
91010	GO:0007010	protein	biological_function	FMNL3	cytoskeleton organization
113251	GO:0007010	protein	biological_function	LARP4	cytoskeleton organization
114793	GO:0007010	protein	biological_function	FMNL2	cytoskeleton organization
118987	GO:0007010	protein	biological_function	PDZD8	cytoskeleton organization
126374	GO:0007010	protein	biological_function	WTIP	cytoskeleton organization
128486	GO:0007010	protein	biological_function	FITM2	cytoskeleton organization
147183	GO:0007010	protein	biological_function	KRT25	cytoskeleton organization
152503	GO:0007010	protein	biological_function	SH3D19	cytoskeleton organization
157922	GO:0007010	protein	biological_function	CAMSAP1	cytoskeleton organization
161176	GO:0007010	protein	biological_function	SYNE3	cytoskeleton organization
254065	GO:0007010	protein	biological_function	BRWD3	cytoskeleton organization
4296	GO:0007017	protein	biological_function	MAP3K11	microtubule-based process
5048	GO:0007017	protein	biological_function	PAFAH1B1	microtubule-based process
347733	GO:0007017	protein	biological_function	TUBB2B	microtubule-based process
7375	GO:0000244	protein	biological_function	USP4	spliceosomal tri-snRNP complex assembly
9129	GO:0000244	protein	biological_function	PRPF3	spliceosomal tri-snRNP complex assembly
9733	GO:0000244	protein	biological_function	SART3	spliceosomal tri-snRNP complex assembly
10594	GO:0000244	protein	biological_function	PRPF8	spliceosomal tri-snRNP complex assembly
24148	GO:0000244	protein	biological_function	PRPF6	spliceosomal tri-snRNP complex assembly
26121	GO:0000244	protein	biological_function	PRPF31	spliceosomal tri-snRNP complex assembly
27339	GO:0000244	protein	biological_function	PRPF19	spliceosomal tri-snRNP complex assembly
1207	GO:0000387	protein	biological_function	CLNS1A	spliceosomal snRNP assembly
6606	GO:0000387	protein	biological_function	SMN1	spliceosomal snRNP assembly
6607	GO:0000387	protein	biological_function	SMN2	spliceosomal snRNP assembly
6628	GO:0000387	protein	biological_function	SNRPB	spliceosomal snRNP assembly
6631	GO:0000387	protein	biological_function	SNRPC	spliceosomal snRNP assembly
6632	GO:0000387	protein	biological_function	SNRPD1	spliceosomal snRNP assembly
6633	GO:0000387	protein	biological_function	SNRPD2	spliceosomal snRNP assembly
6634	GO:0000387	protein	biological_function	SNRPD3	spliceosomal snRNP assembly
6635	GO:0000387	protein	biological_function	SNRPE	spliceosomal snRNP assembly
6636	GO:0000387	protein	biological_function	SNRPF	spliceosomal snRNP assembly
6637	GO:0000387	protein	biological_function	SNRPG	spliceosomal snRNP assembly
8487	GO:0000387	protein	biological_function	GEMIN2	spliceosomal snRNP assembly
9733	GO:0000387	protein	biological_function	SART3	spliceosomal snRNP assembly
10419	GO:0000387	protein	biological_function	PRMT5	spliceosomal snRNP assembly
11171	GO:0000387	protein	biological_function	STRAP	spliceosomal snRNP assembly
11218	GO:0000387	protein	biological_function	DDX20	spliceosomal snRNP assembly
25929	GO:0000387	protein	biological_function	GEMIN5	spliceosomal snRNP assembly
50628	GO:0000387	protein	biological_function	GEMIN4	spliceosomal snRNP assembly
54496	GO:0000387	protein	biological_function	PRMT7	spliceosomal snRNP assembly
54960	GO:0000387	protein	biological_function	GEMIN8	spliceosomal snRNP assembly
79760	GO:0000387	protein	biological_function	GEMIN7	spliceosomal snRNP assembly
79833	GO:0000387	protein	biological_function	GEMIN6	spliceosomal snRNP assembly
4686	GO:0000245	protein	biological_function	NCBP1	spliceosomal complex assembly
6606	GO:0000245	protein	biological_function	SMN1	spliceosomal complex assembly
6607	GO:0000245	protein	biological_function	SMN2	spliceosomal complex assembly
6733	GO:0000245	protein	biological_function	SRPK2	spliceosomal complex assembly
6936	GO:0000245	protein	biological_function	GCFC2	spliceosomal complex assembly
7919	GO:0000245	protein	biological_function	DDX39B	spliceosomal complex assembly
8233	GO:0000245	protein	biological_function	ZRSR2	spliceosomal complex assembly
9169	GO:0000245	protein	biological_function	SCAF11	spliceosomal complex assembly
10181	GO:0000245	protein	biological_function	RBM5	spliceosomal complex assembly
27339	GO:0000245	protein	biological_function	PRPF19	spliceosomal complex assembly
51340	GO:0000245	protein	biological_function	CRNKL1	spliceosomal complex assembly
988	GO:0000398	protein	biological_function	CDC5L	mRNA splicing, via spliceosome
3181	GO:0000398	protein	biological_function	HNRNPA2B1	mRNA splicing, via spliceosome
3183	GO:0000398	protein	biological_function	HNRNPC	mRNA splicing, via spliceosome
6434	GO:0000398	protein	biological_function	TRA2B	mRNA splicing, via spliceosome
6625	GO:0000398	protein	biological_function	SNRNP70	mRNA splicing, via spliceosome
6631	GO:0000398	protein	biological_function	SNRPC	mRNA splicing, via spliceosome
7919	GO:0000398	protein	biological_function	DDX39B	mRNA splicing, via spliceosome
8233	GO:0000398	protein	biological_function	ZRSR2	mRNA splicing, via spliceosome
8449	GO:0000398	protein	biological_function	DHX16	mRNA splicing, via spliceosome
8896	GO:0000398	protein	biological_function	BUD31	mRNA splicing, via spliceosome
9716	GO:0000398	protein	biological_function	AQR	mRNA splicing, via spliceosome
9733	GO:0000398	protein	biological_function	SART3	mRNA splicing, via spliceosome
9785	GO:0000398	protein	biological_function	DHX38	mRNA splicing, via spliceosome
10212	GO:0000398	protein	biological_function	DDX39A	mRNA splicing, via spliceosome
[truncated: 32,778 more rows]
