# Supplementary material for: Identification of disease treatment mechanisms through the multiscale interactome
Source: Nat Commun. 2021 Mar 19;12:1796. doi: 10.1038/s41467-021-21770-8 (PMC7979814; doi:10.1038/s41467-021-21770-8)
Supplement: Supplementary file 7 — Supplementary Data 5 [file 41467_2021_21770_MOESM7_ESM.xlsx]

## Sheet: 5_biological_function_to_biolog
node_1	node_2	node_1_type	node_2_type	node_1_name	node_2_name
GO:0000002	GO:0007005	biological_function	biological_function	mitochondrial genome maintenance	mitochondrion organization
GO:0007005	GO:0006996	biological_function	biological_function	mitochondrion organization	organelle organization
GO:0000003	GO:0008150	biological_function	biological_function	reproduction	biological_process
GO:0000012	GO:0006281	biological_function	biological_function	single strand break repair	DNA repair
GO:0006281	GO:0006259	biological_function	biological_function	DNA repair	DNA metabolic process
GO:0006281	GO:0006974	biological_function	biological_function	DNA repair	cellular response to DNA damage stimulus
GO:0000018	GO:0006310	biological_function	biological_function	regulation of DNA recombination	DNA recombination
GO:0000018	GO:0051052	biological_function	biological_function	regulation of DNA recombination	regulation of DNA metabolic process
GO:0006310	GO:0006259	biological_function	biological_function	DNA recombination	DNA metabolic process
GO:0051052	GO:0006259	biological_function	biological_function	regulation of DNA metabolic process	DNA metabolic process
GO:0051052	GO:0019219	biological_function	biological_function	regulation of DNA metabolic process	regulation of nucleobase-containing compound metabolic process
GO:0051052	GO:0060255	biological_function	biological_function	regulation of DNA metabolic process	regulation of macromolecule metabolic process
GO:0000019	GO:0006312	biological_function	biological_function	regulation of mitotic recombination	mitotic recombination
GO:0000019	GO:0000018	biological_function	biological_function	regulation of mitotic recombination	regulation of DNA recombination
GO:0006312	GO:0006310	biological_function	biological_function	mitotic recombination	DNA recombination
GO:0000027	GO:0042255	biological_function	biological_function	ribosomal large subunit assembly	ribosome assembly
GO:0000027	GO:0042273	biological_function	biological_function	ribosomal large subunit assembly	ribosomal large subunit biogenesis
GO:0000027	GO:0022618	biological_function	biological_function	ribosomal large subunit assembly	ribonucleoprotein complex assembly
GO:0042255	GO:0042254	biological_function	biological_function	ribosome assembly	ribosome biogenesis
GO:0042255	GO:0070925	biological_function	biological_function	ribosome assembly	organelle assembly
GO:0042255	GO:0022618	biological_function	biological_function	ribosome assembly	ribonucleoprotein complex assembly
GO:0042273	GO:0042254	biological_function	biological_function	ribosomal large subunit biogenesis	ribosome biogenesis
GO:0042273	GO:0022613	biological_function	biological_function	ribosomal large subunit biogenesis	ribonucleoprotein complex biogenesis
GO:0022618	GO:0022613	biological_function	biological_function	ribonucleoprotein complex assembly	ribonucleoprotein complex biogenesis
GO:0022618	GO:0071826	biological_function	biological_function	ribonucleoprotein complex assembly	ribonucleoprotein complex subunit organization
GO:0022618	GO:0034622	biological_function	biological_function	ribonucleoprotein complex assembly	cellular macromolecular complex assembly
GO:0000028	GO:0042255	biological_function	biological_function	ribosomal small subunit assembly	ribosome assembly
GO:0000028	GO:0042274	biological_function	biological_function	ribosomal small subunit assembly	ribosomal small subunit biogenesis
GO:0000028	GO:0022618	biological_function	biological_function	ribosomal small subunit assembly	ribonucleoprotein complex assembly
GO:0042274	GO:0042254	biological_function	biological_function	ribosomal small subunit biogenesis	ribosome biogenesis
GO:0042274	GO:0022613	biological_function	biological_function	ribosomal small subunit biogenesis	ribonucleoprotein complex biogenesis
GO:0000038	GO:0006631	biological_function	biological_function	very long-chain fatty acid metabolic process	fatty acid metabolic process
GO:0006631	GO:0044255	biological_function	biological_function	fatty acid metabolic process	cellular lipid metabolic process
GO:0006631	GO:0032787	biological_function	biological_function	fatty acid metabolic process	monocarboxylic acid metabolic process
GO:0000041	GO:0030001	biological_function	biological_function	transition metal ion transport	metal ion transport
GO:0030001	GO:0006812	biological_function	biological_function	metal ion transport	cation transport
GO:0000045	GO:0070925	biological_function	biological_function	autophagosome assembly	organelle assembly
GO:0000045	GO:1905037	biological_function	biological_function	autophagosome assembly	autophagosome organization
GO:0070925	GO:0022607	biological_function	biological_function	organelle assembly	cellular component assembly
GO:0070925	GO:0006996	biological_function	biological_function	organelle assembly	organelle organization
GO:1905037	GO:0016236	biological_function	biological_function	autophagosome organization	macroautophagy
GO:1905037	GO:0007033	biological_function	biological_function	autophagosome organization	vacuole organization
GO:0000050	GO:1901566	biological_function	biological_function	urea cycle	organonitrogen compound biosynthetic process
GO:0000050	GO:0043604	biological_function	biological_function	urea cycle	amide biosynthetic process
GO:0000050	GO:0019627	biological_function	biological_function	urea cycle	urea metabolic process
GO:1901566	GO:1901564	biological_function	biological_function	organonitrogen compound biosynthetic process	organonitrogen compound metabolic process
GO:1901566	GO:1901576	biological_function	biological_function	organonitrogen compound biosynthetic process	organic substance biosynthetic process
GO:0043604	GO:0043603	biological_function	biological_function	amide biosynthetic process	cellular amide metabolic process
GO:0043604	GO:0044271	biological_function	biological_function	amide biosynthetic process	cellular nitrogen compound biosynthetic process
GO:0019627	GO:1901564	biological_function	biological_function	urea metabolic process	organonitrogen compound metabolic process
GO:0019627	GO:0071941	biological_function	biological_function	urea metabolic process	nitrogen cycle metabolic process
GO:0019627	GO:0043603	biological_function	biological_function	urea metabolic process	cellular amide metabolic process
GO:0019627	GO:0044281	biological_function	biological_function	urea metabolic process	small molecule metabolic process
GO:0000052	GO:1901605	biological_function	biological_function	citrulline metabolic process	alpha-amino acid metabolic process
GO:1901605	GO:0006520	biological_function	biological_function	alpha-amino acid metabolic process	cellular amino acid metabolic process
GO:0000053	GO:0072350	biological_function	biological_function	argininosuccinate metabolic process	tricarboxylic acid metabolic process
GO:0000053	GO:0006575	biological_function	biological_function	argininosuccinate metabolic process	cellular modified amino acid metabolic process
GO:0000053	GO:1901605	biological_function	biological_function	argininosuccinate metabolic process	alpha-amino acid metabolic process
GO:0072350	GO:0019752	biological_function	biological_function	tricarboxylic acid metabolic process	carboxylic acid metabolic process
GO:0006575	GO:1901564	biological_function	biological_function	cellular modified amino acid metabolic process	organonitrogen compound metabolic process
GO:0006575	GO:0044237	biological_function	biological_function	cellular modified amino acid metabolic process	cellular metabolic process
GO:0000054	GO:0042254	biological_function	biological_function	ribosomal subunit export from nucleus	ribosome biogenesis
GO:0000054	GO:0033750	biological_function	biological_function	ribosomal subunit export from nucleus	ribosome localization
GO:0000054	GO:0071428	biological_function	biological_function	ribosomal subunit export from nucleus	rRNA-containing ribonucleoprotein complex export from nucleus
GO:0000054	GO:0051656	biological_function	biological_function	ribosomal subunit export from nucleus	establishment of organelle localization
GO:0042254	GO:0022613	biological_function	biological_function	ribosome biogenesis	ribonucleoprotein complex biogenesis
GO:0033750	GO:0008104	biological_function	biological_function	ribosome localization	protein localization
GO:0033750	GO:0051640	biological_function	biological_function	ribosome localization	organelle localization
GO:0071428	GO:0071426	biological_function	biological_function	rRNA-containing ribonucleoprotein complex export from nucleus	ribonucleoprotein complex export from nucleus
GO:0051656	GO:0051234	biological_function	biological_function	establishment of organelle localization	establishment of localization
GO:0051656	GO:0051640	biological_function	biological_function	establishment of organelle localization	organelle localization
GO:0000055	GO:0000054	biological_function	biological_function	ribosomal large subunit export from nucleus	ribosomal subunit export from nucleus
GO:0000056	GO:0000054	biological_function	biological_function	ribosomal small subunit export from nucleus	ribosomal subunit export from nucleus
GO:0000060	GO:0006606	biological_function	biological_function	protein import into nucleus, translocation	protein import into nucleus
GO:0000060	GO:0006886	biological_function	biological_function	protein import into nucleus, translocation	intracellular protein transport
GO:0006606	GO:0034504	biological_function	biological_function	protein import into nucleus	protein localization to nucleus
GO:0006606	GO:0072594	biological_function	biological_function	protein import into nucleus	establishment of protein localization to organelle
GO:0006606	GO:0051170	biological_function	biological_function	protein import into nucleus	nuclear import
GO:0006606	GO:0017038	biological_function	biological_function	protein import into nucleus	protein import
GO:0006886	GO:0034613	biological_function	biological_function	intracellular protein transport	cellular protein localization
GO:0006886	GO:0015031	biological_function	biological_function	intracellular protein transport	protein transport
GO:0006886	GO:0046907	biological_function	biological_function	intracellular protein transport	intracellular transport
GO:0000070	GO:1903047	biological_function	biological_function	mitotic sister chromatid segregation	mitotic cell cycle process
GO:0000070	GO:0000819	biological_function	biological_function	mitotic sister chromatid segregation	sister chromatid segregation
GO:1903047	GO:0000278	biological_function	biological_function	mitotic cell cycle process	mitotic cell cycle
GO:1903047	GO:0022402	biological_function	biological_function	mitotic cell cycle process	cell cycle process
GO:0000819	GO:0098813	biological_function	biological_function	sister chromatid segregation	nuclear chromosome segregation
GO:0000819	GO:0051276	biological_function	biological_function	sister chromatid segregation	chromosome organization
GO:0000075	GO:0045786	biological_function	biological_function	cell cycle checkpoint	negative regulation of cell cycle
GO:0000075	GO:0009987	biological_function	biological_function	cell cycle checkpoint	cellular process
GO:0045786	GO:0007049	biological_function	biological_function	negative regulation of cell cycle	cell cycle
GO:0045786	GO:0051726	biological_function	biological_function	negative regulation of cell cycle	regulation of cell cycle
GO:0045786	GO:0048523	biological_function	biological_function	negative regulation of cell cycle	negative regulation of cellular process
GO:0009987	GO:0008150	biological_function	biological_function	cellular process	biological_process
GO:0000076	GO:0031570	biological_function	biological_function	DNA replication checkpoint	DNA integrity checkpoint
GO:0031570	GO:0000075	biological_function	biological_function	DNA integrity checkpoint	cell cycle checkpoint
GO:0000077	GO:0031570	biological_function	biological_function	DNA damage checkpoint	DNA integrity checkpoint
GO:0000077	GO:0006974	biological_function	biological_function	DNA damage checkpoint	cellular response to DNA damage stimulus
GO:0006974	GO:0033554	biological_function	biological_function	cellular response to DNA damage stimulus	cellular response to stress
GO:0000079	GO:0071900	biological_function	biological_function	regulation of cyclin-dependent protein serine/threonine kinase activity	regulation of protein serine/threonine kinase activity
GO:0000079	GO:1904029	biological_function	biological_function	regulation of cyclin-dependent protein serine/threonine kinase activity	regulation of cyclin-dependent protein kinase activity
GO:0071900	GO:0045859	biological_function	biological_function	regulation of protein serine/threonine kinase activity	regulation of protein kinase activity
GO:1904029	GO:0051726	biological_function	biological_function	regulation of cyclin-dependent protein kinase activity	regulation of cell cycle
GO:1904029	GO:0045859	biological_function	biological_function	regulation of cyclin-dependent protein kinase activity	regulation of protein kinase activity
GO:0000082	GO:0044843	biological_function	biological_function	G1/S transition of mitotic cell cycle	cell cycle G1/S phase transition
GO:0000082	GO:0044772	biological_function	biological_function	G1/S transition of mitotic cell cycle	mitotic cell cycle phase transition
GO:0044843	GO:0044770	biological_function	biological_function	cell cycle G1/S phase transition	cell cycle phase transition
GO:0044772	GO:1903047	biological_function	biological_function	mitotic cell cycle phase transition	mitotic cell cycle process
GO:0044772	GO:0044770	biological_function	biological_function	mitotic cell cycle phase transition	cell cycle phase transition
GO:0000083	GO:0000082	biological_function	biological_function	regulation of transcription involved in G1/S transition of mitotic cell cycle	G1/S transition of mitotic cell cycle
GO:0000083	GO:0006355	biological_function	biological_function	regulation of transcription involved in G1/S transition of mitotic cell cycle	regulation of transcription, DNA-templated
GO:0000083	GO:1903047	biological_function	biological_function	regulation of transcription involved in G1/S transition of mitotic cell cycle	mitotic cell cycle process
GO:0006355	GO:0006351	biological_function	biological_function	regulation of transcription, DNA-templated	transcription, DNA-templated
GO:0006355	GO:2000112	biological_function	biological_function	regulation of transcription, DNA-templated	regulation of cellular macromolecule biosynthetic process
GO:0006355	GO:0010468	biological_function	biological_function	regulation of transcription, DNA-templated	regulation of gene expression
GO:0006355	GO:1903506	biological_function	biological_function	regulation of transcription, DNA-templated	regulation of nucleic acid-templated transcription
GO:0000086	GO:0044772	biological_function	biological_function	G2/M transition of mitotic cell cycle	mitotic cell cycle phase transition
GO:0000086	GO:0044839	biological_function	biological_function	G2/M transition of mitotic cell cycle	cell cycle G2/M phase transition
GO:0044839	GO:0044770	biological_function	biological_function	cell cycle G2/M phase transition	cell cycle phase transition
GO:0000096	GO:0006790	biological_function	biological_function	sulfur amino acid metabolic process	sulfur compound metabolic process
GO:0000096	GO:0006520	biological_function	biological_function	sulfur amino acid metabolic process	cellular amino acid metabolic process
GO:0006790	GO:0044237	biological_function	biological_function	sulfur compound metabolic process	cellular metabolic process
GO:0006520	GO:1901564	biological_function	biological_function	cellular amino acid metabolic process	organonitrogen compound metabolic process
GO:0006520	GO:0019752	biological_function	biological_function	cellular amino acid metabolic process	carboxylic acid metabolic process
GO:0006520	GO:0044238	biological_function	biological_function	cellular amino acid metabolic process	primary metabolic process
GO:0000097	GO:0000096	biological_function	biological_function	sulfur amino acid biosynthetic process	sulfur amino acid metabolic process
GO:0000097	GO:0008652	biological_function	biological_function	sulfur amino acid biosynthetic process	cellular amino acid biosynthetic process
GO:0000097	GO:0044272	biological_function	biological_function	sulfur amino acid biosynthetic process	sulfur compound biosynthetic process
GO:0008652	GO:1901566	biological_function	biological_function	cellular amino acid biosynthetic process	organonitrogen compound biosynthetic process
GO:0008652	GO:0006520	biological_function	biological_function	cellular amino acid biosynthetic process	cellular amino acid metabolic process
GO:0008652	GO:0046394	biological_function	biological_function	cellular amino acid biosynthetic process	carboxylic acid biosynthetic process
GO:0044272	GO:0006790	biological_function	biological_function	sulfur compound biosynthetic process	sulfur compound metabolic process
GO:0044272	GO:0044249	biological_function	biological_function	sulfur compound biosynthetic process	cellular biosynthetic process
GO:0000098	GO:0044273	biological_function	biological_function	sulfur amino acid catabolic process	sulfur compound catabolic process
GO:0000098	GO:0000096	biological_function	biological_function	sulfur amino acid catabolic process	sulfur amino acid metabolic process
GO:0000098	GO:0009063	biological_function	biological_function	sulfur amino acid catabolic process	cellular amino acid catabolic process
GO:0044273	GO:0006790	biological_function	biological_function	sulfur compound catabolic process	sulfur compound metabolic process
GO:0044273	GO:0044248	biological_function	biological_function	sulfur compound catabolic process	cellular catabolic process
GO:0009063	GO:0046395	biological_function	biological_function	cellular amino acid catabolic process	carboxylic acid catabolic process
GO:0009063	GO:1901565	biological_function	biological_function	cellular amino acid catabolic process	organonitrogen compound catabolic process
GO:0009063	GO:0006520	biological_function	biological_function	cellular amino acid catabolic process	cellular amino acid metabolic process
GO:0000101	GO:0072348	biological_function	biological_function	sulfur amino acid transport	sulfur compound transport
GO:0000101	GO:0006865	biological_function	biological_function	sulfur amino acid transport	amino acid transport
GO:0072348	GO:0006810	biological_function	biological_function	sulfur compound transport	transport
GO:0006865	GO:0071705	biological_function	biological_function	amino acid transport	nitrogen compound transport
GO:0006865	GO:0046942	biological_function	biological_function	amino acid transport	carboxylic acid transport
GO:0000103	GO:0006790	biological_function	biological_function	sulfate assimilation	sulfur compound metabolic process
GO:0000122	GO:0006366	biological_function	biological_function	negative regulation of transcription by RNA polymerase II	transcription by RNA polymerase II
GO:0000122	GO:0006357	biological_function	biological_function	negative regulation of transcription by RNA polymerase II	regulation of transcription by RNA polymerase II
GO:0000122	GO:0045892	biological_function	biological_function	negative regulation of transcription by RNA polymerase II	negative regulation of transcription, DNA-templated
GO:0006366	GO:0006351	biological_function	biological_function	transcription by RNA polymerase II	transcription, DNA-templated
GO:0006357	GO:0006366	biological_function	biological_function	regulation of transcription by RNA polymerase II	transcription by RNA polymerase II
GO:0006357	GO:0006355	biological_function	biological_function	regulation of transcription by RNA polymerase II	regulation of transcription, DNA-templated
GO:0045892	GO:0006351	biological_function	biological_function	negative regulation of transcription, DNA-templated	transcription, DNA-templated
GO:0045892	GO:0006355	biological_function	biological_function	negative regulation of transcription, DNA-templated	regulation of transcription, DNA-templated
GO:0045892	GO:1903507	biological_function	biological_function	negative regulation of transcription, DNA-templated	negative regulation of nucleic acid-templated transcription
GO:0045892	GO:0010629	biological_function	biological_function	negative regulation of transcription, DNA-templated	negative regulation of gene expression
GO:0045892	GO:2000113	biological_function	biological_function	negative regulation of transcription, DNA-templated	negative regulation of cellular macromolecule biosynthetic process
GO:0000132	GO:0051294	biological_function	biological_function	establishment of mitotic spindle orientation	establishment of spindle orientation
GO:0000132	GO:0040001	biological_function	biological_function	establishment of mitotic spindle orientation	establishment of mitotic spindle localization
GO:0051294	GO:0030010	biological_function	biological_function	establishment of spindle orientation	establishment of cell polarity
GO:0051294	GO:0051293	biological_function	biological_function	establishment of spindle orientation	establishment of spindle localization
GO:0040001	GO:1902850	biological_function	biological_function	establishment of mitotic spindle localization	microtubule cytoskeleton organization involved in mitosis
GO:0040001	GO:0051293	biological_function	biological_function	establishment of mitotic spindle localization	establishment of spindle localization
GO:0000165	GO:0035556	biological_function	biological_function	MAPK cascade	intracellular signal transduction
GO:0000165	GO:0023014	biological_function	biological_function	MAPK cascade	signal transduction by protein phosphorylation
GO:0035556	GO:0007165	biological_function	biological_function	intracellular signal transduction	signal transduction
GO:0023014	GO:0006468	biological_function	biological_function	signal transduction by protein phosphorylation	protein phosphorylation
GO:0023014	GO:0007165	biological_function	biological_function	signal transduction by protein phosphorylation	signal transduction
GO:0000183	GO:0006342	biological_function	biological_function	chromatin silencing at rDNA	chromatin silencing
GO:0006342	GO:0006325	biological_function	biological_function	chromatin silencing	chromatin organization
GO:0006342	GO:0045892	biological_function	biological_function	chromatin silencing	negative regulation of transcription, DNA-templated
GO:0006342	GO:0016458	biological_function	biological_function	chromatin silencing	gene silencing
GO:0006342	GO:0045814	biological_function	biological_function	chromatin silencing	negative regulation of gene expression, epigenetic
GO:0000184	GO:0000956	biological_function	biological_function	nuclear-transcribed mRNA catabolic process, nonsense-mediated decay	nuclear-transcribed mRNA catabolic process
GO:0000956	GO:0006402	biological_function	biological_function	nuclear-transcribed mRNA catabolic process	mRNA catabolic process
GO:0000185	GO:0032147	biological_function	biological_function	activation of MAPKKK activity	activation of protein kinase activity
GO:0000185	GO:0043406	biological_function	biological_function	activation of MAPKKK activity	positive regulation of MAP kinase activity
GO:0032147	GO:0045860	biological_function	biological_function	activation of protein kinase activity	positive regulation of protein kinase activity
GO:0043406	GO:0043410	biological_function	biological_function	positive regulation of MAP kinase activity	positive regulation of MAPK cascade
GO:0043406	GO:0071902	biological_function	biological_function	positive regulation of MAP kinase activity	positive regulation of protein serine/threonine kinase activity
GO:0043406	GO:0043405	biological_function	biological_function	positive regulation of MAP kinase activity	regulation of MAP kinase activity
GO:0000186	GO:0032147	biological_function	biological_function	activation of MAPKK activity	activation of protein kinase activity
GO:0000186	GO:0043406	biological_function	biological_function	activation of MAPKK activity	positive regulation of MAP kinase activity
GO:0000187	GO:0032147	biological_function	biological_function	activation of MAPK activity	activation of protein kinase activity
GO:0000187	GO:0043406	biological_function	biological_function	activation of MAPK activity	positive regulation of MAP kinase activity
GO:0000188	GO:0043407	biological_function	biological_function	inactivation of MAPK activity	negative regulation of MAP kinase activity
GO:0043407	GO:0043409	biological_function	biological_function	negative regulation of MAP kinase activity	negative regulation of MAPK cascade
GO:0043407	GO:0071901	biological_function	biological_function	negative regulation of MAP kinase activity	negative regulation of protein serine/threonine kinase activity
GO:0043407	GO:0043405	biological_function	biological_function	negative regulation of MAP kinase activity	regulation of MAP kinase activity
GO:0000189	GO:0000165	biological_function	biological_function	MAPK import into nucleus	MAPK cascade
GO:0000189	GO:0006606	biological_function	biological_function	MAPK import into nucleus	protein import into nucleus
GO:0000189	GO:0051169	biological_function	biological_function	MAPK import into nucleus	nuclear transport
GO:0000189	GO:0006886	biological_function	biological_function	MAPK import into nucleus	intracellular protein transport
GO:0051169	GO:0046907	biological_function	biological_function	nuclear transport	intracellular transport
GO:0000209	GO:0016567	biological_function	biological_function	protein polyubiquitination	protein ubiquitination
GO:0016567	GO:0032446	biological_function	biological_function	protein ubiquitination	protein modification by small protein conjugation
GO:0000212	GO:1903046	biological_function	biological_function	meiotic spindle organization	meiotic cell cycle process
GO:0000212	GO:0007051	biological_function	biological_function	meiotic spindle organization	spindle organization
GO:1903046	GO:0051321	biological_function	biological_function	meiotic cell cycle process	meiotic cell cycle
GO:1903046	GO:0022414	biological_function	biological_function	meiotic cell cycle process	reproductive process
GO:1903046	GO:0022402	biological_function	biological_function	meiotic cell cycle process	cell cycle process
GO:0007051	GO:0022402	biological_function	biological_function	spindle organization	cell cycle process
GO:0007051	GO:0000226	biological_function	biological_function	spindle organization	microtubule cytoskeleton organization
GO:0000226	GO:0007010	biological_function	biological_function	microtubule cytoskeleton organization	cytoskeleton organization
GO:0000226	GO:0007017	biological_function	biological_function	microtubule cytoskeleton organization	microtubule-based process
GO:0007010	GO:0006996	biological_function	biological_function	cytoskeleton organization	organelle organization
GO:0007017	GO:0009987	biological_function	biological_function	microtubule-based process	cellular process
GO:0000244	GO:0000387	biological_function	biological_function	spliceosomal tri-snRNP complex assembly	spliceosomal snRNP assembly
GO:0000387	GO:0000398	biological_function	biological_function	spliceosomal snRNP assembly	mRNA splicing, via spliceosome
GO:0000387	GO:0022618	biological_function	biological_function	spliceosomal snRNP assembly	ribonucleoprotein complex assembly
GO:0000245	GO:0000398	biological_function	biological_function	spliceosomal complex assembly	mRNA splicing, via spliceosome
GO:0000245	GO:0022618	biological_function	biological_function	spliceosomal complex assembly	ribonucleoprotein complex assembly
GO:0000398	GO:0006397	biological_function	biological_function	mRNA splicing, via spliceosome	mRNA processing
GO:0000398	GO:0000377	biological_function	biological_function	mRNA splicing, via spliceosome	RNA splicing, via transesterification reactions with bulged adenosine as nucleophile
GO:0000266	GO:0048285	biological_function	biological_function	mitochondrial fission	organelle fission
GO:0000266	GO:0007005	biological_function	biological_function	mitochondrial fission	mitochondrion organization
GO:0048285	GO:0006996	biological_function	biological_function	organelle fission	organelle organization
GO:0000271	GO:0016051	biological_function	biological_function	polysaccharide biosynthetic process	carbohydrate biosynthetic process
GO:0000271	GO:0005976	biological_function	biological_function	polysaccharide biosynthetic process	polysaccharide metabolic process
GO:0000271	GO:0009059	biological_function	biological_function	polysaccharide biosynthetic process	macromolecule biosynthetic process
GO:0016051	GO:0005975	biological_function	biological_function	carbohydrate biosynthetic process	carbohydrate metabolic process
GO:0016051	GO:1901576	biological_function	biological_function	carbohydrate biosynthetic process	organic substance biosynthetic process
GO:0005976	GO:0005975	biological_function	biological_function	polysaccharide metabolic process	carbohydrate metabolic process
GO:0005976	GO:0043170	biological_function	biological_function	polysaccharide metabolic process	macromolecule metabolic process
GO:0009059	GO:1901576	biological_function	biological_function	macromolecule biosynthetic process	organic substance biosynthetic process
GO:0009059	GO:0043170	biological_function	biological_function	macromolecule biosynthetic process	macromolecule metabolic process
GO:0000272	GO:0009057	biological_function	biological_function	polysaccharide catabolic process	macromolecule catabolic process
GO:0000272	GO:0005976	biological_function	biological_function	polysaccharide catabolic process	polysaccharide metabolic process
GO:0000272	GO:0016052	biological_function	biological_function	polysaccharide catabolic process	carbohydrate catabolic process
GO:0009057	GO:1901575	biological_function	biological_function	macromolecule catabolic process	organic substance catabolic process
GO:0009057	GO:0043170	biological_function	biological_function	macromolecule catabolic process	macromolecule metabolic process
GO:0016052	GO:0005975	biological_function	biological_function	carbohydrate catabolic process	carbohydrate metabolic process
GO:0016052	GO:1901575	biological_function	biological_function	carbohydrate catabolic process	organic substance catabolic process
GO:0000278	GO:0007049	biological_function	biological_function	mitotic cell cycle	cell cycle
GO:0007049	GO:0009987	biological_function	biological_function	cell cycle	cellular process
GO:0000281	GO:1903047	biological_function	biological_function	mitotic cytokinesis	mitotic cell cycle process
GO:0000281	GO:0061640	biological_function	biological_function	mitotic cytokinesis	cytoskeleton-dependent cytokinesis
GO:0061640	GO:0000910	biological_function	biological_function	cytoskeleton-dependent cytokinesis	cytokinesis
GO:0000288	GO:0000956	biological_function	biological_function	nuclear-transcribed mRNA catabolic process, deadenylation-dependent decay	nuclear-transcribed mRNA catabolic process
GO:0000289	GO:0000288	biological_function	biological_function	nuclear-transcribed mRNA poly(A) tail shortening	nuclear-transcribed mRNA catabolic process, deadenylation-dependent decay
GO:0000289	GO:0000956	biological_function	biological_function	nuclear-transcribed mRNA poly(A) tail shortening	nuclear-transcribed mRNA catabolic process
GO:0000291	GO:0000956	biological_function	biological_function	nuclear-transcribed mRNA catabolic process, exonucleolytic	nuclear-transcribed mRNA catabolic process
GO:0000302	GO:0006979	biological_function	biological_function	response to reactive oxygen species	response to oxidative stress
GO:0000302	GO:1901700	biological_function	biological_function	response to reactive oxygen species	response to oxygen-containing compound
GO:0006979	GO:0006950	biological_function	biological_function	response to oxidative stress	response to stress
GO:1901700	GO:0042221	biological_function	biological_function	response to oxygen-containing compound	response to chemical
GO:0000303	GO:0000305	biological_function	biological_function	response to superoxide	response to oxygen radical
GO:0000305	GO:0010035	biological_function	biological_function	response to oxygen radical	response to inorganic substance
GO:0000305	GO:0000302	biological_function	biological_function	response to oxygen radical	response to reactive oxygen species
GO:0010035	GO:0042221	biological_function	biological_function	response to inorganic substance	response to chemical
GO:0000338	GO:0070646	biological_function	biological_function	protein deneddylation	protein modification by small protein removal
GO:0070646	GO:0070647	biological_function	biological_function	protein modification by small protein removal	protein modification by small protein conjugation or removal
GO:0070646	GO:0006508	biological_function	biological_function	protein modification by small protein removal	proteolysis
GO:0000375	GO:0008380	biological_function	biological_function	RNA splicing, via transesterification reactions	RNA splicing
GO:0008380	GO:0006396	biological_function	biological_function	RNA splicing	RNA processing
GO:0000377	GO:0000375	biological_function	biological_function	RNA splicing, via transesterification reactions with bulged adenosine as nucleophile	RNA splicing, via transesterification reactions
GO:0000380	GO:0000398	biological_function	biological_function	alternative mRNA splicing, via spliceosome	mRNA splicing, via spliceosome
GO:0000381	GO:0000380	biological_function	biological_function	regulation of alternative mRNA splicing, via spliceosome	alternative mRNA splicing, via spliceosome
GO:0000381	GO:0048024	biological_function	biological_function	regulation of alternative mRNA splicing, via spliceosome	regulation of mRNA splicing, via spliceosome
GO:0048024	GO:0000398	biological_function	biological_function	regulation of mRNA splicing, via spliceosome	mRNA splicing, via spliceosome
GO:0048024	GO:0050684	biological_function	biological_function	regulation of mRNA splicing, via spliceosome	regulation of mRNA processing
GO:0048024	GO:0043484	biological_function	biological_function	regulation of mRNA splicing, via spliceosome	regulation of RNA splicing
GO:0000389	GO:0006376	biological_function	biological_function	mRNA 3'-splice site recognition	mRNA splice site selection
GO:0006376	GO:0000245	biological_function	biological_function	mRNA splice site selection	spliceosomal complex assembly
GO:0006376	GO:0022618	biological_function	biological_function	mRNA splice site selection	ribonucleoprotein complex assembly
GO:0000394	GO:0008380	biological_function	biological_function	RNA splicing, via endonucleolytic cleavage and ligation	RNA splicing
GO:0000395	GO:0045292	biological_function	biological_function	mRNA 5'-splice site recognition	mRNA cis splicing, via spliceosome
GO:0000395	GO:0006376	biological_function	biological_function	mRNA 5'-splice site recognition	mRNA splice site selection
GO:0045292	GO:0000398	biological_function	biological_function	mRNA cis splicing, via spliceosome	mRNA splicing, via spliceosome
GO:0006397	GO:0006396	biological_function	biological_function	mRNA processing	RNA processing
GO:0006397	GO:0016071	biological_function	biological_function	mRNA processing	mRNA metabolic process
GO:0000409	GO:0006355	biological_function	biological_function	regulation of transcription by galactose	regulation of transcription, DNA-templated
GO:0000411	GO:0000409	biological_function	biological_function	positive regulation of transcription by galactose	regulation of transcription by galactose
GO:0000411	GO:0045991	biological_function	biological_function	positive regulation of transcription by galactose	carbon catabolite activation of transcription
GO:0045991	GO:0045990	biological_function	biological_function	carbon catabolite activation of transcription	carbon catabolite regulation of transcription
GO:0045991	GO:0045893	biological_function	biological_function	carbon catabolite activation of transcription	positive regulation of transcription, DNA-templated
GO:0000413	GO:0018208	biological_function	biological_function	protein peptidyl-prolyl isomerization	peptidyl-proline modification
GO:0018208	GO:0018193	biological_function	biological_function	peptidyl-proline modification	peptidyl-amino acid modification
GO:0000414	GO:0010452	biological_function	biological_function	regulation of histone H3-K36 methylation	histone H3-K36 methylation
GO:0000414	GO:0031060	biological_function	biological_function	regulation of histone H3-K36 methylation	regulation of histone methylation
GO:0010452	GO:0034968	biological_function	biological_function	histone H3-K36 methylation	histone lysine methylation
GO:0031060	GO:0016571	biological_function	biological_function	regulation of histone methylation	histone methylation
GO:0031060	GO:0031056	biological_function	biological_function	regulation of histone methylation	regulation of histone modification
GO:0000415	GO:0010452	biological_function	biological_function	negative regulation of histone H3-K36 methylation	histone H3-K36 methylation
GO:0000415	GO:0000414	biological_function	biological_function	negative regulation of histone H3-K36 methylation	regulation of histone H3-K36 methylation
GO:0000415	GO:0031061	biological_function	biological_function	negative regulation of histone H3-K36 methylation	negative regulation of histone methylation
GO:0031061	GO:0016571	biological_function	biological_function	negative regulation of histone methylation	histone methylation
GO:0031061	GO:0031060	biological_function	biological_function	negative regulation of histone methylation	regulation of histone methylation
GO:0031061	GO:0031057	biological_function	biological_function	negative regulation of histone methylation	negative regulation of histone modification
GO:0000422	GO:0061726	biological_function	biological_function	autophagy of mitochondrion	mitochondrion disassembly
GO:0000422	GO:0006914	biological_function	biological_function	autophagy of mitochondrion	autophagy
GO:0061726	GO:0007005	biological_function	biological_function	mitochondrion disassembly	mitochondrion organization
GO:0061726	GO:1903008	biological_function	biological_function	mitochondrion disassembly	organelle disassembly
GO:0006914	GO:0061919	biological_function	biological_function	autophagy	process utilizing autophagic mechanism
GO:0006914	GO:0044248	biological_function	biological_function	autophagy	cellular catabolic process
GO:0000423	GO:0061912	biological_function	biological_function	mitophagy	selective autophagy
GO:0000423	GO:0000422	biological_function	biological_function	mitophagy	autophagy of mitochondrion
GO:0061912	GO:0016236	biological_function	biological_function	selective autophagy	macroautophagy
GO:0000429	GO:0006357	biological_function	biological_function	carbon catabolite regulation of transcription from RNA polymerase II promoter	regulation of transcription by RNA polymerase II
GO:0000429	GO:0045990	biological_function	biological_function	carbon catabolite regulation of transcription from RNA polymerase II promoter	carbon catabolite regulation of transcription
GO:0045990	GO:0031670	biological_function	biological_function	carbon catabolite regulation of transcription	cellular response to nutrient
GO:0045990	GO:0006355	biological_function	biological_function	carbon catabolite regulation of transcription	regulation of transcription, DNA-templated
GO:0000430	GO:0046015	biological_function	biological_function	regulation of transcription from RNA polymerase II promoter by glucose	regulation of transcription by glucose
GO:0000430	GO:0000429	biological_function	biological_function	regulation of transcription from RNA polymerase II promoter by glucose	carbon catabolite regulation of transcription from RNA polymerase II promoter
GO:0046015	GO:0006355	biological_function	biological_function	regulation of transcription by glucose	regulation of transcription, DNA-templated
GO:0000431	GO:0000409	biological_function	biological_function	regulation of transcription from RNA polymerase II promoter by galactose	regulation of transcription by galactose
GO:0000431	GO:0000429	biological_function	biological_function	regulation of transcription from RNA polymerase II promoter by galactose	carbon catabolite regulation of transcription from RNA polymerase II promoter
GO:0000432	GO:0000436	biological_function	biological_function	positive regulation of transcription from RNA polymerase II promoter by glucose	carbon catabolite activation of transcription from RNA polymerase II promoter
GO:0000432	GO:0000430	biological_function	biological_function	positive regulation of transcription from RNA polymerase II promoter by glucose	regulation of transcription from RNA polymerase II promoter by glucose
GO:0000432	GO:0046016	biological_function	biological_function	positive regulation of transcription from RNA polymerase II promoter by glucose	positive regulation of transcription by glucose
GO:0000436	GO:1901522	biological_function	biological_function	carbon catabolite activation of transcription from RNA polymerase II promoter	positive regulation of transcription from RNA polymerase II promoter involved in cellular response to chemical stimulus
GO:0000436	GO:0045991	biological_function	biological_function	carbon catabolite activation of transcription from RNA polymerase II promoter	carbon catabolite activation of transcription
GO:0000436	GO:0000429	biological_function	biological_function	carbon catabolite activation of transcription from RNA polymerase II promoter	carbon catabolite regulation of transcription from RNA polymerase II promoter
GO:0046016	GO:0046015	biological_function	biological_function	positive regulation of transcription by glucose	regulation of transcription by glucose
GO:0046016	GO:0045991	biological_function	biological_function	positive regulation of transcription by glucose	carbon catabolite activation of transcription
GO:0000435	GO:0000436	biological_function	biological_function	positive regulation of transcription from RNA polymerase II promoter by galactose	carbon catabolite activation of transcription from RNA polymerase II promoter
GO:0000435	GO:0000431	biological_function	biological_function	positive regulation of transcription from RNA polymerase II promoter by galactose	regulation of transcription from RNA polymerase II promoter by galactose
GO:0000435	GO:0000411	biological_function	biological_function	positive regulation of transcription from RNA polymerase II promoter by galactose	positive regulation of transcription by galactose
GO:1901522	GO:0070887	biological_function	biological_function	positive regulation of transcription from RNA polymerase II promoter involved in cellular response to chemical stimulus	cellular response to chemical stimulus
GO:1901522	GO:0045944	biological_function	biological_function	positive regulation of transcription from RNA polymerase II promoter involved in cellular response to chemical stimulus	positive regulation of transcription by RNA polymerase II
GO:0000460	GO:0006364	biological_function	biological_function	maturation of 5.8S rRNA	rRNA processing
GO:0006364	GO:0042254	biological_function	biological_function	rRNA processing	ribosome biogenesis
GO:0006364	GO:0034470	biological_function	biological_function	rRNA processing	ncRNA processing
GO:0006364	GO:0016072	biological_function	biological_function	rRNA processing	rRNA metabolic process
GO:0000462	GO:0030490	biological_function	biological_function	maturation of SSU-rRNA from tricistronic rRNA transcript (SSU-rRNA, 5.8S rRNA, LSU-rRNA)	maturation of SSU-rRNA
GO:0030490	GO:0042274	biological_function	biological_function	maturation of SSU-rRNA	ribosomal small subunit biogenesis
GO:0030490	GO:0006364	biological_function	biological_function	maturation of SSU-rRNA	rRNA processing
GO:0000463	GO:0000470	biological_function	biological_function	maturation of LSU-rRNA from tricistronic rRNA transcript (SSU-rRNA, 5.8S rRNA, LSU-rRNA)	maturation of LSU-rRNA
GO:0000470	GO:0042273	biological_function	biological_function	maturation of LSU-rRNA	ribosomal large subunit biogenesis
GO:0000470	GO:0006364	biological_function	biological_function	maturation of LSU-rRNA	rRNA processing
GO:0000466	GO:0000460	biological_function	biological_function	maturation of 5.8S rRNA from tricistronic rRNA transcript (SSU-rRNA, 5.8S rRNA, LSU-rRNA)	maturation of 5.8S rRNA
GO:0000491	GO:0022618	biological_function	biological_function	small nucleolar ribonucleoprotein complex assembly	ribonucleoprotein complex assembly
GO:0000492	GO:0000491	biological_function	biological_function	box C/D snoRNP assembly	small nucleolar ribonucleoprotein complex assembly
GO:0000578	GO:0009798	biological_function	biological_function	embryonic axis specification	axis specification
GO:0000578	GO:0009880	biological_function	biological_function	embryonic axis specification	embryonic pattern specification
GO:0009798	GO:0007389	biological_function	biological_function	axis specification	pattern specification process
GO:0009880	GO:0009790	biological_function	biological_function	embryonic pattern specification	embryo development
GO:0009880	GO:0007389	biological_function	biological_function	embryonic pattern specification	pattern specification process
GO:0000712	GO:1903046	biological_function	biological_function	resolution of meiotic recombination intermediates	meiotic cell cycle process
GO:0000715	GO:0006289	biological_function	biological_function	nucleotide-excision repair, DNA damage recognition	nucleotide-excision repair
GO:0000715	GO:0051276	biological_function	biological_function	nucleotide-excision repair, DNA damage recognition	chromosome organization
GO:0006289	GO:0006281	biological_function	biological_function	nucleotide-excision repair	DNA repair
GO:0051276	GO:0006996	biological_function	biological_function	chromosome organization	organelle organization
GO:0000717	GO:0006289	biological_function	biological_function	nucleotide-excision repair, DNA duplex unwinding	nucleotide-excision repair
GO:0000717	GO:0032508	biological_function	biological_function	nucleotide-excision repair, DNA duplex unwinding	DNA duplex unwinding
GO:0032508	GO:0032392	biological_function	biological_function	DNA duplex unwinding	DNA geometric change
GO:0000720	GO:0006289	biological_function	biological_function	pyrimidine dimer repair by nucleotide-excision repair	nucleotide-excision repair
GO:0000720	GO:0006290	biological_function	biological_function	pyrimidine dimer repair by nucleotide-excision repair	pyrimidine dimer repair
GO:0006290	GO:0006281	biological_function	biological_function	pyrimidine dimer repair	DNA repair
GO:0000722	GO:0006312	biological_function	biological_function	telomere maintenance via recombination	mitotic recombination
GO:0000722	GO:0000723	biological_function	biological_function	telomere maintenance via recombination	telomere maintenance
GO:0000723	GO:0006259	biological_function	biological_function	telomere maintenance	DNA metabolic process
GO:0000723	GO:0060249	biological_function	biological_function	telomere maintenance	anatomical structure homeostasis
GO:0000723	GO:0032200	biological_function	biological_function	telomere maintenance	telomere organization
GO:0006259	GO:0090304	biological_function	biological_function	DNA metabolic process	nucleic acid metabolic process
GO:0006259	GO:0044260	biological_function	biological_function	DNA metabolic process	cellular macromolecule metabolic process
GO:0060249	GO:0042592	biological_function	biological_function	anatomical structure homeostasis	homeostatic process
GO:0032200	GO:0051276	biological_function	biological_function	telomere organization	chromosome organization
GO:0000724	GO:0000725	biological_function	biological_function	double-strand break repair via homologous recombination	recombinational repair
GO:0000724	GO:0006302	biological_function	biological_function	double-strand break repair via homologous recombination	double-strand break repair
GO:0000725	GO:0006281	biological_function	biological_function	recombinational repair	DNA repair
GO:0000725	GO:0006310	biological_function	biological_function	recombinational repair	DNA recombination
GO:0006302	GO:0006281	biological_function	biological_function	double-strand break repair	DNA repair
GO:0000726	GO:0006281	biological_function	biological_function	non-recombinational repair	DNA repair
GO:0000729	GO:0006302	biological_function	biological_function	DNA double-strand break processing	double-strand break repair
GO:0000729	GO:0006259	biological_function	biological_function	DNA double-strand break processing	DNA metabolic process
GO:0000730	GO:0090735	biological_function	biological_function	DNA recombinase assembly	DNA repair complex assembly
GO:0000730	GO:0065004	biological_function	biological_function	DNA recombinase assembly	protein-DNA complex assembly
GO:0090735	GO:0065003	biological_function	biological_function	DNA repair complex assembly	macromolecular complex assembly
GO:0065004	GO:0071824	biological_function	biological_function	protein-DNA complex assembly	protein-DNA complex subunit organization
GO:0065004	GO:0034622	biological_function	biological_function	protein-DNA complex assembly	cellular macromolecular complex assembly
GO:0000731	GO:0006281	biological_function	biological_function	DNA synthesis involved in DNA repair	DNA repair
GO:0000731	GO:0071897	biological_function	biological_function	DNA synthesis involved in DNA repair	DNA biosynthetic process
GO:0071897	GO:0034654	biological_function	biological_function	DNA biosynthetic process	nucleobase-containing compound biosynthetic process
GO:0071897	GO:0034645	biological_function	biological_function	DNA biosynthetic process	cellular macromolecule biosynthetic process
GO:0071897	GO:0006259	biological_function	biological_function	DNA biosynthetic process	DNA metabolic process
GO:0000733	GO:0006259	biological_function	biological_function	DNA strand renaturation	DNA metabolic process
GO:0000733	GO:0032392	biological_function	biological_function	DNA strand renaturation	DNA geometric change
GO:0032392	GO:0071103	biological_function	biological_function	DNA geometric change	DNA conformation change
GO:0000737	GO:0006308	biological_function	biological_function	DNA catabolic process, endonucleolytic	DNA catabolic process
GO:0000737	GO:0090305	biological_function	biological_function	DNA catabolic process, endonucleolytic	nucleic acid phosphodiester bond hydrolysis
GO:0006308	GO:0006259	biological_function	biological_function	DNA catabolic process	DNA metabolic process
GO:0006308	GO:0044265	biological_function	biological_function	DNA catabolic process	cellular macromolecule catabolic process
GO:0006308	GO:0034655	biological_function	biological_function	DNA catabolic process	nucleobase-containing compound catabolic process
GO:0090305	GO:0090304	biological_function	biological_function	nucleic acid phosphodiester bond hydrolysis	nucleic acid metabolic process
GO:0000738	GO:0006308	biological_function	biological_function	DNA catabolic process, exonucleolytic	DNA catabolic process
GO:0000738	GO:0090305	biological_function	biological_function	DNA catabolic process, exonucleolytic	nucleic acid phosphodiester bond hydrolysis
GO:0000768	GO:0006949	biological_function	biological_function	syncytium formation by plasma membrane fusion	syncytium formation
GO:0006949	GO:0009987	biological_function	biological_function	syncytium formation	cellular process
GO:0006949	GO:0048646	biological_function	biological_function	syncytium formation	anatomical structure formation involved in morphogenesis
GO:0098813	GO:0022402	biological_function	biological_function	nuclear chromosome segregation	cell cycle process
GO:0098813	GO:0007059	biological_function	biological_function	nuclear chromosome segregation	chromosome segregation
GO:0000820	GO:0009064	biological_function	biological_function	regulation of glutamine family amino acid metabolic process	glutamine family amino acid metabolic process
GO:0000820	GO:0006521	biological_function	biological_function	regulation of glutamine family amino acid metabolic process	regulation of cellular amino acid metabolic process
GO:0009064	GO:1901605	biological_function	biological_function	glutamine family amino acid metabolic process	alpha-amino acid metabolic process
GO:0006521	GO:0006520	biological_function	biological_function	regulation of cellular amino acid metabolic process	cellular amino acid metabolic process
GO:0006521	GO:0080090	biological_function	biological_function	regulation of cellular amino acid metabolic process	regulation of primary metabolic process
GO:0006521	GO:0010565	biological_function	biological_function	regulation of cellular amino acid metabolic process	regulation of cellular ketone metabolic process
GO:0006521	GO:0033238	biological_function	biological_function	regulation of cellular amino acid metabolic process	regulation of cellular amine metabolic process
GO:0000902	GO:0032989	biological_function	biological_function	cell morphogenesis	cellular component morphogenesis
GO:0032989	GO:0048869	biological_function	biological_function	cellular component morphogenesis	cellular developmental process
GO:0032989	GO:0009653	biological_function	biological_function	cellular component morphogenesis	anatomical structure morphogenesis
GO:0032989	GO:0016043	biological_function	biological_function	cellular component morphogenesis	cellular component organization
GO:0000904	GO:0048468	biological_function	biological_function	cell morphogenesis involved in differentiation	cell development
GO:0000904	GO:0000902	biological_function	biological_function	cell morphogenesis involved in differentiation	cell morphogenesis
GO:0048468	GO:0030154	biological_function	biological_function	cell development	cell differentiation
GO:0048468	GO:0048869	biological_function	biological_function	cell development	cellular developmental process
GO:0048468	GO:0048856	biological_function	biological_function	cell development	anatomical structure development
GO:0000910	GO:0051301	biological_function	biological_function	cytokinesis	cell division
GO:0000910	GO:0022402	biological_function	biological_function	cytokinesis	cell cycle process
GO:0051301	GO:0009987	biological_function	biological_function	cell division	cellular process
GO:0022402	GO:0007049	biological_function	biological_function	cell cycle process	cell cycle
GO:0022402	GO:0009987	biological_function	biological_function	cell cycle process	cellular process
GO:0000912	GO:0061640	biological_function	biological_function	assembly of actomyosin apparatus involved in cytokinesis	cytoskeleton-dependent cytokinesis
GO:0000912	GO:0022607	biological_function	biological_function	assembly of actomyosin apparatus involved in cytokinesis	cellular component assembly
GO:0000912	GO:0032506	biological_function	biological_function	assembly of actomyosin apparatus involved in cytokinesis	cytokinetic process
GO:0022607	GO:0044085	biological_function	biological_function	cellular component assembly	cellular component biogenesis
GO:0022607	GO:0016043	biological_function	biological_function	cellular component assembly	cellular component organization
GO:0032506	GO:0000910	biological_function	biological_function	cytokinetic process	cytokinesis
GO:0032506	GO:0022402	biological_function	biological_function	cytokinetic process	cell cycle process
GO:0000915	GO:0000912	biological_function	biological_function	actomyosin contractile ring assembly	assembly of actomyosin apparatus involved in cytokinesis
GO:0000915	GO:0044837	biological_function	biological_function	actomyosin contractile ring assembly	actomyosin contractile ring organization
GO:0044837	GO:0030866	biological_function	biological_function	actomyosin contractile ring organization	cortical actin cytoskeleton organization
GO:0044837	GO:0031032	biological_function	biological_function	actomyosin contractile ring organization	actomyosin structure organization
GO:0000920	GO:0051301	biological_function	biological_function	cell separation after cytokinesis	cell division
GO:0000920	GO:0009987	biological_function	biological_function	cell separation after cytokinesis	cellular process
GO:0006402	GO:0006401	biological_function	biological_function	mRNA catabolic process	RNA catabolic process
GO:0006402	GO:0016071	biological_function	biological_function	mRNA catabolic process	mRNA metabolic process
GO:0006402	GO:0010629	biological_function	biological_function	mRNA catabolic process	negative regulation of gene expression
GO:0000957	GO:0000959	biological_function	biological_function	mitochondrial RNA catabolic process	mitochondrial RNA metabolic process
GO:0000957	GO:0006401	biological_function	biological_function	mitochondrial RNA catabolic process	RNA catabolic process
GO:0000959	GO:0016070	biological_function	biological_function	mitochondrial RNA metabolic process	RNA metabolic process
GO:0006401	GO:0044265	biological_function	biological_function	RNA catabolic process	cellular macromolecule catabolic process
GO:0006401	GO:0016070	biological_function	biological_function	RNA catabolic process	RNA metabolic process
GO:0006401	GO:0034655	biological_function	biological_function	RNA catabolic process	nucleobase-containing compound catabolic process
GO:0000958	GO:0006402	biological_function	biological_function	mitochondrial mRNA catabolic process	mRNA catabolic process
GO:0000958	GO:0000957	biological_function	biological_function	mitochondrial mRNA catabolic process	mitochondrial RNA catabolic process
GO:0016070	GO:0090304	biological_function	biological_function	RNA metabolic process	nucleic acid metabolic process
GO:0000960	GO:0000957	biological_function	biological_function	regulation of mitochondrial RNA catabolic process	mitochondrial RNA catabolic process
GO:0000960	GO:0051252	biological_function	biological_function	regulation of mitochondrial RNA catabolic process	regulation of RNA metabolic process
GO:0000960	GO:0031329	biological_function	biological_function	regulation of mitochondrial RNA catabolic process	regulation of cellular catabolic process
GO:0051252	GO:0016070	biological_function	biological_function	regulation of RNA metabolic process	RNA metabolic process
GO:0051252	GO:0019219	biological_function	biological_function	regulation of RNA metabolic process	regulation of nucleobase-containing compound metabolic process
GO:0051252	GO:0060255	biological_function	biological_function	regulation of RNA metabolic process	regulation of macromolecule metabolic process
GO:0031329	GO:0044248	biological_function	biological_function	regulation of cellular catabolic process	cellular catabolic process
GO:0031329	GO:0009894	biological_function	biological_function	regulation of cellular catabolic process	regulation of catabolic process
GO:0031329	GO:0031323	biological_function	biological_function	regulation of cellular catabolic process	regulation of cellular metabolic process
GO:0000962	GO:0000957	biological_function	biological_function	positive regulation of mitochondrial RNA catabolic process	mitochondrial RNA catabolic process
GO:0000962	GO:0031331	biological_function	biological_function	positive regulation of mitochondrial RNA catabolic process	positive regulation of cellular catabolic process
GO:0000962	GO:0000960	biological_function	biological_function	positive regulation of mitochondrial RNA catabolic process	regulation of mitochondrial RNA catabolic process
GO:0000962	GO:0051254	biological_function	biological_function	positive regulation of mitochondrial RNA catabolic process	positive regulation of RNA metabolic process
GO:0031331	GO:0044248	biological_function	biological_function	positive regulation of cellular catabolic process	cellular catabolic process
GO:0031331	GO:0031329	biological_function	biological_function	positive regulation of cellular catabolic process	regulation of cellular catabolic process
GO:0031331	GO:0031325	biological_function	biological_function	positive regulation of cellular catabolic process	positive regulation of cellular metabolic process
GO:0031331	GO:0009896	biological_function	biological_function	positive regulation of cellular catabolic process	positive regulation of catabolic process
GO:0051254	GO:0016070	biological_function	biological_function	positive regulation of RNA metabolic process	RNA metabolic process
GO:0051254	GO:0051252	biological_function	biological_function	positive regulation of RNA metabolic process	regulation of RNA metabolic process
GO:0051254	GO:0010604	biological_function	biological_function	positive regulation of RNA metabolic process	positive regulation of macromolecule metabolic process
GO:0051254	GO:0045935	biological_function	biological_function	positive regulation of RNA metabolic process	positive regulation of nucleobase-containing compound metabolic process
GO:0000963	GO:0006396	biological_function	biological_function	mitochondrial RNA processing	RNA processing
GO:0000963	GO:0000959	biological_function	biological_function	mitochondrial RNA processing	mitochondrial RNA metabolic process
GO:0000963	GO:0140053	biological_function	biological_function	mitochondrial RNA processing	mitochondrial gene expression
GO:0006396	GO:0010467	biological_function	biological_function	RNA processing	gene expression
GO:0006396	GO:0016070	biological_function	biological_function	RNA processing	RNA metabolic process
GO:0140053	GO:0010467	biological_function	biological_function	mitochondrial gene expression	gene expression
GO:0000964	GO:0000963	biological_function	biological_function	mitochondrial RNA 5'-end processing	mitochondrial RNA processing
GO:0000964	GO:0000966	biological_function	biological_function	mitochondrial RNA 5'-end processing	RNA 5'-end processing
GO:0000966	GO:0006396	biological_function	biological_function	RNA 5'-end processing	RNA processing
GO:0000965	GO:0000963	biological_function	biological_function	mitochondrial RNA 3'-end processing	mitochondrial RNA processing
GO:0000965	GO:0031123	biological_function	biological_function	mitochondrial RNA 3'-end processing	RNA 3'-end processing
GO:0031123	GO:0006396	biological_function	biological_function	RNA 3'-end processing	RNA processing
GO:0001100	GO:0010458	biological_function	biological_function	negative regulation of exit from mitosis	exit from mitosis
GO:0001100	GO:0007096	biological_function	biological_function	negative regulation of exit from mitosis	regulation of exit from mitosis
GO:0001100	GO:0045839	biological_function	biological_function	negative regulation of exit from mitosis	negative regulation of mitotic nuclear division
GO:0001100	GO:1901991	biological_function	biological_function	negative regulation of exit from mitosis	negative regulation of mitotic cell cycle phase transition
GO:0010458	GO:0044772	biological_function	biological_function	exit from mitosis	mitotic cell cycle phase transition
GO:0007096	GO:0010458	biological_function	biological_function	regulation of exit from mitosis	exit from mitosis
GO:0007096	GO:1901990	biological_function	biological_function	regulation of exit from mitosis	regulation of mitotic cell cycle phase transition
GO:0007096	GO:0007088	biological_function	biological_function	regulation of exit from mitosis	regulation of mitotic nuclear division
GO:0045839	GO:0051784	biological_function	biological_function	negative regulation of mitotic nuclear division	negative regulation of nuclear division
GO:0045839	GO:0007088	biological_function	biological_function	negative regulation of mitotic nuclear division	regulation of mitotic nuclear division
GO:0045839	GO:0045930	biological_function	biological_function	negative regulation of mitotic nuclear division	negative regulation of mitotic cell cycle
GO:0045839	GO:0010948	biological_function	biological_function	negative regulation of mitotic nuclear division	negative regulation of cell cycle process
GO:1901991	GO:0044772	biological_function	biological_function	negative regulation of mitotic cell cycle phase transition	mitotic cell cycle phase transition
GO:1901991	GO:1901990	biological_function	biological_function	negative regulation of mitotic cell cycle phase transition	regulation of mitotic cell cycle phase transition
GO:1901991	GO:0045930	biological_function	biological_function	negative regulation of mitotic cell cycle phase transition	negative regulation of mitotic cell cycle
GO:1901991	GO:1901988	biological_function	biological_function	negative regulation of mitotic cell cycle phase transition	negative regulation of cell cycle phase transition
GO:0001101	GO:0042221	biological_function	biological_function	response to acid chemical	response to chemical
GO:0042221	GO:0050896	biological_function	biological_function	response to chemical	response to stimulus
GO:0001172	GO:0097659	biological_function	biological_function	transcription, RNA-templated	nucleic acid-templated transcription
GO:0097659	GO:0032774	biological_function	biological_function	nucleic acid-templated transcription	RNA biosynthetic process
GO:0001302	GO:0007569	biological_function	biological_function	replicative cell aging	cell aging
GO:0007569	GO:0048869	biological_function	biological_function	cell aging	cellular developmental process
GO:0007569	GO:0007568	biological_function	biological_function	cell aging	aging
GO:0001306	GO:0006979	biological_function	biological_function	age-dependent response to oxidative stress	response to oxidative stress
GO:0001315	GO:0001306	biological_function	biological_function	age-dependent response to reactive oxygen species	age-dependent response to oxidative stress
GO:0001315	GO:0000302	biological_function	biological_function	age-dependent response to reactive oxygen species	response to reactive oxygen species
GO:0001325	GO:0006259	biological_function	biological_function	formation of extrachromosomal circular DNA	DNA metabolic process
GO:0001325	GO:0022607	biological_function	biological_function	formation of extrachromosomal circular DNA	cellular component assembly
GO:0001501	GO:0048731	biological_function	biological_function	skeletal system development	system development
GO:0048731	GO:0007275	biological_function	biological_function	system development	multicellular organism development
GO:0048731	GO:0048856	biological_function	biological_function	system development	anatomical structure development
GO:0001502	GO:0051216	biological_function	biological_function	cartilage condensation	cartilage development
GO:0001502	GO:0048705	biological_function	biological_function	cartilage condensation	skeletal system morphogenesis
GO:0001502	GO:0098743	biological_function	biological_function	cartilage condensation	cell aggregation
GO:0051216	GO:0001501	biological_function	biological_function	cartilage development	skeletal system development
GO:0051216	GO:0061448	biological_function	biological_function	cartilage development	connective tissue development
GO:0051216	GO:0048513	biological_function	biological_function	cartilage development	animal organ development
GO:0048705	GO:0001501	biological_function	biological_function	skeletal system morphogenesis	skeletal system development
GO:0048705	GO:0009887	biological_function	biological_function	skeletal system morphogenesis	animal organ morphogenesis
GO:0098743	GO:0008150	biological_function	biological_function	cell aggregation	biological_process
GO:0001503	GO:0032501	biological_function	biological_function	ossification	multicellular organismal process
GO:0032501	GO:0008150	biological_function	biological_function	multicellular organismal process	biological_process
GO:0001504	GO:0006836	biological_function	biological_function	neurotransmitter uptake	neurotransmitter transport
GO:0001504	GO:0098657	biological_function	biological_function	neurotransmitter uptake	import into cell
GO:0001504	GO:0001505	biological_function	biological_function	neurotransmitter uptake	regulation of neurotransmitter levels
GO:0006836	GO:0006810	biological_function	biological_function	neurotransmitter transport	transport
GO:0098657	GO:0006810	biological_function	biological_function	import into cell	transport
GO:0001505	GO:0065008	biological_function	biological_function	regulation of neurotransmitter levels	regulation of biological quality
GO:0065008	GO:0065007	biological_function	biological_function	regulation of biological quality	biological regulation
GO:0001508	GO:0042391	biological_function	biological_function	action potential	regulation of membrane potential
GO:0042391	GO:0065008	biological_function	biological_function	regulation of membrane potential	regulation of biological quality
GO:0001510	GO:0043414	biological_function	biological_function	RNA methylation	macromolecule methylation
GO:0001510	GO:0009451	biological_function	biological_function	RNA methylation	RNA modification
GO:0043414	GO:0043412	biological_function	biological_function	macromolecule methylation	macromolecule modification
GO:0043414	GO:0044260	biological_function	biological_function	macromolecule methylation	cellular macromolecule metabolic process
GO:0043414	GO:0032259	biological_function	biological_function	macromolecule methylation	methylation
GO:0009451	GO:0043412	biological_function	biological_function	RNA modification	macromolecule modification
GO:0009451	GO:0016070	biological_function	biological_function	RNA modification	RNA metabolic process
GO:0001516	GO:0046457	biological_function	biological_function	prostaglandin biosynthetic process	prostanoid biosynthetic process
GO:0001516	GO:0006693	biological_function	biological_function	prostaglandin biosynthetic process	prostaglandin metabolic process
GO:0046457	GO:0006636	biological_function	biological_function	prostanoid biosynthetic process	unsaturated fatty acid biosynthetic process
GO:0046457	GO:0006692	biological_function	biological_function	prostanoid biosynthetic process	prostanoid metabolic process
GO:0046457	GO:0046456	biological_function	biological_function	prostanoid biosynthetic process	icosanoid biosynthetic process
GO:0006693	GO:0006692	biological_function	biological_function	prostaglandin metabolic process	prostanoid metabolic process
GO:0001519	GO:0031179	biological_function	biological_function	peptide amidation	peptide modification
GO:0031179	GO:0006518	biological_function	biological_function	peptide modification	peptide metabolic process
GO:0001523	GO:0016101	biological_function	biological_function	retinoid metabolic process	diterpenoid metabolic process
GO:0016101	GO:0006721	biological_function	biological_function	diterpenoid metabolic process	terpenoid metabolic process
GO:0001525	GO:0048514	biological_function	biological_function	angiogenesis	blood vessel morphogenesis
GO:0001525	GO:0048646	biological_function	biological_function	angiogenesis	anatomical structure formation involved in morphogenesis
GO:0048514	GO:0001568	biological_function	biological_function	blood vessel morphogenesis	blood vessel development
GO:0048514	GO:0009653	biological_function	biological_function	blood vessel morphogenesis	anatomical structure morphogenesis
GO:0048646	GO:0009653	biological_function	biological_function	anatomical structure formation involved in morphogenesis	anatomical structure morphogenesis
GO:0048646	GO:0032502	biological_function	biological_function	anatomical structure formation involved in morphogenesis	developmental process
GO:0001539	GO:0048870	biological_function	biological_function	cilium or flagellum-dependent cell motility	cell motility
GO:0048870	GO:0040011	biological_function	biological_function	cell motility	locomotion
GO:0048870	GO:0006928	biological_function	biological_function	cell motility	movement of cell or subcellular component
GO:0001541	GO:0008585	biological_function	biological_function	ovarian follicle development	female gonad development
GO:0001541	GO:0022602	biological_function	biological_function	ovarian follicle development	ovulation cycle process
GO:0001541	GO:0048608	biological_function	biological_function	ovarian follicle development	reproductive structure development
GO:0008585	GO:0008406	biological_function	biological_function	female gonad development	gonad development
GO:0022602	GO:0022414	biological_function	biological_function	ovulation cycle process	reproductive process
GO:0022602	GO:0048511	biological_function	biological_function	ovulation cycle process	rhythmic process
GO:0048608	GO:0061458	biological_function	biological_function	reproductive structure development	reproductive system development
GO:0048608	GO:0048856	biological_function	biological_function	reproductive structure development	anatomical structure development
GO:0048608	GO:0003006	biological_function	biological_function	reproductive structure development	developmental process involved in reproduction
GO:0001556	GO:0003006	biological_function	biological_function	oocyte maturation	developmental process involved in reproduction
GO:0001556	GO:0048469	biological_function	biological_function	oocyte maturation	cell maturation
GO:0001556	GO:0071695	biological_function	biological_function	oocyte maturation	anatomical structure maturation
GO:0001556	GO:0022412	biological_function	biological_function	oocyte maturation	cellular process involved in reproduction in multicellular organism
GO:0003006	GO:0032502	biological_function	biological_function	developmental process involved in reproduction	developmental process
GO:0003006	GO:0022414	biological_function	biological_function	developmental process involved in reproduction	reproductive process
GO:0048469	GO:0048468	biological_function	biological_function	cell maturation	cell development
GO:0048469	GO:0048869	biological_function	biological_function	cell maturation	cellular developmental process
GO:0048469	GO:0021700	biological_function	biological_function	cell maturation	developmental maturation
GO:0071695	GO:0048856	biological_function	biological_function	anatomical structure maturation	anatomical structure development
GO:0071695	GO:0021700	biological_function	biological_function	anatomical structure maturation	developmental maturation
GO:0022412	GO:0022414	biological_function	biological_function	cellular process involved in reproduction in multicellular organism	reproductive process
GO:0022412	GO:0009987	biological_function	biological_function	cellular process involved in reproduction in multicellular organism	cellular process
GO:0001558	GO:0016049	biological_function	biological_function	regulation of cell growth	cell growth
GO:0001558	GO:0051128	biological_function	biological_function	regulation of cell growth	regulation of cellular component organization
GO:0001558	GO:0040008	biological_function	biological_function	regulation of cell growth	regulation of growth
GO:0016049	GO:0009987	biological_function	biological_function	cell growth	cellular process
GO:0016049	GO:0040007	biological_function	biological_function	cell growth	growth
GO:0051128	GO:0016043	biological_function	biological_function	regulation of cellular component organization	cellular component organization
GO:0051128	GO:0050794	biological_function	biological_function	regulation of cellular component organization	regulation of cellular process
GO:0040008	GO:0040007	biological_function	biological_function	regulation of growth	growth
GO:0040008	GO:0050789	biological_function	biological_function	regulation of growth	regulation of biological process
GO:0001561	GO:0019395	biological_function	biological_function	fatty acid alpha-oxidation	fatty acid oxidation
GO:0001561	GO:0009062	biological_function	biological_function	fatty acid alpha-oxidation	fatty acid catabolic process
GO:0019395	GO:0034440	biological_function	biological_function	fatty acid oxidation	lipid oxidation
GO:0019395	GO:0006631	biological_function	biological_function	fatty acid oxidation	fatty acid metabolic process
GO:0009062	GO:0044242	biological_function	biological_function	fatty acid catabolic process	cellular lipid catabolic process
GO:0009062	GO:0072329	biological_function	biological_function	fatty acid catabolic process	monocarboxylic acid catabolic process
GO:0009062	GO:0006631	biological_function	biological_function	fatty acid catabolic process	fatty acid metabolic process
GO:0001562	GO:0051707	biological_function	biological_function	response to protozoan	response to other organism
GO:0051707	GO:0051704	biological_function	biological_function	response to other organism	multi-organism process
GO:0051707	GO:0043207	biological_function	biological_function	response to other organism	response to external biotic stimulus
GO:0001568	GO:0001944	biological_function	biological_function	blood vessel development	vasculature development
GO:0001568	GO:0048856	biological_function	biological_function	blood vessel development	anatomical structure development
GO:0001944	GO:0048731	biological_function	biological_function	vasculature development	system development
GO:0048856	GO:0032502	biological_function	biological_function	anatomical structure development	developmental process
GO:0001569	GO:0001525	biological_function	biological_function	branching involved in blood vessel morphogenesis	angiogenesis
GO:0001569	GO:0048754	biological_function	biological_function	branching involved in blood vessel morphogenesis	branching morphogenesis of an epithelial tube
GO:0048754	GO:0060562	biological_function	biological_function	branching morphogenesis of an epithelial tube	epithelial tube morphogenesis
GO:0048754	GO:0061138	biological_function	biological_function	branching morphogenesis of an epithelial tube	morphogenesis of a branching epithelium
GO:0048754	GO:0035239	biological_function	biological_function	branching morphogenesis of an epithelial tube	tube morphogenesis
GO:0001570	GO:0048514	biological_function	biological_function	vasculogenesis	blood vessel morphogenesis
GO:0001570	GO:0030154	biological_function	biological_function	vasculogenesis	cell differentiation
GO:0030154	GO:0048869	biological_function	biological_function	cell differentiation	cellular developmental process
GO:0001573	GO:0006687	biological_function	biological_function	ganglioside metabolic process	glycosphingolipid metabolic process
GO:0001573	GO:0006672	biological_function	biological_function	ganglioside metabolic process	ceramide metabolic process
GO:0006687	GO:0006664	biological_function	biological_function	glycosphingolipid metabolic process	glycolipid metabolic process
GO:0006687	GO:0006665	biological_function	biological_function	glycosphingolipid metabolic process	sphingolipid metabolic process
GO:0006672	GO:0043603	biological_function	biological_function	ceramide metabolic process	cellular amide metabolic process
GO:0006672	GO:0006665	biological_function	biological_function	ceramide metabolic process	sphingolipid metabolic process
GO:0001574	GO:0006688	biological_function	biological_function	ganglioside biosynthetic process	glycosphingolipid biosynthetic process
GO:0001574	GO:0001573	biological_function	biological_function	ganglioside biosynthetic process	ganglioside metabolic process
GO:0001574	GO:0046513	biological_function	biological_function	ganglioside biosynthetic process	ceramide biosynthetic process
GO:0006688	GO:0006687	biological_function	biological_function	glycosphingolipid biosynthetic process	glycosphingolipid metabolic process
GO:0006688	GO:0030148	biological_function	biological_function	glycosphingolipid biosynthetic process	sphingolipid biosynthetic process
GO:0006688	GO:0009247	biological_function	biological_function	glycosphingolipid biosynthetic process	glycolipid biosynthetic process
GO:0046513	GO:0006672	biological_function	biological_function	ceramide biosynthetic process	ceramide metabolic process
GO:0046513	GO:0043604	biological_function	biological_function	ceramide biosynthetic process	amide biosynthetic process
GO:0046513	GO:0030148	biological_function	biological_function	ceramide biosynthetic process	sphingolipid biosynthetic process
GO:0001575	GO:0006687	biological_function	biological_function	globoside metabolic process	glycosphingolipid metabolic process
GO:0001578	GO:0000226	biological_function	biological_function	microtubule bundle formation	microtubule cytoskeleton organization
GO:0001580	GO:0050912	biological_function	biological_function	detection of chemical stimulus involved in sensory perception of bitter taste	detection of chemical stimulus involved in sensory perception of taste
GO:0050912	GO:0050909	biological_function	biological_function	detection of chemical stimulus involved in sensory perception of taste	sensory perception of taste
GO:0050912	GO:0050907	biological_function	biological_function	detection of chemical stimulus involved in sensory perception of taste	detection of chemical stimulus involved in sensory perception
GO:0001582	GO:0050916	biological_function	biological_function	detection of chemical stimulus involved in sensory perception of sweet taste	sensory perception of sweet taste
GO:0001582	GO:0050912	biological_function	biological_function	detection of chemical stimulus involved in sensory perception of sweet taste	detection of chemical stimulus involved in sensory perception of taste
GO:0050916	GO:0050909	biological_function	biological_function	sensory perception of sweet taste	sensory perception of taste
GO:0001649	GO:0001503	biological_function	biological_function	osteoblast differentiation	ossification
GO:0001649	GO:0030154	biological_function	biological_function	osteoblast differentiation	cell differentiation
GO:0001654	GO:0007423	biological_function	biological_function	eye development	sensory organ development
GO:0007423	GO:0048513	biological_function	biological_function	sensory organ development	animal organ development
GO:0001657	GO:0072164	biological_function	biological_function	ureteric bud development	mesonephric tubule development
GO:0072164	GO:0072163	biological_function	biological_function	mesonephric tubule development	mesonephric epithelium development
GO:0072164	GO:0035295	biological_function	biological_function	mesonephric tubule development	tube development
GO:0001658	GO:0048754	biological_function	biological_function	branching involved in ureteric bud morphogenesis	branching morphogenesis of an epithelial tube
GO:0001666	GO:0006950	biological_function	biological_function	response to hypoxia	response to stress
GO:0001666	GO:0036293	biological_function	biological_function	response to hypoxia	response to decreased oxygen levels
GO:0006950	GO:0050896	biological_function	biological_function	response to stress	response to stimulus
GO:0036293	GO:0070482	biological_function	biological_function	response to decreased oxygen levels	response to oxygen levels
GO:0001667	GO:0016477	biological_function	biological_function	ameboidal-type cell migration	cell migration
GO:0016477	GO:0048870	biological_function	biological_function	cell migration	cell motility
GO:0001672	GO:0006333	biological_function	biological_function	regulation of chromatin assembly or disassembly	chromatin assembly or disassembly
GO:0001672	GO:1902275	biological_function	biological_function	regulation of chromatin assembly or disassembly	regulation of chromatin organization
GO:0006333	GO:0006325	biological_function	biological_function	chromatin assembly or disassembly	chromatin organization
GO:1902275	GO:0006325	biological_function	biological_function	regulation of chromatin organization	chromatin organization
GO:1902275	GO:0033044	biological_function	biological_function	regulation of chromatin organization	regulation of chromosome organization
GO:0001676	GO:0006631	biological_function	biological_function	long-chain fatty acid metabolic process	fatty acid metabolic process
GO:0001678	GO:0055082	biological_function	biological_function	cellular glucose homeostasis	cellular chemical homeostasis
GO:0001678	GO:0042593	biological_function	biological_function	cellular glucose homeostasis	glucose homeostasis
GO:0055082	GO:0019725	biological_function	biological_function	cellular chemical homeostasis	cellular homeostasis
GO:0055082	GO:0048878	biological_function	biological_function	cellular chemical homeostasis	chemical homeostasis
GO:0042593	GO:0033500	biological_function	biological_function	glucose homeostasis	carbohydrate homeostasis
GO:0001680	GO:0042780	biological_function	biological_function	tRNA 3'-terminal CCA addition	tRNA 3'-end processing
GO:0042780	GO:0043628	biological_function	biological_function	tRNA 3'-end processing	ncRNA 3'-end processing
GO:0042780	GO:0008033	biological_function	biological_function	tRNA 3'-end processing	tRNA processing
GO:0001682	GO:0099116	biological_function	biological_function	tRNA 5'-leader removal	tRNA 5'-end processing
GO:0099116	GO:0034471	biological_function	biological_function	tRNA 5'-end processing	ncRNA 5'-end processing
GO:0099116	GO:0008033	biological_function	biological_function	tRNA 5'-end processing	tRNA processing
GO:0001692	GO:0042133	biological_function	biological_function	histamine metabolic process	neurotransmitter metabolic process
GO:0001692	GO:0006576	biological_function	biological_function	histamine metabolic process	cellular biogenic amine metabolic process
GO:0001692	GO:0097164	biological_function	biological_function	histamine metabolic process	ammonium ion metabolic process
GO:0001692	GO:0052803	biological_function	biological_function	histamine metabolic process	imidazole-containing compound metabolic process
GO:0042133	GO:0001505	biological_function	biological_function	neurotransmitter metabolic process	regulation of neurotransmitter levels
GO:0042133	GO:0044237	biological_function	biological_function	neurotransmitter metabolic process	cellular metabolic process
GO:0006576	GO:0044106	biological_function	biological_function	cellular biogenic amine metabolic process	cellular amine metabolic process
GO:0097164	GO:0006807	biological_function	biological_function	ammonium ion metabolic process	nitrogen compound metabolic process
GO:0052803	GO:0046483	biological_function	biological_function	imidazole-containing compound metabolic process	heterocycle metabolic process
GO:0052803	GO:0034641	biological_function	biological_function	imidazole-containing compound metabolic process	cellular nitrogen compound metabolic process
GO:0052803	GO:0006725	biological_function	biological_function	imidazole-containing compound metabolic process	cellular aromatic compound metabolic process
GO:0052803	GO:1901564	biological_function	biological_function	imidazole-containing compound metabolic process	organonitrogen compound metabolic process
GO:0052803	GO:1901360	biological_function	biological_function	imidazole-containing compound metabolic process	organic cyclic compound metabolic process
GO:0001694	GO:0042136	biological_function	biological_function	histamine biosynthetic process	neurotransmitter biosynthetic process
GO:0001694	GO:0018130	biological_function	biological_function	histamine biosynthetic process	heterocycle biosynthetic process
GO:0001694	GO:0019438	biological_function	biological_function	histamine biosynthetic process	aromatic compound biosynthetic process
GO:0001694	GO:0042401	biological_function	biological_function	histamine biosynthetic process	cellular biogenic amine biosynthetic process
GO:0001694	GO:1901362	biological_function	biological_function	histamine biosynthetic process	organic cyclic compound biosynthetic process
GO:0001694	GO:0001692	biological_function	biological_function	histamine biosynthetic process	histamine metabolic process
GO:0042136	GO:0042133	biological_function	biological_function	neurotransmitter biosynthetic process	neurotransmitter metabolic process
GO:0042136	GO:0044249	biological_function	biological_function	neurotransmitter biosynthetic process	cellular biosynthetic process
GO:0018130	GO:0046483	biological_function	biological_function	heterocycle biosynthetic process	heterocycle metabolic process
GO:0018130	GO:0044249	biological_function	biological_function	heterocycle biosynthetic process	cellular biosynthetic process
GO:0019438	GO:0006725	biological_function	biological_function	aromatic compound biosynthetic process	cellular aromatic compound metabolic process
GO:0019438	GO:0044249	biological_function	biological_function	aromatic compound biosynthetic process	cellular biosynthetic process
GO:0042401	GO:0006576	biological_function	biological_function	cellular biogenic amine biosynthetic process	cellular biogenic amine metabolic process
GO:0042401	GO:0009309	biological_function	biological_function	cellular biogenic amine biosynthetic process	amine biosynthetic process
GO:1901362	GO:1901576	biological_function	biological_function	organic cyclic compound biosynthetic process	organic substance biosynthetic process
GO:1901362	GO:1901360	biological_function	biological_function	organic cyclic compound biosynthetic process	organic cyclic compound metabolic process
GO:0001695	GO:0042135	biological_function	biological_function	histamine catabolic process	neurotransmitter catabolic process
GO:0001695	GO:0001692	biological_function	biological_function	histamine catabolic process	histamine metabolic process
GO:0001695	GO:0052805	biological_function	biological_function	histamine catabolic process	imidazole-containing compound catabolic process
GO:0001695	GO:0042402	biological_function	biological_function	histamine catabolic process	cellular biogenic amine catabolic process
GO:0042135	GO:0044248	biological_function	biological_function	neurotransmitter catabolic process	cellular catabolic process
GO:0042135	GO:0042133	biological_function	biological_function	neurotransmitter catabolic process	neurotransmitter metabolic process
GO:0052805	GO:1901565	biological_function	biological_function	imidazole-containing compound catabolic process	organonitrogen compound catabolic process
GO:0052805	GO:1901361	biological_function	biological_function	imidazole-containing compound catabolic process	organic cyclic compound catabolic process
GO:0052805	GO:0046700	biological_function	biological_function	imidazole-containing compound catabolic process	heterocycle catabolic process
GO:0052805	GO:0019439	biological_function	biological_function	imidazole-containing compound catabolic process	aromatic compound catabolic process
GO:0052805	GO:0052803	biological_function	biological_function	imidazole-containing compound catabolic process	imidazole-containing compound metabolic process
GO:0052805	GO:0044270	biological_function	biological_function	imidazole-containing compound catabolic process	cellular nitrogen compound catabolic process
GO:0042402	GO:0009310	biological_function	biological_function	cellular biogenic amine catabolic process	amine catabolic process
GO:0042402	GO:0006576	biological_function	biological_function	cellular biogenic amine catabolic process	cellular biogenic amine metabolic process
GO:0001701	GO:0043009	biological_function	biological_function	in utero embryonic development	chordate embryonic development
GO:0043009	GO:0009792	biological_function	biological_function	chordate embryonic development	embryo development ending in birth or egg hatching
GO:0001704	GO:0048646	biological_function	biological_function	formation of primary germ layer	anatomical structure formation involved in morphogenesis
GO:0001706	GO:0001704	biological_function	biological_function	endoderm formation	formation of primary germ layer
GO:0001708	GO:0045165	biological_function	biological_function	cell fate specification	cell fate commitment
GO:0001708	GO:0048869	biological_function	biological_function	cell fate specification	cellular developmental process
GO:0045165	GO:0030154	biological_function	biological_function	cell fate commitment	cell differentiation
GO:0045165	GO:0048869	biological_function	biological_function	cell fate commitment	cellular developmental process
GO:0048869	GO:0032502	biological_function	biological_function	cellular developmental process	developmental process
GO:0048869	GO:0009987	biological_function	biological_function	cellular developmental process	cellular process
GO:0001709	GO:0045165	biological_function	biological_function	cell fate determination	cell fate commitment
GO:0001709	GO:0048869	biological_function	biological_function	cell fate determination	cellular developmental process
GO:0001714	GO:0001708	biological_function	biological_function	endodermal cell fate specification	cell fate specification
GO:0001732	GO:0022618	biological_function	biological_function	formation of cytoplasmic translation initiation complex	ribonucleoprotein complex assembly
GO:0001738	GO:0002009	biological_function	biological_function	morphogenesis of a polarized epithelium	morphogenesis of an epithelium
GO:0002009	GO:0060429	biological_function	biological_function	morphogenesis of an epithelium	epithelium development
GO:0002009	GO:0048729	biological_function	biological_function	morphogenesis of an epithelium	tissue morphogenesis
GO:0001754	GO:0048592	biological_function	biological_function	eye photoreceptor cell differentiation	eye morphogenesis
GO:0001754	GO:0046530	biological_function	biological_function	eye photoreceptor cell differentiation	photoreceptor cell differentiation
GO:0048592	GO:0001654	biological_function	biological_function	eye morphogenesis	eye development
GO:0048592	GO:0090596	biological_function	biological_function	eye morphogenesis	sensory organ morphogenesis
GO:0046530	GO:0030182	biological_function	biological_function	photoreceptor cell differentiation	neuron differentiation
GO:0001755	GO:0014032	biological_function	biological_function	neural crest cell migration	neural crest cell development
GO:0001755	GO:0001667	biological_function	biological_function	neural crest cell migration	ameboidal-type cell migration
GO:0014032	GO:0014033	biological_function	biological_function	neural crest cell development	neural crest cell differentiation
GO:0014032	GO:0014031	biological_function	biological_function	neural crest cell development	mesenchymal cell development
GO:0014032	GO:0048864	biological_function	biological_function	neural crest cell development	stem cell development
GO:0001763	GO:0032501	biological_function	biological_function	morphogenesis of a branching structure	multicellular organismal process
GO:0001763	GO:0009653	biological_function	biological_function	morphogenesis of a branching structure	anatomical structure morphogenesis
GO:0009653	GO:0048856	biological_function	biological_function	anatomical structure morphogenesis	anatomical structure development
GO:0009653	GO:0032502	biological_function	biological_function	anatomical structure morphogenesis	developmental process
GO:0001764	GO:0048699	biological_function	biological_function	neuron migration	generation of neurons
GO:0001764	GO:0016477	biological_function	biological_function	neuron migration	cell migration
GO:0048699	GO:0022008	biological_function	biological_function	generation of neurons	neurogenesis
GO:0001765	GO:0031579	biological_function	biological_function	membrane raft assembly	membrane raft organization
GO:0001765	GO:0071709	biological_function	biological_function	membrane raft assembly	membrane assembly
GO:0031579	GO:0061024	biological_function	biological_function	membrane raft organization	membrane organization
GO:0071709	GO:0044091	biological_function	biological_function	membrane assembly	membrane biogenesis
GO:0071709	GO:0061024	biological_function	biological_function	membrane assembly	membrane organization
GO:0071709	GO:0022607	biological_function	biological_function	membrane assembly	cellular component assembly
GO:0001767	GO:0046649	biological_function	biological_function	establishment of lymphocyte polarity	lymphocyte activation
GO:0001767	GO:0030010	biological_function	biological_function	establishment of lymphocyte polarity	establishment of cell polarity
GO:0046649	GO:0045321	biological_function	biological_function	lymphocyte activation	leukocyte activation
GO:0030010	GO:0007163	biological_function	biological_function	establishment of cell polarity	establishment or maintenance of cell polarity
GO:0001768	GO:0042110	biological_function	biological_function	establishment of T cell polarity	T cell activation
GO:0001768	GO:0001767	biological_function	biological_function	establishment of T cell polarity	establishment of lymphocyte polarity
GO:0042110	GO:0046649	biological_function	biological_function	T cell activation	lymphocyte activation
GO:0001771	GO:0046649	biological_function	biological_function	immunological synapse formation	lymphocyte activation
GO:0001771	GO:0009988	biological_function	biological_function	immunological synapse formation	cell-cell recognition
GO:0009988	GO:0008037	biological_function	biological_function	cell-cell recognition	cell recognition
GO:0001773	GO:0002274	biological_function	biological_function	myeloid dendritic cell activation	myeloid leukocyte activation
GO:0002274	GO:0045321	biological_function	biological_function	myeloid leukocyte activation	leukocyte activation
GO:0001774	GO:0042116	biological_function	biological_function	microglial cell activation	macrophage activation
GO:0001774	GO:0061900	biological_function	biological_function	microglial cell activation	glial cell activation
GO:0042116	GO:0002274	biological_function	biological_function	macrophage activation	myeloid leukocyte activation
GO:0061900	GO:0001775	biological_function	biological_function	glial cell activation	cell activation
GO:0001775	GO:0009987	biological_function	biological_function	cell activation	cellular process
GO:0001776	GO:0048872	biological_function	biological_function	leukocyte homeostasis	homeostasis of number of cells
GO:0001776	GO:0002376	biological_function	biological_function	leukocyte homeostasis	immune system process
GO:0048872	GO:0042592	biological_function	biological_function	homeostasis of number of cells	homeostatic process
GO:0002376	GO:0008150	biological_function	biological_function	immune system process	biological_process
GO:0001779	GO:0030101	biological_function	biological_function	natural killer cell differentiation	natural killer cell activation
GO:0001779	GO:0030098	biological_function	biological_function	natural killer cell differentiation	lymphocyte differentiation
GO:0030101	GO:0046649	biological_function	biological_function	natural killer cell activation	lymphocyte activation
GO:0030098	GO:0046649	biological_function	biological_function	lymphocyte differentiation	lymphocyte activation
GO:0030098	GO:0002521	biological_function	biological_function	lymphocyte differentiation	leukocyte differentiation
GO:0001780	GO:0001776	biological_function	biological_function	neutrophil homeostasis	leukocyte homeostasis
GO:0001780	GO:0002262	biological_function	biological_function	neutrophil homeostasis	myeloid cell homeostasis
GO:0002262	GO:0048872	biological_function	biological_function	myeloid cell homeostasis	homeostasis of number of cells
GO:0002262	GO:0002376	biological_function	biological_function	myeloid cell homeostasis	immune system process
GO:0001781	GO:0001780	biological_function	biological_function	neutrophil apoptotic process	neutrophil homeostasis
GO:0001781	GO:0033028	biological_function	biological_function	neutrophil apoptotic process	myeloid cell apoptotic process
GO:0001781	GO:0006925	biological_function	biological_function	neutrophil apoptotic process	inflammatory cell apoptotic process
GO:0001781	GO:0071887	biological_function	biological_function	neutrophil apoptotic process	leukocyte apoptotic process
GO:0033028	GO:0006915	biological_function	biological_function	myeloid cell apoptotic process	apoptotic process
GO:0006925	GO:0006915	biological_function	biological_function	inflammatory cell apoptotic process	apoptotic process
GO:0071887	GO:0006915	biological_function	biological_function	leukocyte apoptotic process	apoptotic process
GO:0001783	GO:0070227	biological_function	biological_function	B cell apoptotic process	lymphocyte apoptotic process
GO:0070227	GO:0071887	biological_function	biological_function	lymphocyte apoptotic process	leukocyte apoptotic process
GO:0001816	GO:0032501	biological_function	biological_function	cytokine production	multicellular organismal process
GO:0001817	GO:0001816	biological_function	biological_function	regulation of cytokine production	cytokine production
GO:0001817	GO:0051239	biological_function	biological_function	regulation of cytokine production	regulation of multicellular organismal process
GO:0051239	GO:0032501	biological_function	biological_function	regulation of multicellular organismal process	multicellular organismal process
GO:0051239	GO:0050789	biological_function	biological_function	regulation of multicellular organismal process	regulation of biological process
GO:0001818	GO:0001816	biological_function	biological_function	negative regulation of cytokine production	cytokine production
GO:0001818	GO:0051241	biological_function	biological_function	negative regulation of cytokine production	negative regulation of multicellular organismal process
GO:0001818	GO:0001817	biological_function	biological_function	negative regulation of cytokine production	regulation of cytokine production
GO:0051241	GO:0032501	biological_function	biological_function	negative regulation of multicellular organismal process	multicellular organismal process
GO:0051241	GO:0048519	biological_function	biological_function	negative regulation of multicellular organismal process	negative regulation of biological process
GO:0051241	GO:0051239	biological_function	biological_function	negative regulation of multicellular organismal process	regulation of multicellular organismal process
GO:0001819	GO:0001816	biological_function	biological_function	positive regulation of cytokine production	cytokine production
GO:0001819	GO:0051240	biological_function	biological_function	positive regulation of cytokine production	positive regulation of multicellular organismal process
GO:0001819	GO:0001817	biological_function	biological_function	positive regulation of cytokine production	regulation of cytokine production
GO:0051240	GO:0032501	biological_function	biological_function	positive regulation of multicellular organismal process	multicellular organismal process
GO:0051240	GO:0051239	biological_function	biological_function	positive regulation of multicellular organismal process	regulation of multicellular organismal process
GO:0051240	GO:0048518	biological_function	biological_function	positive regulation of multicellular organismal process	positive regulation of biological process
GO:0001821	GO:0051608	biological_function	biological_function	histamine secretion	histamine transport
GO:0001821	GO:0046903	biological_function	biological_function	histamine secretion	secretion
GO:0051608	GO:0045117	biological_function	biological_function	histamine transport	azole transport
GO:0051608	GO:0015696	biological_function	biological_function	histamine transport	ammonium transport
GO:0051608	GO:0006836	biological_function	biological_function	histamine transport	neurotransmitter transport
GO:0046903	GO:0006810	biological_function	biological_function	secretion	transport
GO:0001822	GO:0072001	biological_function	biological_function	kidney development	renal system development
GO:0001822	GO:0048513	biological_function	biological_function	kidney development	animal organ development
GO:0072001	GO:0048731	biological_function	biological_function	renal system development	system development
GO:0048513	GO:0048731	biological_function	biological_function	animal organ development	system development
GO:0048513	GO:0048856	biological_function	biological_function	animal organ development	anatomical structure development
GO:0001829	GO:0030154	biological_function	biological_function	trophectodermal cell differentiation	cell differentiation
GO:0001836	GO:0097190	biological_function	biological_function	release of cytochrome c from mitochondria	apoptotic signaling pathway
GO:0001836	GO:0008637	biological_function	biological_function	release of cytochrome c from mitochondria	apoptotic mitochondrial changes
GO:0097190	GO:0006915	biological_function	biological_function	apoptotic signaling pathway	apoptotic process
GO:0097190	GO:0007165	biological_function	biological_function	apoptotic signaling pathway	signal transduction
GO:0008637	GO:0006915	biological_function	biological_function	apoptotic mitochondrial changes	apoptotic process
GO:0008637	GO:0007005	biological_function	biological_function	apoptotic mitochondrial changes	mitochondrion organization
GO:0001837	GO:0048762	biological_function	biological_function	epithelial to mesenchymal transition	mesenchymal cell differentiation
GO:0048762	GO:0060485	biological_function	biological_function	mesenchymal cell differentiation	mesenchyme development
GO:0048762	GO:0030154	biological_function	biological_function	mesenchymal cell differentiation	cell differentiation
GO:0001843	GO:0060606	biological_function	biological_function	neural tube closure	tube closure
GO:0060606	GO:0035148	biological_function	biological_function	tube closure	tube formation
GO:0001845	GO:0006909	biological_function	biological_function	phagolysosome assembly	phagocytosis
GO:0001845	GO:0090382	biological_function	biological_function	phagolysosome assembly	phagosome maturation
GO:0001845	GO:0070925	biological_function	biological_function	phagolysosome assembly	organelle assembly
GO:0001845	GO:0016050	biological_function	biological_function	phagolysosome assembly	vesicle organization
GO:0001845	GO:0007040	biological_function	biological_function	phagolysosome assembly	lysosome organization
GO:0006909	GO:0006897	biological_function	biological_function	phagocytosis	endocytosis
GO:0090382	GO:0006996	biological_function	biological_function	phagosome maturation	organelle organization
GO:0016050	GO:0006996	biological_function	biological_function	vesicle organization	organelle organization
GO:0007040	GO:0080171	biological_function	biological_function	lysosome organization	lytic vacuole organization
GO:0001867	GO:0006956	biological_function	biological_function	complement activation, lectin pathway	complement activation
GO:0001867	GO:0045087	biological_function	biological_function	complement activation, lectin pathway	innate immune response
GO:0006956	GO:0072376	biological_function	biological_function	complement activation	protein activation cascade
GO:0006956	GO:0006959	biological_function	biological_function	complement activation	humoral immune response
GO:0006956	GO:0002253	biological_function	biological_function	complement activation	activation of immune response
GO:0006956	GO:0002252	biological_function	biological_function	complement activation	immune effector process
GO:0045087	GO:0006955	biological_function	biological_function	innate immune response	immune response
GO:0045087	GO:0006952	biological_function	biological_function	innate immune response	defense response
GO:0001868	GO:0001867	biological_function	biological_function	regulation of complement activation, lectin pathway	complement activation, lectin pathway
GO:0001868	GO:0030449	biological_function	biological_function	regulation of complement activation, lectin pathway	regulation of complement activation
GO:0001868	GO:0045088	biological_function	biological_function	regulation of complement activation, lectin pathway	regulation of innate immune response
GO:0030449	GO:0006956	biological_function	biological_function	regulation of complement activation	complement activation
GO:0030449	GO:0002697	biological_function	biological_function	regulation of complement activation	regulation of immune effector process
GO:0030449	GO:0070613	biological_function	biological_function	regulation of complement activation	regulation of protein processing
GO:0030449	GO:0002920	biological_function	biological_function	regulation of complement activation	regulation of humoral immune response
GO:0030449	GO:2000257	biological_function	biological_function	regulation of complement activation	regulation of protein activation cascade
GO:0030449	GO:0002673	biological_function	biological_function	regulation of complement activation	regulation of acute inflammatory response
GO:0045088	GO:0045087	biological_function	biological_function	regulation of innate immune response	innate immune response
GO:0045088	GO:0050776	biological_function	biological_function	regulation of innate immune response	regulation of immune response
GO:0045088	GO:0031347	biological_function	biological_function	regulation of innate immune response	regulation of defense response
GO:0001869	GO:0001867	biological_function	biological_function	negative regulation of complement activation, lectin pathway	complement activation, lectin pathway
GO:0001869	GO:0001868	biological_function	biological_function	negative regulation of complement activation, lectin pathway	regulation of complement activation, lectin pathway
GO:0001869	GO:0045824	biological_function	biological_function	negative regulation of complement activation, lectin pathway	negative regulation of innate immune response
GO:0001869	GO:0045916	biological_function	biological_function	negative regulation of complement activation, lectin pathway	negative regulation of complement activation
GO:0045824	GO:0045087	biological_function	biological_function	negative regulation of innate immune response	innate immune response
GO:0045824	GO:0031348	biological_function	biological_function	negative regulation of innate immune response	negative regulation of defense response
GO:0045824	GO:0050777	biological_function	biological_function	negative regulation of innate immune response	negative regulation of immune response
GO:0045824	GO:0045088	biological_function	biological_function	negative regulation of innate immune response	regulation of innate immune response
GO:0045916	GO:0006956	biological_function	biological_function	negative regulation of complement activation	complement activation
GO:0045916	GO:2000258	biological_function	biological_function	negative regulation of complement activation	negative regulation of protein activation cascade
GO:0045916	GO:0010955	biological_function	biological_function	negative regulation of complement activation	negative regulation of protein processing
GO:0045916	GO:0030449	biological_function	biological_function	negative regulation of complement activation	regulation of complement activation
GO:0045916	GO:0002698	biological_function	biological_function	negative regulation of complement activation	negative regulation of immune effector process
GO:0045916	GO:0002921	biological_function	biological_function	negative regulation of complement activation	negative regulation of humoral immune response
GO:0001880	GO:0003006	biological_function	biological_function	Mullerian duct regression	developmental process involved in reproduction
GO:0001880	GO:0060033	biological_function	biological_function	Mullerian duct regression	anatomical structure regression
GO:0060033	GO:0009653	biological_function	biological_function	anatomical structure regression	anatomical structure morphogenesis
GO:0060033	GO:0032502	biological_function	biological_function	anatomical structure regression	developmental process
GO:0001881	GO:0023051	biological_function	biological_function	receptor recycling	regulation of signaling
GO:0001881	GO:0043112	biological_function	biological_function	receptor recycling	receptor metabolic process
GO:0023051	GO:0023052	biological_function	biological_function	regulation of signaling	signaling
GO:0023051	GO:0050789	biological_function	biological_function	regulation of signaling	regulation of biological process
GO:0043112	GO:0044260	biological_function	biological_function	receptor metabolic process	cellular macromolecule metabolic process
GO:0001885	GO:0045446	biological_function	biological_function	endothelial cell development	endothelial cell differentiation
GO:0001885	GO:0002064	biological_function	biological_function	endothelial cell development	epithelial cell development
GO:0045446	GO:0030855	biological_function	biological_function	endothelial cell differentiation	epithelial cell differentiation
GO:0002064	GO:0030855	biological_function	biological_function	epithelial cell development	epithelial cell differentiation
GO:0002064	GO:0048468	biological_function	biological_function	epithelial cell development	cell development
GO:0001886	GO:0001885	biological_function	biological_function	endothelial cell morphogenesis	endothelial cell development
GO:0001886	GO:0003382	biological_function	biological_function	endothelial cell morphogenesis	epithelial cell morphogenesis
GO:0003382	GO:0002064	biological_function	biological_function	epithelial cell morphogenesis	epithelial cell development
GO:0003382	GO:0000904	biological_function	biological_function	epithelial cell morphogenesis	cell morphogenesis involved in differentiation
GO:0001889	GO:0048732	biological_function	biological_function	liver development	gland development
GO:0048732	GO:0048513	biological_function	biological_function	gland development	animal organ development
GO:0001890	GO:0048513	biological_function	biological_function	placenta development	animal organ development
GO:0001890	GO:0048608	biological_function	biological_function	placenta development	reproductive structure development
GO:0001894	GO:0048871	biological_function	biological_function	tissue homeostasis	multicellular organismal homeostasis
GO:0001894	GO:0060249	biological_function	biological_function	tissue homeostasis	anatomical structure homeostasis
GO:0048871	GO:0032501	biological_function	biological_function	multicellular organismal homeostasis	multicellular organismal process
GO:0048871	GO:0042592	biological_function	biological_function	multicellular organismal homeostasis	homeostatic process
GO:0001895	GO:0001894	biological_function	biological_function	retina homeostasis	tissue homeostasis
GO:0001897	GO:0001907	biological_function	biological_function	cytolysis by symbiont of host cells	killing by symbiont of host cells
GO:0001897	GO:0051801	biological_function	biological_function	cytolysis by symbiont of host cells	cytolysis in other organism involved in symbiotic interaction
GO:0001907	GO:0051883	biological_function	biological_function	killing by symbiont of host cells	killing of cells in other organism involved in symbiotic interaction
GO:0001907	GO:0044004	biological_function	biological_function	killing by symbiont of host cells	disruption by symbiont of host cell
GO:0051801	GO:0051715	biological_function	biological_function	cytolysis in other organism involved in symbiotic interaction	cytolysis in other organism
GO:0051801	GO:0051883	biological_function	biological_function	cytolysis in other organism involved in symbiotic interaction	killing of cells in other organism involved in symbiotic interaction
GO:0001906	GO:0008150	biological_function	biological_function	cell killing	biological_process
GO:0051883	GO:0051818	biological_function	biological_function	killing of cells in other organism involved in symbiotic interaction	disruption of cells of other organism involved in symbiotic interaction
GO:0051883	GO:0031640	biological_function	biological_function	killing of cells in other organism involved in symbiotic interaction	killing of cells of other organism
GO:0044004	GO:0051818	biological_function	biological_function	disruption by symbiont of host cell	disruption of cells of other organism involved in symbiotic interaction
GO:0044004	GO:0044003	biological_function	biological_function	disruption by symbiont of host cell	modification by symbiont of host morphology or physiology
GO:0001909	GO:0001906	biological_function	biological_function	leukocyte mediated cytotoxicity	cell killing
GO:0001910	GO:0001909	biological_function	biological_function	regulation of leukocyte mediated cytotoxicity	leukocyte mediated cytotoxicity
GO:0001910	GO:0031341	biological_function	biological_function	regulation of leukocyte mediated cytotoxicity	regulation of cell killing
GO:0031341	GO:0001906	biological_function	biological_function	regulation of cell killing	cell killing
GO:0031341	GO:0050789	biological_function	biological_function	regulation of cell killing	regulation of biological process
GO:0001911	GO:0001909	biological_function	biological_function	negative regulation of leukocyte mediated cytotoxicity	leukocyte mediated cytotoxicity
GO:0001911	GO:0031342	biological_function	biological_function	negative regulation of leukocyte mediated cytotoxicity	negative regulation of cell killing
GO:0001911	GO:0001910	biological_function	biological_function	negative regulation of leukocyte mediated cytotoxicity	regulation of leukocyte mediated cytotoxicity
GO:0031342	GO:0001906	biological_function	biological_function	negative regulation of cell killing	cell killing
GO:0031342	GO:0031341	biological_function	biological_function	negative regulation of cell killing	regulation of cell killing
GO:0031342	GO:0048519	biological_function	biological_function	negative regulation of cell killing	negative regulation of biological process
GO:0001912	GO:0001909	biological_function	biological_function	positive regulation of leukocyte mediated cytotoxicity	leukocyte mediated cytotoxicity
GO:0001912	GO:0031343	biological_function	biological_function	positive regulation of leukocyte mediated cytotoxicity	positive regulation of cell killing
GO:0001912	GO:0001910	biological_function	biological_function	positive regulation of leukocyte mediated cytotoxicity	regulation of leukocyte mediated cytotoxicity
GO:0031343	GO:0001906	biological_function	biological_function	positive regulation of cell killing	cell killing
GO:0031343	GO:0031341	biological_function	biological_function	positive regulation of cell killing	regulation of cell killing
GO:0031343	GO:0048518	biological_function	biological_function	positive regulation of cell killing	positive regulation of biological process
GO:0001913	GO:0002456	biological_function	biological_function	T cell mediated cytotoxicity	T cell mediated immunity
GO:0001913	GO:0001909	biological_function	biological_function	T cell mediated cytotoxicity	leukocyte mediated cytotoxicity
GO:0002456	GO:0002460	biological_function	biological_function	T cell mediated immunity	adaptive immune response based on somatic recombination of immune receptors built from immunoglobulin superfamily domains
GO:0002456	GO:0002449	biological_function	biological_function	T cell mediated immunity	lymphocyte mediated immunity
GO:0001914	GO:0001913	biological_function	biological_function	regulation of T cell mediated cytotoxicity	T cell mediated cytotoxicity
GO:0001914	GO:0002709	biological_function	biological_function	regulation of T cell mediated cytotoxicity	regulation of T cell mediated immunity
GO:0001914	GO:0001910	biological_function	biological_function	regulation of T cell mediated cytotoxicity	regulation of leukocyte mediated cytotoxicity
GO:0002709	GO:0002456	biological_function	biological_function	regulation of T cell mediated immunity	T cell mediated immunity
GO:0002709	GO:0002822	biological_function	biological_function	regulation of T cell mediated immunity	regulation of adaptive immune response based on somatic recombination of immune receptors built from immunoglobulin superfamily domains
GO:0002709	GO:0002706	biological_function	biological_function	regulation of T cell mediated immunity	regulation of lymphocyte mediated immunity
GO:0001915	GO:0001913	biological_function	biological_function	negative regulation of T cell mediated cytotoxicity	T cell mediated cytotoxicity
GO:0001915	GO:0001911	biological_function	biological_function	negative regulation of T cell mediated cytotoxicity	negative regulation of leukocyte mediated cytotoxicity
GO:0001915	GO:0001914	biological_function	biological_function	negative regulation of T cell mediated cytotoxicity	regulation of T cell mediated cytotoxicity
GO:0001915	GO:0002710	biological_function	biological_function	negative regulation of T cell mediated cytotoxicity	negative regulation of T cell mediated immunity
GO:0002710	GO:0002456	biological_function	biological_function	negative regulation of T cell mediated immunity	T cell mediated immunity
GO:0002710	GO:0002709	biological_function	biological_function	negative regulation of T cell mediated immunity	regulation of T cell mediated immunity
GO:0002710	GO:0002707	biological_function	biological_function	negative regulation of T cell mediated immunity	negative regulation of lymphocyte mediated immunity
GO:0002710	GO:0002823	biological_function	biological_function	negative regulation of T cell mediated immunity	negative regulation of adaptive immune response based on somatic recombination of immune receptors built from immunoglobulin superfamily domains
GO:0001916	GO:0001913	biological_function	biological_function	positive regulation of T cell mediated cytotoxicity	T cell mediated cytotoxicity
GO:0001916	GO:0002711	biological_function	biological_function	positive regulation of T cell mediated cytotoxicity	positive regulation of T cell mediated immunity
GO:0001916	GO:0001914	biological_function	biological_function	positive regulation of T cell mediated cytotoxicity	regulation of T cell mediated cytotoxicity
GO:0001916	GO:0001912	biological_function	biological_function	positive regulation of T cell mediated cytotoxicity	positive regulation of leukocyte mediated cytotoxicity
GO:0002711	GO:0002456	biological_function	biological_function	positive regulation of T cell mediated immunity	T cell mediated immunity
GO:0002711	GO:0002709	biological_function	biological_function	positive regulation of T cell mediated immunity	regulation of T cell mediated immunity
GO:0002711	GO:0002824	biological_function	biological_function	positive regulation of T cell mediated immunity	positive regulation of adaptive immune response based on somatic recombination of immune receptors built from immunoglobulin superfamily domains
GO:0002711	GO:0002708	biological_function	biological_function	positive regulation of T cell mediated immunity	positive regulation of lymphocyte mediated immunity
GO:0001919	GO:0001881	biological_function	biological_function	regulation of receptor recycling	receptor recycling
GO:0001919	GO:0031323	biological_function	biological_function	regulation of receptor recycling	regulation of cellular metabolic process
GO:0001919	GO:0023051	biological_function	biological_function	regulation of receptor recycling	regulation of signaling
GO:0001919	GO:0060255	biological_function	biological_function	regulation of receptor recycling	regulation of macromolecule metabolic process
GO:0031323	GO:0044237	biological_function	biological_function	regulation of cellular metabolic process	cellular metabolic process
GO:0031323	GO:0050794	biological_function	biological_function	regulation of cellular metabolic process	regulation of cellular process
GO:0031323	GO:0019222	biological_function	biological_function	regulation of cellular metabolic process	regulation of metabolic process
GO:0060255	GO:0043170	biological_function	biological_function	regulation of macromolecule metabolic process	macromolecule metabolic process
GO:0060255	GO:0019222	biological_function	biological_function	regulation of macromolecule metabolic process	regulation of metabolic process
GO:0001920	GO:0001881	biological_function	biological_function	negative regulation of receptor recycling	receptor recycling
GO:0001920	GO:0001919	biological_function	biological_function	negative regulation of receptor recycling	regulation of receptor recycling
GO:0001920	GO:0031324	biological_function	biological_function	negative regulation of receptor recycling	negative regulation of cellular metabolic process
GO:0001920	GO:0023057	biological_function	biological_function	negative regulation of receptor recycling	negative regulation of signaling
GO:0001920	GO:0010605	biological_function	biological_function	negative regulation of receptor recycling	negative regulation of macromolecule metabolic process
GO:0031324	GO:0044237	biological_function	biological_function	negative regulation of cellular metabolic process	cellular metabolic process
GO:0031324	GO:0009892	biological_function	biological_function	negative regulation of cellular metabolic process	negative regulation of metabolic process
GO:0031324	GO:0031323	biological_function	biological_function	negative regulation of cellular metabolic process	regulation of cellular metabolic process
GO:0031324	GO:0048523	biological_function	biological_function	negative regulation of cellular metabolic process	negative regulation of cellular process
GO:0023057	GO:0023052	biological_function	biological_function	negative regulation of signaling	signaling
GO:0023057	GO:0048519	biological_function	biological_function	negative regulation of signaling	negative regulation of biological process
GO:0023057	GO:0023051	biological_function	biological_function	negative regulation of signaling	regulation of signaling
GO:0010605	GO:0043170	biological_function	biological_function	negative regulation of macromolecule metabolic process	macromolecule metabolic process
GO:0010605	GO:0009892	biological_function	biological_function	negative regulation of macromolecule metabolic process	negative regulation of metabolic process
GO:0010605	GO:0060255	biological_function	biological_function	negative regulation of macromolecule metabolic process	regulation of macromolecule metabolic process
GO:0001921	GO:0001881	biological_function	biological_function	positive regulation of receptor recycling	receptor recycling
GO:0001921	GO:0001919	biological_function	biological_function	positive regulation of receptor recycling	regulation of receptor recycling
GO:0001921	GO:0031325	biological_function	biological_function	positive regulation of receptor recycling	positive regulation of cellular metabolic process
GO:0001921	GO:0010604	biological_function	biological_function	positive regulation of receptor recycling	positive regulation of macromolecule metabolic process
GO:0001921	GO:0023056	biological_function	biological_function	positive regulation of receptor recycling	positive regulation of signaling
GO:0031325	GO:0044237	biological_function	biological_function	positive regulation of cellular metabolic process	cellular metabolic process
GO:0031325	GO:0009893	biological_function	biological_function	positive regulation of cellular metabolic process	positive regulation of metabolic process
GO:0031325	GO:0031323	biological_function	biological_function	positive regulation of cellular metabolic process	regulation of cellular metabolic process
GO:0031325	GO:0048522	biological_function	biological_function	positive regulation of cellular metabolic process	positive regulation of cellular process
GO:0010604	GO:0043170	biological_function	biological_function	positive regulation of macromolecule metabolic process	macromolecule metabolic process
GO:0010604	GO:0009893	biological_function	biological_function	positive regulation of macromolecule metabolic process	positive regulation of metabolic process
GO:0010604	GO:0060255	biological_function	biological_function	positive regulation of macromolecule metabolic process	regulation of macromolecule metabolic process
GO:0023056	GO:0023052	biological_function	biological_function	positive regulation of signaling	signaling
GO:0023056	GO:0023051	biological_function	biological_function	positive regulation of signaling	regulation of signaling
GO:0023056	GO:0048518	biological_function	biological_function	positive regulation of signaling	positive regulation of biological process
GO:0001932	GO:0006468	biological_function	biological_function	regulation of protein phosphorylation	protein phosphorylation
GO:0001932	GO:0042325	biological_function	biological_function	regulation of protein phosphorylation	regulation of phosphorylation
GO:0001932	GO:0031399	biological_function	biological_function	regulation of protein phosphorylation	regulation of protein modification process
GO:0006468	GO:0006464	biological_function	biological_function	protein phosphorylation	cellular protein modification process
GO:0006468	GO:0016310	biological_function	biological_function	protein phosphorylation	phosphorylation
GO:0042325	GO:0016310	biological_function	biological_function	regulation of phosphorylation	phosphorylation
GO:0042325	GO:0019220	biological_function	biological_function	regulation of phosphorylation	regulation of phosphate metabolic process
GO:0031399	GO:0006464	biological_function	biological_function	regulation of protein modification process	cellular protein modification process
GO:0031399	GO:0032268	biological_function	biological_function	regulation of protein modification process	regulation of cellular protein metabolic process
GO:0001933	GO:0006468	biological_function	biological_function	negative regulation of protein phosphorylation	protein phosphorylation
GO:0001933	GO:0031400	biological_function	biological_function	negative regulation of protein phosphorylation	negative regulation of protein modification process
GO:0001933	GO:0001932	biological_function	biological_function	negative regulation of protein phosphorylation	regulation of protein phosphorylation
GO:0001933	GO:0042326	biological_function	biological_function	negative regulation of protein phosphorylation	negative regulation of phosphorylation
GO:0031400	GO:0006464	biological_function	biological_function	negative regulation of protein modification process	cellular protein modification process
GO:0031400	GO:0032269	biological_function	biological_function	negative regulation of protein modification process	negative regulation of cellular protein metabolic process
GO:0031400	GO:0031399	biological_function	biological_function	negative regulation of protein modification process	regulation of protein modification process
GO:0042326	GO:0016310	biological_function	biological_function	negative regulation of phosphorylation	phosphorylation
GO:0042326	GO:0042325	biological_function	biological_function	negative regulation of phosphorylation	regulation of phosphorylation
GO:0042326	GO:0045936	biological_function	biological_function	negative regulation of phosphorylation	negative regulation of phosphate metabolic process
GO:0001934	GO:0006468	biological_function	biological_function	positive regulation of protein phosphorylation	protein phosphorylation
GO:0001934	GO:0042327	biological_function	biological_function	positive regulation of protein phosphorylation	positive regulation of phosphorylation
GO:0001934	GO:0001932	biological_function	biological_function	positive regulation of protein phosphorylation	regulation of protein phosphorylation
GO:0001934	GO:0031401	biological_function	biological_function	positive regulation of protein phosphorylation	positive regulation of protein modification process
GO:0042327	GO:0016310	biological_function	biological_function	positive regulation of phosphorylation	phosphorylation
GO:0042327	GO:0045937	biological_function	biological_function	positive regulation of phosphorylation	positive regulation of phosphate metabolic process
GO:0042327	GO:0042325	biological_function	biological_function	positive regulation of phosphorylation	regulation of phosphorylation
GO:0031401	GO:0006464	biological_function	biological_function	positive regulation of protein modification process	cellular protein modification process
GO:0031401	GO:0032270	biological_function	biological_function	positive regulation of protein modification process	positive regulation of cellular protein metabolic process
GO:0031401	GO:0031399	biological_function	biological_function	positive regulation of protein modification process	regulation of protein modification process
GO:0001935	GO:0050673	biological_function	biological_function	endothelial cell proliferation	epithelial cell proliferation
GO:0050673	GO:0008283	biological_function	biological_function	epithelial cell proliferation	cell proliferation
GO:0001936	GO:0001935	biological_function	biological_function	regulation of endothelial cell proliferation	endothelial cell proliferation
GO:0001936	GO:0050678	biological_function	biological_function	regulation of endothelial cell proliferation	regulation of epithelial cell proliferation
GO:0050678	GO:0050673	biological_function	biological_function	regulation of epithelial cell proliferation	epithelial cell proliferation
GO:0050678	GO:0042127	biological_function	biological_function	regulation of epithelial cell proliferation	regulation of cell proliferation
GO:0001937	GO:0001935	biological_function	biological_function	negative regulation of endothelial cell proliferation	endothelial cell proliferation
GO:0001937	GO:0050680	biological_function	biological_function	negative regulation of endothelial cell proliferation	negative regulation of epithelial cell proliferation
GO:0001937	GO:0001936	biological_function	biological_function	negative regulation of endothelial cell proliferation	regulation of endothelial cell proliferation
GO:0050680	GO:0050673	biological_function	biological_function	negative regulation of epithelial cell proliferation	epithelial cell proliferation
GO:0050680	GO:0008285	biological_function	biological_function	negative regulation of epithelial cell proliferation	negative regulation of cell proliferation
GO:0050680	GO:0050678	biological_function	biological_function	negative regulation of epithelial cell proliferation	regulation of epithelial cell proliferation
GO:0001938	GO:0001935	biological_function	biological_function	positive regulation of endothelial cell proliferation	endothelial cell proliferation
GO:0001938	GO:0050679	biological_function	biological_function	positive regulation of endothelial cell proliferation	positive regulation of epithelial cell proliferation
GO:0001938	GO:0001936	biological_function	biological_function	positive regulation of endothelial cell proliferation	regulation of endothelial cell proliferation
GO:0050679	GO:0050673	biological_function	biological_function	positive regulation of epithelial cell proliferation	epithelial cell proliferation
GO:0050679	GO:0008284	biological_function	biological_function	positive regulation of epithelial cell proliferation	positive regulation of cell proliferation
GO:0050679	GO:0050678	biological_function	biological_function	positive regulation of epithelial cell proliferation	regulation of epithelial cell proliferation
GO:0001941	GO:0099173	biological_function	biological_function	postsynaptic membrane organization	postsynapse organization
GO:0001941	GO:0061024	biological_function	biological_function	postsynaptic membrane organization	membrane organization
GO:0099173	GO:0050808	biological_function	biological_function	postsynapse organization	synapse organization
GO:0099173	GO:0016043	biological_function	biological_function	postsynapse organization	cellular component organization
GO:0061024	GO:0016043	biological_function	biological_function	membrane organization	cellular component organization
GO:0001942	GO:0048856	biological_function	biological_function	hair follicle development	anatomical structure development
GO:0001942	GO:0022405	biological_function	biological_function	hair follicle development	hair cycle process
GO:0022405	GO:0042633	biological_function	biological_function	hair cycle process	hair cycle
GO:0022405	GO:0022404	biological_function	biological_function	hair cycle process	molting cycle process
GO:0001946	GO:0048646	biological_function	biological_function	lymphangiogenesis	anatomical structure formation involved in morphogenesis
GO:0001946	GO:0009653	biological_function	biological_function	lymphangiogenesis	anatomical structure morphogenesis
GO:0001947	GO:0061371	biological_function	biological_function	heart looping	determination of heart left/right asymmetry
GO:0001947	GO:0003143	biological_function	biological_function	heart looping	embryonic heart tube morphogenesis
GO:0061371	GO:0007507	biological_function	biological_function	determination of heart left/right asymmetry	heart development
GO:0061371	GO:0007368	biological_function	biological_function	determination of heart left/right asymmetry	determination of left/right symmetry
GO:0003143	GO:0048562	biological_function	biological_function	embryonic heart tube morphogenesis	embryonic organ morphogenesis
GO:0003143	GO:0003007	biological_function	biological_function	embryonic heart tube morphogenesis	heart morphogenesis
GO:0003143	GO:0060562	biological_function	biological_function	embryonic heart tube morphogenesis	epithelial tube morphogenesis
GO:0003143	GO:0048598	biological_function	biological_function	embryonic heart tube morphogenesis	embryonic morphogenesis
GO:0001952	GO:0007160	biological_function	biological_function	regulation of cell-matrix adhesion	cell-matrix adhesion
GO:0001952	GO:0010810	biological_function	biological_function	regulation of cell-matrix adhesion	regulation of cell-substrate adhesion
GO:0007160	GO:0031589	biological_function	biological_function	cell-matrix adhesion	cell-substrate adhesion
GO:0010810	GO:0031589	biological_function	biological_function	regulation of cell-substrate adhesion	cell-substrate adhesion
GO:0010810	GO:0030155	biological_function	biological_function	regulation of cell-substrate adhesion	regulation of cell adhesion
GO:0001953	GO:0007160	biological_function	biological_function	negative regulation of cell-matrix adhesion	cell-matrix adhesion
GO:0001953	GO:0010812	biological_function	biological_function	negative regulation of cell-matrix adhesion	negative regulation of cell-substrate adhesion
GO:0001953	GO:0001952	biological_function	biological_function	negative regulation of cell-matrix adhesion	regulation of cell-matrix adhesion
GO:0010812	GO:0031589	biological_function	biological_function	negative regulation of cell-substrate adhesion	cell-substrate adhesion
GO:0010812	GO:0010810	biological_function	biological_function	negative regulation of cell-substrate adhesion	regulation of cell-substrate adhesion
GO:0010812	GO:0007162	biological_function	biological_function	negative regulation of cell-substrate adhesion	negative regulation of cell adhesion
GO:0001954	GO:0007160	biological_function	biological_function	positive regulation of cell-matrix adhesion	cell-matrix adhesion
GO:0001954	GO:0001952	biological_function	biological_function	positive regulation of cell-matrix adhesion	regulation of cell-matrix adhesion
GO:0001954	GO:0010811	biological_function	biological_function	positive regulation of cell-matrix adhesion	positive regulation of cell-substrate adhesion
GO:0010811	GO:0031589	biological_function	biological_function	positive regulation of cell-substrate adhesion	cell-substrate adhesion
GO:0010811	GO:0010810	biological_function	biological_function	positive regulation of cell-substrate adhesion	regulation of cell-substrate adhesion
GO:0010811	GO:0045785	biological_function	biological_function	positive regulation of cell-substrate adhesion	positive regulation of cell adhesion
GO:0001955	GO:0001568	biological_function	biological_function	blood vessel maturation	blood vessel development
GO:0001955	GO:0071695	biological_function	biological_function	blood vessel maturation	anatomical structure maturation
GO:0001958	GO:0036075	biological_function	biological_function	endochondral ossification	replacement ossification
GO:0036075	GO:0001503	biological_function	biological_function	replacement ossification	ossification
GO:0001959	GO:0019221	biological_function	biological_function	regulation of cytokine-mediated signaling pathway	cytokine-mediated signaling pathway
GO:0001959	GO:0009966	biological_function	biological_function	regulation of cytokine-mediated signaling pathway	regulation of signal transduction
GO:0001959	GO:0060759	biological_function	biological_function	regulation of cytokine-mediated signaling pathway	regulation of response to cytokine stimulus
GO:0019221	GO:0071345	biological_function	biological_function	cytokine-mediated signaling pathway	cellular response to cytokine stimulus
GO:0019221	GO:0007166	biological_function	biological_function	cytokine-mediated signaling pathway	cell surface receptor signaling pathway
GO:0009966	GO:0007165	biological_function	biological_function	regulation of signal transduction	signal transduction
GO:0009966	GO:0048583	biological_function	biological_function	regulation of signal transduction	regulation of response to stimulus
GO:0009966	GO:0023051	biological_function	biological_function	regulation of signal transduction	regulation of signaling
GO:0009966	GO:0010646	biological_function	biological_function	regulation of signal transduction	regulation of cell communication
GO:0060759	GO:0034097	biological_function	biological_function	regulation of response to cytokine stimulus	response to cytokine
GO:0060759	GO:0048583	biological_function	biological_function	regulation of response to cytokine stimulus	regulation of response to stimulus
GO:0001960	GO:0019221	biological_function	biological_function	negative regulation of cytokine-mediated signaling pathway	cytokine-mediated signaling pathway
GO:0001960	GO:0001959	biological_function	biological_function	negative regulation of cytokine-mediated signaling pathway	regulation of cytokine-mediated signaling pathway
GO:0001960	GO:0060761	biological_function	biological_function	negative regulation of cytokine-mediated signaling pathway	negative regulation of response to cytokine stimulus
GO:0001960	GO:0009968	biological_function	biological_function	negative regulation of cytokine-mediated signaling pathway	negative regulation of signal transduction
GO:0060761	GO:0034097	biological_function	biological_function	negative regulation of response to cytokine stimulus	response to cytokine
GO:0060761	GO:0060759	biological_function	biological_function	negative regulation of response to cytokine stimulus	regulation of response to cytokine stimulus
GO:0060761	GO:0048585	biological_function	biological_function	negative regulation of response to cytokine stimulus	negative regulation of response to stimulus
GO:0009968	GO:0007165	biological_function	biological_function	negative regulation of signal transduction	signal transduction
GO:0009968	GO:0009966	biological_function	biological_function	negative regulation of signal transduction	regulation of signal transduction
GO:0009968	GO:0048585	biological_function	biological_function	negative regulation of signal transduction	negative regulation of response to stimulus
GO:0009968	GO:0023057	biological_function	biological_function	negative regulation of signal transduction	negative regulation of signaling
GO:0009968	GO:0010648	biological_function	biological_function	negative regulation of signal transduction	negative regulation of cell communication
GO:0001961	GO:0019221	biological_function	biological_function	positive regulation of cytokine-mediated signaling pathway	cytokine-mediated signaling pathway
GO:0001961	GO:0001959	biological_function	biological_function	positive regulation of cytokine-mediated signaling pathway	regulation of cytokine-mediated signaling pathway
GO:0001961	GO:0060760	biological_function	biological_function	positive regulation of cytokine-mediated signaling pathway	positive regulation of response to cytokine stimulus
GO:0001961	GO:0009967	biological_function	biological_function	positive regulation of cytokine-mediated signaling pathway	positive regulation of signal transduction
GO:0060760	GO:0034097	biological_function	biological_function	positive regulation of response to cytokine stimulus	response to cytokine
GO:0060760	GO:0060759	biological_function	biological_function	positive regulation of response to cytokine stimulus	regulation of response to cytokine stimulus
GO:0060760	GO:0048584	biological_function	biological_function	positive regulation of response to cytokine stimulus	positive regulation of response to stimulus
GO:0009967	GO:0007165	biological_function	biological_function	positive regulation of signal transduction	signal transduction
GO:0009967	GO:0009966	biological_function	biological_function	positive regulation of signal transduction	regulation of signal transduction
GO:0009967	GO:0010647	biological_function	biological_function	positive regulation of signal transduction	positive regulation of cell communication
GO:0009967	GO:0023056	biological_function	biological_function	positive regulation of signal transduction	positive regulation of signaling
GO:0009967	GO:0048584	biological_function	biological_function	positive regulation of signal transduction	positive regulation of response to stimulus
GO:0001963	GO:0007268	biological_function	biological_function	synaptic transmission, dopaminergic	chemical synaptic transmission
GO:0007268	GO:0098916	biological_function	biological_function	chemical synaptic transmission	anterograde trans-synaptic signaling
GO:0001964	GO:0009605	biological_function	biological_function	startle response	response to external stimulus
GO:0001964	GO:0050905	biological_function	biological_function	startle response	neuromuscular process
GO:0009605	GO:0050896	biological_function	biological_function	response to external stimulus	response to stimulus
GO:0050905	GO:0050877	biological_function	biological_function	neuromuscular process	nervous system process
GO:0001977	GO:0050878	biological_function	biological_function	renal system process involved in regulation of blood volume	regulation of body fluid levels
GO:0001977	GO:0003071	biological_function	biological_function	renal system process involved in regulation of blood volume	renal system process involved in regulation of systemic arterial blood pressure
GO:0050878	GO:0065008	biological_function	biological_function	regulation of body fluid levels	regulation of biological quality
GO:0003071	GO:0003073	biological_function	biological_function	renal system process involved in regulation of systemic arterial blood pressure	regulation of systemic arterial blood pressure
GO:0003071	GO:0003014	biological_function	biological_function	renal system process involved in regulation of systemic arterial blood pressure	renal system process
GO:0001990	GO:0050886	biological_function	biological_function	regulation of systemic arterial blood pressure by hormone	endocrine process
GO:0001990	GO:0003044	biological_function	biological_function	regulation of systemic arterial blood pressure by hormone	regulation of systemic arterial blood pressure mediated by a chemical signal
GO:0050886	GO:0003008	biological_function	biological_function	endocrine process	system process
GO:0003044	GO:0003073	biological_function	biological_function	regulation of systemic arterial blood pressure mediated by a chemical signal	regulation of systemic arterial blood pressure
GO:0002003	GO:0016486	biological_function	biological_function	angiotensin maturation	peptide hormone processing
GO:0016486	GO:0042445	biological_function	biological_function	peptide hormone processing	hormone metabolic process
GO:0016486	GO:0006518	biological_function	biological_function	peptide hormone processing	peptide metabolic process
GO:0016486	GO:0016485	biological_function	biological_function	peptide hormone processing	protein processing
GO:0060429	GO:0009888	biological_function	biological_function	epithelium development	tissue development
GO:0048729	GO:0009888	biological_function	biological_function	tissue morphogenesis	tissue development
GO:0048729	GO:0009653	biological_function	biological_function	tissue morphogenesis	anatomical structure morphogenesis
GO:0002011	GO:0002009	biological_function	biological_function	morphogenesis of an epithelial sheet	morphogenesis of an epithelium
GO:0002017	GO:0001977	biological_function	biological_function	regulation of blood volume by renal aldosterone	renal system process involved in regulation of blood volume
GO:0002017	GO:0003084	biological_function	biological_function	regulation of blood volume by renal aldosterone	positive regulation of systemic arterial blood pressure
GO:0002017	GO:0001990	biological_function	biological_function	regulation of blood volume by renal aldosterone	regulation of systemic arterial blood pressure by hormone
GO:0003084	GO:0003073	biological_function	biological_function	positive regulation of systemic arterial blood pressure	regulation of systemic arterial blood pressure
GO:0003084	GO:0045777	biological_function	biological_function	positive regulation of systemic arterial blood pressure	positive regulation of blood pressure
GO:0002026	GO:0008016	biological_function	biological_function	regulation of the force of heart contraction	regulation of heart contraction
GO:0002026	GO:0065008	biological_function	biological_function	regulation of the force of heart contraction	regulation of biological quality
GO:0008016	GO:0060047	biological_function	biological_function	regulation of heart contraction	heart contraction
GO:0008016	GO:1903522	biological_function	biological_function	regulation of heart contraction	regulation of blood circulation
GO:0002027	GO:0008016	biological_function	biological_function	regulation of heart rate	regulation of heart contraction
GO:0002027	GO:0065008	biological_function	biological_function	regulation of heart rate	regulation of biological quality
GO:0002028	GO:0006814	biological_function	biological_function	regulation of sodium ion transport	sodium ion transport
GO:0002028	GO:0010959	biological_function	biological_function	regulation of sodium ion transport	regulation of metal ion transport
GO:0006814	GO:0015672	biological_function	biological_function	sodium ion transport	monovalent inorganic cation transport
GO:0006814	GO:0030001	biological_function	biological_function	sodium ion transport	metal ion transport
GO:0010959	GO:0030001	biological_function	biological_function	regulation of metal ion transport	metal ion transport
GO:0010959	GO:0043269	biological_function	biological_function	regulation of metal ion transport	regulation of ion transport
GO:0002029	GO:0022401	biological_function	biological_function	desensitization of G-protein coupled receptor protein signaling pathway	negative adaptation of signaling pathway
GO:0002029	GO:0045744	biological_function	biological_function	desensitization of G-protein coupled receptor protein signaling pathway	negative regulation of G-protein coupled receptor protein signaling pathway
GO:0022401	GO:0023058	biological_function	biological_function	negative adaptation of signaling pathway	adaptation of signaling pathway
GO:0022401	GO:0009968	biological_function	biological_function	negative adaptation of signaling pathway	negative regulation of signal transduction
GO:0045744	GO:0007186	biological_function	biological_function	negative regulation of G-protein coupled receptor protein signaling pathway	G-protein coupled receptor signaling pathway
GO:0045744	GO:0008277	biological_function	biological_function	negative regulation of G-protein coupled receptor protein signaling pathway	regulation of G-protein coupled receptor protein signaling pathway
GO:0045744	GO:0009968	biological_function	biological_function	negative regulation of G-protein coupled receptor protein signaling pathway	negative regulation of signal transduction
GO:0002031	GO:0002029	biological_function	biological_function	G-protein coupled receptor internalization	desensitization of G-protein coupled receptor protein signaling pathway
GO:0002031	GO:0031623	biological_function	biological_function	G-protein coupled receptor internalization	receptor internalization
GO:0031623	GO:0006898	biological_function	biological_function	receptor internalization	receptor-mediated endocytosis
GO:0031623	GO:0043112	biological_function	biological_function	receptor internalization	receptor metabolic process
GO:0002032	GO:0002029	biological_function	biological_function	desensitization of G-protein coupled receptor protein signaling pathway by arrestin	desensitization of G-protein coupled receptor protein signaling pathway
GO:0002032	GO:0032091	biological_function	biological_function	desensitization of G-protein coupled receptor protein signaling pathway by arrestin	negative regulation of protein binding
GO:0032091	GO:0043393	biological_function	biological_function	negative regulation of protein binding	regulation of protein binding
GO:0032091	GO:0051100	biological_function	biological_function	negative regulation of protein binding	negative regulation of binding
GO:0002040	GO:0001525	biological_function	biological_function	sprouting angiogenesis	angiogenesis
GO:0002042	GO:0002040	biological_function	biological_function	cell migration involved in sprouting angiogenesis	sprouting angiogenesis
GO:0002042	GO:0043534	biological_function	biological_function	cell migration involved in sprouting angiogenesis	blood vessel endothelial cell migration
GO:0043534	GO:0043542	biological_function	biological_function	blood vessel endothelial cell migration	endothelial cell migration
GO:0002043	GO:0002040	biological_function	biological_function	blood vessel endothelial cell proliferation involved in sprouting angiogenesis	sprouting angiogenesis
GO:0002043	GO:0001935	biological_function	biological_function	blood vessel endothelial cell proliferation involved in sprouting angiogenesis	endothelial cell proliferation
GO:0002052	GO:2000648	biological_function	biological_function	positive regulation of neuroblast proliferation	positive regulation of stem cell proliferation
GO:0002052	GO:0050769	biological_function	biological_function	positive regulation of neuroblast proliferation	positive regulation of neurogenesis
GO:0002052	GO:2000179	biological_function	biological_function	positive regulation of neuroblast proliferation	positive regulation of neural precursor cell proliferation
GO:0002052	GO:1902692	biological_function	biological_function	positive regulation of neuroblast proliferation	regulation of neuroblast proliferation
GO:2000648	GO:0072089	biological_function	biological_function	positive regulation of stem cell proliferation	stem cell proliferation
GO:2000648	GO:0072091	biological_function	biological_function	positive regulation of stem cell proliferation	regulation of stem cell proliferation
GO:2000648	GO:0008284	biological_function	biological_function	positive regulation of stem cell proliferation	positive regulation of cell proliferation
GO:0050769	GO:0022008	biological_function	biological_function	positive regulation of neurogenesis	neurogenesis
GO:0050769	GO:0051962	biological_function	biological_function	positive regulation of neurogenesis	positive regulation of nervous system development
GO:0050769	GO:0010720	biological_function	biological_function	positive regulation of neurogenesis	positive regulation of cell development
GO:0050769	GO:0050767	biological_function	biological_function	positive regulation of neurogenesis	regulation of neurogenesis
GO:2000179	GO:0061351	biological_function	biological_function	positive regulation of neural precursor cell proliferation	neural precursor cell proliferation
GO:2000179	GO:2000177	biological_function	biological_function	positive regulation of neural precursor cell proliferation	regulation of neural precursor cell proliferation
GO:2000179	GO:0008284	biological_function	biological_function	positive regulation of neural precursor cell proliferation	positive regulation of cell proliferation
GO:1902692	GO:2000177	biological_function	biological_function	regulation of neuroblast proliferation	regulation of neural precursor cell proliferation
GO:1902692	GO:0072091	biological_function	biological_function	regulation of neuroblast proliferation	regulation of stem cell proliferation
GO:1902692	GO:0050767	biological_function	biological_function	regulation of neuroblast proliferation	regulation of neurogenesis
GO:0002053	GO:0010463	biological_function	biological_function	positive regulation of mesenchymal cell proliferation	mesenchymal cell proliferation
GO:0002053	GO:0008284	biological_function	biological_function	positive regulation of mesenchymal cell proliferation	positive regulation of cell proliferation
GO:0002053	GO:0010464	biological_function	biological_function	positive regulation of mesenchymal cell proliferation	regulation of mesenchymal cell proliferation
GO:0010463	GO:0008283	biological_function	biological_function	mesenchymal cell proliferation	cell proliferation
GO:0008284	GO:0008283	biological_function	biological_function	positive regulation of cell proliferation	cell proliferation
GO:0008284	GO:0042127	biological_function	biological_function	positive regulation of cell proliferation	regulation of cell proliferation
GO:0008284	GO:0048522	biological_function	biological_function	positive regulation of cell proliferation	positive regulation of cellular process
GO:0010464	GO:0010463	biological_function	biological_function	regulation of mesenchymal cell proliferation	mesenchymal cell proliferation
GO:0010464	GO:0042127	biological_function	biological_function	regulation of mesenchymal cell proliferation	regulation of cell proliferation
GO:0002062	GO:0051216	biological_function	biological_function	chondrocyte differentiation	cartilage development
GO:0002062	GO:0030154	biological_function	biological_function	chondrocyte differentiation	cell differentiation
GO:0002063	GO:0002062	biological_function	biological_function	chondrocyte development	chondrocyte differentiation
GO:0002063	GO:0048468	biological_function	biological_function	chondrocyte development	cell development
GO:0030855	GO:0060429	biological_function	biological_function	epithelial cell differentiation	epithelium development
GO:0030855	GO:0030154	biological_function	biological_function	epithelial cell differentiation	cell differentiation
GO:0002065	GO:0030855	biological_function	biological_function	columnar/cuboidal epithelial cell differentiation	epithelial cell differentiation
GO:0002066	GO:0002065	biological_function	biological_function	columnar/cuboidal epithelial cell development	columnar/cuboidal epithelial cell differentiation
GO:0002066	GO:0002064	biological_function	biological_function	columnar/cuboidal epithelial cell development	epithelial cell development
GO:0002067	GO:0002065	biological_function	biological_function	glandular epithelial cell differentiation	columnar/cuboidal epithelial cell differentiation
GO:0002068	GO:0002067	biological_function	biological_function	glandular epithelial cell development	glandular epithelial cell differentiation
GO:0002068	GO:0002066	biological_function	biological_function	glandular epithelial cell development	columnar/cuboidal epithelial cell development
GO:0002074	GO:0043010	biological_function	biological_function	extraocular skeletal muscle development	camera-type eye development
GO:0002074	GO:0007519	biological_function	biological_function	extraocular skeletal muscle development	skeletal muscle tissue development
GO:0002074	GO:0060538	biological_function	biological_function	extraocular skeletal muscle development	skeletal muscle organ development
GO:0043010	GO:0001654	biological_function	biological_function	camera-type eye development	eye development
GO:0007519	GO:0060538	biological_function	biological_function	skeletal muscle tissue development	skeletal muscle organ development
GO:0007519	GO:0014706	biological_function	biological_function	skeletal muscle tissue development	striated muscle tissue development
GO:0060538	GO:0007517	biological_function	biological_function	skeletal muscle organ development	muscle organ development
GO:0002076	GO:0001649	biological_function	biological_function	osteoblast development	osteoblast differentiation
GO:0002076	GO:0048468	biological_function	biological_function	osteoblast development	cell development
GO:0002082	GO:0006119	biological_function	biological_function	regulation of oxidative phosphorylation	oxidative phosphorylation
GO:0002082	GO:1903578	biological_function	biological_function	regulation of oxidative phosphorylation	regulation of ATP metabolic process
GO:0002082	GO:0043467	biological_function	biological_function	regulation of oxidative phosphorylation	regulation of generation of precursor metabolites and energy
GO:0002082	GO:0042325	biological_function	biological_function	regulation of oxidative phosphorylation	regulation of phosphorylation
GO:0006119	GO:0016310	biological_function	biological_function	oxidative phosphorylation	phosphorylation
GO:0006119	GO:0006091	biological_function	biological_function	oxidative phosphorylation	generation of precursor metabolites and energy
GO:0006119	GO:0046034	biological_function	biological_function	oxidative phosphorylation	ATP metabolic process
GO:1903578	GO:0046034	biological_function	biological_function	regulation of ATP metabolic process	ATP metabolic process
GO:1903578	GO:1900542	biological_function	biological_function	regulation of ATP metabolic process	regulation of purine nucleotide metabolic process
GO:0043467	GO:0006091	biological_function	biological_function	regulation of generation of precursor metabolites and energy	generation of precursor metabolites and energy
GO:0043467	GO:0031323	biological_function	biological_function	regulation of generation of precursor metabolites and energy	regulation of cellular metabolic process
GO:0002084	GO:0098734	biological_function	biological_function	protein depalmitoylation	macromolecule depalmitoylation
GO:0002084	GO:0035601	biological_function	biological_function	protein depalmitoylation	protein deacylation
GO:0002084	GO:0042159	biological_function	biological_function	protein depalmitoylation	lipoprotein catabolic process
GO:0098734	GO:0098732	biological_function	biological_function	macromolecule depalmitoylation	macromolecule deacylation
GO:0035601	GO:0098732	biological_function	biological_function	protein deacylation	macromolecule deacylation
GO:0035601	GO:0006464	biological_function	biological_function	protein deacylation	cellular protein modification process
GO:0042159	GO:0042157	biological_function	biological_function	lipoprotein catabolic process	lipoprotein metabolic process
GO:0042159	GO:0030163	biological_function	biological_function	lipoprotein catabolic process	protein catabolic process
GO:0002086	GO:0003011	biological_function	biological_function	diaphragm contraction	involuntary skeletal muscle contraction
GO:0002086	GO:0003016	biological_function	biological_function	diaphragm contraction	respiratory system process
GO:0003011	GO:0003009	biological_function	biological_function	involuntary skeletal muscle contraction	skeletal muscle contraction
GO:0003016	GO:0007585	biological_function	biological_function	respiratory system process	respiratory gaseous exchange
GO:0003016	GO:0003008	biological_function	biological_function	respiratory system process	system process
GO:0002089	GO:0048593	biological_function	biological_function	lens morphogenesis in camera-type eye	camera-type eye morphogenesis
GO:0002089	GO:0009653	biological_function	biological_function	lens morphogenesis in camera-type eye	anatomical structure morphogenesis
GO:0048593	GO:0043010	biological_function	biological_function	camera-type eye morphogenesis	camera-type eye development
GO:0048593	GO:0048592	biological_function	biological_function	camera-type eye morphogenesis	eye morphogenesis
GO:0002090	GO:0031623	biological_function	biological_function	regulation of receptor internalization	receptor internalization
GO:0002090	GO:0031323	biological_function	biological_function	regulation of receptor internalization	regulation of cellular metabolic process
GO:0002090	GO:0060255	biological_function	biological_function	regulation of receptor internalization	regulation of macromolecule metabolic process
GO:0002090	GO:0048259	biological_function	biological_function	regulation of receptor internalization	regulation of receptor-mediated endocytosis
GO:0048259	GO:0006898	biological_function	biological_function	regulation of receptor-mediated endocytosis	receptor-mediated endocytosis
GO:0048259	GO:0030100	biological_function	biological_function	regulation of receptor-mediated endocytosis	regulation of endocytosis
GO:0002091	GO:0031623	biological_function	biological_function	negative regulation of receptor internalization	receptor internalization
GO:0002091	GO:0010605	biological_function	biological_function	negative regulation of receptor internalization	negative regulation of macromolecule metabolic process
GO:0002091	GO:0031324	biological_function	biological_function	negative regulation of receptor internalization	negative regulation of cellular metabolic process
GO:0002091	GO:0002090	biological_function	biological_function	negative regulation of receptor internalization	regulation of receptor internalization
GO:0002091	GO:0048261	biological_function	biological_function	negative regulation of receptor internalization	negative regulation of receptor-mediated endocytosis
GO:0048261	GO:0006898	biological_function	biological_function	negative regulation of receptor-mediated endocytosis	receptor-mediated endocytosis
GO:0048261	GO:0045806	biological_function	biological_function	negative regulation of receptor-mediated endocytosis	negative regulation of endocytosis
GO:0048261	GO:0048259	biological_function	biological_function	negative regulation of receptor-mediated endocytosis	regulation of receptor-mediated endocytosis
GO:0002092	GO:0031623	biological_function	biological_function	positive regulation of receptor internalization	receptor internalization
GO:0002092	GO:0048260	biological_function	biological_function	positive regulation of receptor internalization	positive regulation of receptor-mediated endocytosis
GO:0002092	GO:0010604	biological_function	biological_function	positive regulation of receptor internalization	positive regulation of macromolecule metabolic process
GO:0002092	GO:0031325	biological_function	biological_function	positive regulation of receptor internalization	positive regulation of cellular metabolic process
GO:0002092	GO:0002090	biological_function	biological_function	positive regulation of receptor internalization	regulation of receptor internalization
GO:0048260	GO:0006898	biological_function	biological_function	positive regulation of receptor-mediated endocytosis	receptor-mediated endocytosis
GO:0048260	GO:0045807	biological_function	biological_function	positive regulation of receptor-mediated endocytosis	positive regulation of endocytosis
GO:0048260	GO:0048259	biological_function	biological_function	positive regulation of receptor-mediated endocytosis	regulation of receptor-mediated endocytosis
GO:0002097	GO:0006400	biological_function	biological_function	tRNA wobble base modification	tRNA modification
GO:0006400	GO:0008033	biological_function	biological_function	tRNA modification	tRNA processing
GO:0006400	GO:0009451	biological_function	biological_function	tRNA modification	RNA modification
GO:0002098	GO:0002097	biological_function	biological_function	tRNA wobble uridine modification	tRNA wobble base modification
GO:0002115	GO:0006816	biological_function	biological_function	store-operated calcium entry	calcium ion transport
GO:0006816	GO:0070838	biological_function	biological_function	calcium ion transport	divalent metal ion transport
GO:0002138	GO:0042573	biological_function	biological_function	retinoic acid biosynthetic process	retinoic acid metabolic process
GO:0002138	GO:0072330	biological_function	biological_function	retinoic acid biosynthetic process	monocarboxylic acid biosynthetic process
GO:0002138	GO:0016102	biological_function	biological_function	retinoic acid biosynthetic process	diterpenoid biosynthetic process
GO:0042573	GO:0034754	biological_function	biological_function	retinoic acid metabolic process	cellular hormone metabolic process
GO:0042573	GO:0001523	biological_function	biological_function	retinoic acid metabolic process	retinoid metabolic process
GO:0042573	GO:0032787	biological_function	biological_function	retinoic acid metabolic process	monocarboxylic acid metabolic process
GO:0072330	GO:0032787	biological_function	biological_function	monocarboxylic acid biosynthetic process	monocarboxylic acid metabolic process
GO:0072330	GO:0046394	biological_function	biological_function	monocarboxylic acid biosynthetic process	carboxylic acid biosynthetic process
GO:0016102	GO:0016101	biological_function	biological_function	diterpenoid biosynthetic process	diterpenoid metabolic process
GO:0016102	GO:0016114	biological_function	biological_function	diterpenoid biosynthetic process	terpenoid biosynthetic process
GO:0002152	GO:0008206	biological_function	biological_function	bile acid conjugation	bile acid metabolic process
GO:0008206	GO:0008202	biological_function	biological_function	bile acid metabolic process	steroid metabolic process
GO:0008206	GO:0032787	biological_function	biological_function	bile acid metabolic process	monocarboxylic acid metabolic process
GO:0008206	GO:1901615	biological_function	biological_function	bile acid metabolic process	organic hydroxy compound metabolic process
GO:0002154	GO:0030522	biological_function	biological_function	thyroid hormone mediated signaling pathway	intracellular receptor signaling pathway
GO:0002154	GO:0009755	biological_function	biological_function	thyroid hormone mediated signaling pathway	hormone-mediated signaling pathway
GO:0030522	GO:0007165	biological_function	biological_function	intracellular receptor signaling pathway	signal transduction
GO:0009755	GO:0032870	biological_function	biological_function	hormone-mediated signaling pathway	cellular response to hormone stimulus
GO:0009755	GO:0007165	biological_function	biological_function	hormone-mediated signaling pathway	signal transduction
GO:0002159	GO:0002934	biological_function	biological_function	desmosome assembly	desmosome organization
GO:0002159	GO:0007043	biological_function	biological_function	desmosome assembly	cell-cell junction assembly
GO:0002934	GO:0045216	biological_function	biological_function	desmosome organization	cell-cell junction organization
GO:0007043	GO:0045216	biological_function	biological_function	cell-cell junction assembly	cell-cell junction organization
GO:0007043	GO:0034329	biological_function	biological_function	cell-cell junction assembly	cell junction assembly
GO:0002181	GO:0006412	biological_function	biological_function	cytoplasmic translation	translation
GO:0006412	GO:0010467	biological_function	biological_function	translation	gene expression
GO:0006412	GO:0034645	biological_function	biological_function	translation	cellular macromolecule biosynthetic process
GO:0006412	GO:0043043	biological_function	biological_function	translation	peptide biosynthetic process
GO:0006412	GO:0044267	biological_function	biological_function	translation	cellular protein metabolic process
GO:0002200	GO:0002520	biological_function	biological_function	somatic diversification of immune receptors	immune system development
GO:0002200	GO:0002376	biological_function	biological_function	somatic diversification of immune receptors	immune system process
GO:0002520	GO:0048731	biological_function	biological_function	immune system development	system development
GO:0002520	GO:0002376	biological_function	biological_function	immune system development	immune system process
GO:0002204	GO:0016447	biological_function	biological_function	somatic recombination of immunoglobulin genes involved in immune response	somatic recombination of immunoglobulin gene segments
GO:0002204	GO:0002208	biological_function	biological_function	somatic recombination of immunoglobulin genes involved in immune response	somatic diversification of immunoglobulins involved in immune response
GO:0016447	GO:0016445	biological_function	biological_function	somatic recombination of immunoglobulin gene segments	somatic diversification of immunoglobulins
GO:0016447	GO:0002562	biological_function	biological_function	somatic recombination of immunoglobulin gene segments	somatic diversification of immune receptors via germline recombination within a single locus
GO:0002208	GO:0002381	biological_function	biological_function	somatic diversification of immunoglobulins involved in immune response	immunoglobulin production involved in immunoglobulin mediated immune response
GO:0002208	GO:0016445	biological_function	biological_function	somatic diversification of immunoglobulins involved in immune response	somatic diversification of immunoglobulins
GO:0002381	GO:0016064	biological_function	biological_function	immunoglobulin production involved in immunoglobulin mediated immune response	immunoglobulin mediated immune response
GO:0002381	GO:0002377	biological_function	biological_function	immunoglobulin production involved in immunoglobulin mediated immune response	immunoglobulin production
GO:0016445	GO:0002377	biological_function	biological_function	somatic diversification of immunoglobulins	immunoglobulin production
GO:0016445	GO:0002200	biological_function	biological_function	somatic diversification of immunoglobulins	somatic diversification of immune receptors
GO:0002218	GO:0045089	biological_function	biological_function	activation of innate immune response	positive regulation of innate immune response
GO:0002218	GO:0002253	biological_function	biological_function	activation of innate immune response	activation of immune response
GO:0045089	GO:0045087	biological_function	biological_function	positive regulation of innate immune response	innate immune response
GO:0045089	GO:0050778	biological_function	biological_function	positive regulation of innate immune response	positive regulation of immune response
GO:0045089	GO:0031349	biological_function	biological_function	positive regulation of innate immune response	positive regulation of defense response
GO:0045089	GO:0045088	biological_function	biological_function	positive regulation of innate immune response	regulation of innate immune response
GO:0002253	GO:0050778	biological_function	biological_function	activation of immune response	positive regulation of immune response
GO:0002253	GO:0002376	biological_function	biological_function	activation of immune response	immune system process
GO:0002220	GO:0002758	biological_function	biological_function	innate immune response activating cell surface receptor signaling pathway	innate immune response-activating signal transduction
GO:0002220	GO:0002429	biological_function	biological_function	innate immune response activating cell surface receptor signaling pathway	immune response-activating cell surface receptor signaling pathway
GO:0002758	GO:0002757	biological_function	biological_function	innate immune response-activating signal transduction	immune response-activating signal transduction
GO:0002758	GO:0002218	biological_function	biological_function	innate immune response-activating signal transduction	activation of innate immune response
GO:0002429	GO:0002757	biological_function	biological_function	immune response-activating cell surface receptor signaling pathway	immune response-activating signal transduction
GO:0002429	GO:0002768	biological_function	biological_function	immune response-activating cell surface receptor signaling pathway	immune response-regulating cell surface receptor signaling pathway
GO:0002221	GO:0002758	biological_function	biological_function	pattern recognition receptor signaling pathway	innate immune response-activating signal transduction
GO:0002224	GO:0002221	biological_function	biological_function	toll-like receptor signaling pathway	pattern recognition receptor signaling pathway
GO:0002225	GO:0002775	biological_function	biological_function	positive regulation of antimicrobial peptide production	antimicrobial peptide production
GO:0002225	GO:0002784	biological_function	biological_function	positive regulation of antimicrobial peptide production	regulation of antimicrobial peptide production
GO:0002225	GO:0002760	biological_function	biological_function	positive regulation of antimicrobial peptide production	positive regulation of antimicrobial humoral response
GO:0002225	GO:0002702	biological_function	biological_function	positive regulation of antimicrobial peptide production	positive regulation of production of molecular mediator of immune response
GO:0002775	GO:0061844	biological_function	biological_function	antimicrobial peptide production	antimicrobial humoral immune response mediated by antimicrobial peptide
GO:0002775	GO:0002440	biological_function	biological_function	antimicrobial peptide production	production of molecular mediator of immune response
GO:0002784	GO:0002775	biological_function	biological_function	regulation of antimicrobial peptide production	antimicrobial peptide production
GO:0002784	GO:0002700	biological_function	biological_function	regulation of antimicrobial peptide production	regulation of production of molecular mediator of immune response
GO:0002784	GO:0002759	biological_function	biological_function	regulation of antimicrobial peptide production	regulation of antimicrobial humoral response
GO:0002760	GO:0019730	biological_function	biological_function	positive regulation of antimicrobial humoral response	antimicrobial humoral response
GO:0002760	GO:0002759	biological_function	biological_function	positive regulation of antimicrobial humoral response	regulation of antimicrobial humoral response
GO:0002760	GO:0043902	biological_function	biological_function	positive regulation of antimicrobial humoral response	positive regulation of multi-organism process
GO:0002760	GO:0002833	biological_function	biological_function	positive regulation of antimicrobial humoral response	positive regulation of response to biotic stimulus
GO:0002760	GO:0002922	biological_function	biological_function	positive regulation of antimicrobial humoral response	positive regulation of humoral immune response
GO:0002760	GO:0032103	biological_function	biological_function	positive regulation of antimicrobial humoral response	positive regulation of response to external stimulus
GO:0002702	GO:0002440	biological_function	biological_function	positive regulation of production of molecular mediator of immune response	production of molecular mediator of immune response
GO:0002702	GO:0002700	biological_function	biological_function	positive regulation of production of molecular mediator of immune response	regulation of production of molecular mediator of immune response
GO:0002702	GO:0002699	biological_function	biological_function	positive regulation of production of molecular mediator of immune response	positive regulation of immune effector process
GO:0002227	GO:0045087	biological_function	biological_function	innate immune response in mucosa	innate immune response
GO:0002227	GO:0002385	biological_function	biological_function	innate immune response in mucosa	mucosal immune response
GO:0002385	GO:0002251	biological_function	biological_function	mucosal immune response	organ or tissue specific immune response
GO:0002228	GO:0002449	biological_function	biological_function	natural killer cell mediated immunity	lymphocyte mediated immunity
GO:0002228	GO:0045087	biological_function	biological_function	natural killer cell mediated immunity	innate immune response
GO:0002449	GO:0002443	biological_function	biological_function	lymphocyte mediated immunity	leukocyte mediated immunity
GO:0002230	GO:0050691	biological_function	biological_function	positive regulation of defense response to virus by host	regulation of defense response to virus by host
GO:0050691	GO:0050688	biological_function	biological_function	regulation of defense response to virus by host	regulation of defense response to virus
GO:0002237	GO:0009617	biological_function	biological_function	response to molecule of bacterial origin	response to bacterium
GO:0002237	GO:0010033	biological_function	biological_function	response to molecule of bacterial origin	response to organic substance
GO:0002237	GO:0043207	biological_function	biological_function	response to molecule of bacterial origin	response to external biotic stimulus
GO:0009617	GO:0051707	biological_function	biological_function	response to bacterium	response to other organism
GO:0010033	GO:0042221	biological_function	biological_function	response to organic substance	response to chemical
GO:0043207	GO:0009607	biological_function	biological_function	response to external biotic stimulus	response to biotic stimulus
GO:0043207	GO:0009605	biological_function	biological_function	response to external biotic stimulus	response to external stimulus
GO:0002244	GO:0030097	biological_function	biological_function	hematopoietic progenitor cell differentiation	hemopoiesis
GO:0002244	GO:0030154	biological_function	biological_function	hematopoietic progenitor cell differentiation	cell differentiation
GO:0030097	GO:0048534	biological_function	biological_function	hemopoiesis	hematopoietic or lymphoid organ development
GO:0002246	GO:0042060	biological_function	biological_function	wound healing involved in inflammatory response	wound healing
GO:0042060	GO:0009611	biological_function	biological_function	wound healing	response to wounding
GO:0002248	GO:0002246	biological_function	biological_function	connective tissue replacement involved in inflammatory response wound healing	wound healing involved in inflammatory response
GO:0002248	GO:0097709	biological_function	biological_function	connective tissue replacement involved in inflammatory response wound healing	connective tissue replacement
GO:0097709	GO:0048771	biological_function	biological_function	connective tissue replacement	tissue remodeling
GO:0002250	GO:0006955	biological_function	biological_function	adaptive immune response	immune response
GO:0006955	GO:0050896	biological_function	biological_function	immune response	response to stimulus
GO:0006955	GO:0002376	biological_function	biological_function	immune response	immune system process
GO:0002251	GO:0006955	biological_function	biological_function	organ or tissue specific immune response	immune response
GO:0002252	GO:0002376	biological_function	biological_function	immune effector process	immune system process
GO:0050778	GO:0006955	biological_function	biological_function	positive regulation of immune response	immune response
GO:0050778	GO:0002684	biological_function	biological_function	positive regulation of immune response	positive regulation of immune system process
GO:0050778	GO:0050776	biological_function	biological_function	positive regulation of immune response	regulation of immune response
GO:0050778	GO:0048584	biological_function	biological_function	positive regulation of immune response	positive regulation of response to stimulus
GO:0002254	GO:0072376	biological_function	biological_function	kinin cascade	protein activation cascade
GO:0002254	GO:0002526	biological_function	biological_function	kinin cascade	acute inflammatory response
GO:0072376	GO:0050896	biological_function	biological_function	protein activation cascade	response to stimulus
GO:0072376	GO:0019538	biological_function	biological_function	protein activation cascade	protein metabolic process
GO:0002526	GO:0006954	biological_function	biological_function	acute inflammatory response	inflammatory response
GO:0002263	GO:0006955	biological_function	biological_function	cell activation involved in immune response	immune response
GO:0002263	GO:0001775	biological_function	biological_function	cell activation involved in immune response	cell activation
GO:0002263	GO:0002252	biological_function	biological_function	cell activation involved in immune response	immune effector process
GO:0002265	GO:0002263	biological_function	biological_function	astrocyte activation involved in immune response	cell activation involved in immune response
GO:0002265	GO:0048143	biological_function	biological_function	astrocyte activation involved in immune response	astrocyte activation
GO:0048143	GO:0014002	biological_function	biological_function	astrocyte activation	astrocyte development
GO:0048143	GO:0061900	biological_function	biological_function	astrocyte activation	glial cell activation
GO:0045321	GO:0002376	biological_function	biological_function	leukocyte activation	immune system process
GO:0045321	GO:0001775	biological_function	biological_function	leukocyte activation	cell activation
GO:0002275	GO:0002366	biological_function	biological_function	myeloid cell activation involved in immune response	leukocyte activation involved in immune response
GO:0002275	GO:0002274	biological_function	biological_function	myeloid cell activation involved in immune response	myeloid leukocyte activation
GO:0002366	GO:0002263	biological_function	biological_function	leukocyte activation involved in immune response	cell activation involved in immune response
GO:0002366	GO:0045321	biological_function	biological_function	leukocyte activation involved in immune response	leukocyte activation
GO:0002276	GO:0002275	biological_function	biological_function	basophil activation involved in immune response	myeloid cell activation involved in immune response
GO:0002276	GO:0045575	biological_function	biological_function	basophil activation involved in immune response	basophil activation
GO:0045575	GO:0036230	biological_function	biological_function	basophil activation	granulocyte activation
GO:0002278	GO:0043307	biological_function	biological_function	eosinophil activation involved in immune response	eosinophil activation
GO:0002278	GO:0002275	biological_function	biological_function	eosinophil activation involved in immune response	myeloid cell activation involved in immune response
GO:0043307	GO:0036230	biological_function	biological_function	eosinophil activation	granulocyte activation
GO:0002279	GO:0002275	biological_function	biological_function	mast cell activation involved in immune response	myeloid cell activation involved in immune response
GO:0002279	GO:0045576	biological_function	biological_function	mast cell activation involved in immune response	mast cell activation
GO:0045576	GO:0002274	biological_function	biological_function	mast cell activation	myeloid leukocyte activation
GO:0002281	GO:0042116	biological_function	biological_function	macrophage activation involved in immune response	macrophage activation
GO:0002281	GO:0002275	biological_function	biological_function	macrophage activation involved in immune response	myeloid cell activation involved in immune response
GO:0002283	GO:0002275	biological_function	biological_function	neutrophil activation involved in immune response	myeloid cell activation involved in immune response
GO:0002283	GO:0042119	biological_function	biological_function	neutrophil activation involved in immune response	neutrophil activation
GO:0042119	GO:0036230	biological_function	biological_function	neutrophil activation	granulocyte activation
GO:0002285	GO:0002366	biological_function	biological_function	lymphocyte activation involved in immune response	leukocyte activation involved in immune response
GO:0002285	GO:0046649	biological_function	biological_function	lymphocyte activation involved in immune response	lymphocyte activation
GO:0002286	GO:0042110	biological_function	biological_function	T cell activation involved in immune response	T cell activation
GO:0002286	GO:0002285	biological_function	biological_function	T cell activation involved in immune response	lymphocyte activation involved in immune response
GO:0002287	GO:0046631	biological_function	biological_function	alpha-beta T cell activation involved in immune response	alpha-beta T cell activation
GO:0002287	GO:0002286	biological_function	biological_function	alpha-beta T cell activation involved in immune response	T cell activation involved in immune response
GO:0046631	GO:0042110	biological_function	biological_function	alpha-beta T cell activation	T cell activation
GO:0002291	GO:0002286	biological_function	biological_function	T cell activation via T cell receptor contact with antigen bound to MHC molecule on antigen presenting cell	T cell activation involved in immune response
GO:0002292	GO:0030217	biological_function	biological_function	T cell differentiation involved in immune response	T cell differentiation
GO:0002292	GO:0002286	biological_function	biological_function	T cell differentiation involved in immune response	T cell activation involved in immune response
GO:0030217	GO:0042110	biological_function	biological_function	T cell differentiation	T cell activation
GO:0030217	GO:0030098	biological_function	biological_function	T cell differentiation	lymphocyte differentiation
GO:0002293	GO:0002292	biological_function	biological_function	alpha-beta T cell differentiation involved in immune response	T cell differentiation involved in immune response
GO:0002293	GO:0002287	biological_function	biological_function	alpha-beta T cell differentiation involved in immune response	alpha-beta T cell activation involved in immune response
GO:0002293	GO:0046632	biological_function	biological_function	alpha-beta T cell differentiation involved in immune response	alpha-beta T cell differentiation
GO:0046632	GO:0030217	biological_function	biological_function	alpha-beta T cell differentiation	T cell differentiation
GO:0046632	GO:0046631	biological_function	biological_function	alpha-beta T cell differentiation	alpha-beta T cell activation
GO:0002294	GO:0002293	biological_function	biological_function	CD4-positive, alpha-beta T cell differentiation involved in immune response	alpha-beta T cell differentiation involved in immune response
GO:0002294	GO:0043367	biological_function	biological_function	CD4-positive, alpha-beta T cell differentiation involved in immune response	CD4-positive, alpha-beta T cell differentiation
GO:0043367	GO:0035710	biological_function	biological_function	CD4-positive, alpha-beta T cell differentiation	CD4-positive, alpha-beta T cell activation
GO:0043367	GO:0046632	biological_function	biological_function	CD4-positive, alpha-beta T cell differentiation	alpha-beta T cell differentiation
GO:0002295	GO:0042093	biological_function	biological_function	T-helper cell lineage commitment	T-helper cell differentiation
GO:0002295	GO:0043373	biological_function	biological_function	T-helper cell lineage commitment	CD4-positive, alpha-beta T cell lineage commitment
GO:0042093	GO:0002294	biological_function	biological_function	T-helper cell differentiation	CD4-positive, alpha-beta T cell differentiation involved in immune response
GO:0043373	GO:0043367	biological_function	biological_function	CD4-positive, alpha-beta T cell lineage commitment	CD4-positive, alpha-beta T cell differentiation
GO:0043373	GO:0043369	biological_function	biological_function	CD4-positive, alpha-beta T cell lineage commitment	CD4-positive or CD8-positive, alpha-beta T cell lineage commitment
GO:0043373	GO:0002363	biological_function	biological_function	CD4-positive, alpha-beta T cell lineage commitment	alpha-beta T cell lineage commitment
GO:0002296	GO:0045063	biological_function	biological_function	T-helper 1 cell lineage commitment	T-helper 1 cell differentiation
GO:0002296	GO:0002295	biological_function	biological_function	T-helper 1 cell lineage commitment	T-helper cell lineage commitment
GO:0045063	GO:0042088	biological_function	biological_function	T-helper 1 cell differentiation	T-helper 1 type immune response
GO:0045063	GO:0042093	biological_function	biological_function	T-helper 1 cell differentiation	T-helper cell differentiation
GO:0002302	GO:0002293	biological_function	biological_function	CD8-positive, alpha-beta T cell differentiation involved in immune response	alpha-beta T cell differentiation involved in immune response
GO:0002302	GO:0043374	biological_function	biological_function	CD8-positive, alpha-beta T cell differentiation involved in immune response	CD8-positive, alpha-beta T cell differentiation
GO:0043374	GO:0036037	biological_function	biological_function	CD8-positive, alpha-beta T cell differentiation	CD8-positive, alpha-beta T cell activation
GO:0043374	GO:0046632	biological_function	biological_function	CD8-positive, alpha-beta T cell differentiation	alpha-beta T cell differentiation
GO:0002309	GO:0042098	biological_function	biological_function	T cell proliferation involved in immune response	T cell proliferation
GO:0002309	GO:0002286	biological_function	biological_function	T cell proliferation involved in immune response	T cell activation involved in immune response
GO:0042098	GO:0042110	biological_function	biological_function	T cell proliferation	T cell activation
GO:0042098	GO:0046651	biological_function	biological_function	T cell proliferation	lymphocyte proliferation
GO:0002312	GO:0002285	biological_function	biological_function	B cell activation involved in immune response	lymphocyte activation involved in immune response
GO:0002312	GO:0042113	biological_function	biological_function	B cell activation involved in immune response	B cell activation
GO:0042113	GO:0046649	biological_function	biological_function	B cell activation	lymphocyte activation
GO:0002320	GO:0002244	biological_function	biological_function	lymphoid progenitor cell differentiation	hematopoietic progenitor cell differentiation
GO:0002323	GO:0030101	biological_function	biological_function	natural killer cell activation involved in immune response	natural killer cell activation
GO:0002323	GO:0002285	biological_function	biological_function	natural killer cell activation involved in immune response	lymphocyte activation involved in immune response
GO:0002347	GO:0009607	biological_function	biological_function	response to tumor cell	response to biotic stimulus
GO:0009607	GO:0050896	biological_function	biological_function	response to biotic stimulus	response to stimulus
GO:0002353	GO:0002254	biological_function	biological_function	plasma kallikrein-kinin cascade	kinin cascade
GO:0002360	GO:0030217	biological_function	biological_function	T cell lineage commitment	T cell differentiation
GO:0002360	GO:0045165	biological_function	biological_function	T cell lineage commitment	cell fate commitment
GO:0002363	GO:0046632	biological_function	biological_function	alpha-beta T cell lineage commitment	alpha-beta T cell differentiation
GO:0002363	GO:0002360	biological_function	biological_function	alpha-beta T cell lineage commitment	T cell lineage commitment
GO:0002367	GO:0006955	biological_function	biological_function	cytokine production involved in immune response	immune response
GO:0002367	GO:0001816	biological_function	biological_function	cytokine production involved in immune response	cytokine production
GO:0002367	GO:0002440	biological_function	biological_function	cytokine production involved in immune response	production of molecular mediator of immune response
GO:0002440	GO:0002376	biological_function	biological_function	production of molecular mediator of immune response	immune system process
GO:0002368	GO:0019724	biological_function	biological_function	B cell cytokine production	B cell mediated immunity
GO:0002368	GO:0002367	biological_function	biological_function	B cell cytokine production	cytokine production involved in immune response
GO:0019724	GO:0002460	biological_function	biological_function	B cell mediated immunity	adaptive immune response based on somatic recombination of immune receptors built from immunoglobulin superfamily domains
GO:0019724	GO:0002449	biological_function	biological_function	B cell mediated immunity	lymphocyte mediated immunity
GO:0002369	GO:0002367	biological_function	biological_function	T cell cytokine production	cytokine production involved in immune response
GO:0002369	GO:0002456	biological_function	biological_function	T cell cytokine production	T cell mediated immunity
GO:0002374	GO:0002367	biological_function	biological_function	cytokine secretion involved in immune response	cytokine production involved in immune response
GO:0002374	GO:0050663	biological_function	biological_function	cytokine secretion involved in immune response	cytokine secretion
GO:0050663	GO:0001816	biological_function	biological_function	cytokine secretion	cytokine production
GO:0050663	GO:0009306	biological_function	biological_function	cytokine secretion	protein secretion
GO:0002377	GO:0002440	biological_function	biological_function	immunoglobulin production	production of molecular mediator of immune response
GO:0002378	GO:0002377	biological_function	biological_function	immunoglobulin biosynthetic process	immunoglobulin production
GO:0002378	GO:0009059	biological_function	biological_function	immunoglobulin biosynthetic process	macromolecule biosynthetic process
GO:0016064	GO:0019724	biological_function	biological_function	immunoglobulin mediated immune response	B cell mediated immunity
GO:0002384	GO:0002251	biological_function	biological_function	hepatic immune response	organ or tissue specific immune response
GO:0002407	GO:0030595	biological_function	biological_function	dendritic cell chemotaxis	leukocyte chemotaxis
GO:0002407	GO:0036336	biological_function	biological_function	dendritic cell chemotaxis	dendritic cell migration
GO:0030595	GO:0060326	biological_function	biological_function	leukocyte chemotaxis	cell chemotaxis
GO:0030595	GO:0050900	biological_function	biological_function	leukocyte chemotaxis	leukocyte migration
GO:0036336	GO:0050900	biological_function	biological_function	dendritic cell migration	leukocyte migration
GO:0002408	GO:0002407	biological_function	biological_function	myeloid dendritic cell chemotaxis	dendritic cell chemotaxis
GO:0002408	GO:0097529	biological_function	biological_function	myeloid dendritic cell chemotaxis	myeloid leukocyte migration
GO:0097529	GO:0050900	biological_function	biological_function	myeloid leukocyte migration	leukocyte migration
GO:0002414	GO:0045056	biological_function	biological_function	immunoglobulin transcytosis in epithelial cells	transcytosis
GO:0045056	GO:0016192	biological_function	biological_function	transcytosis	vesicle-mediated transport
GO:0002415	GO:0002414	biological_function	biological_function	immunoglobulin transcytosis in epithelial cells mediated by polymeric immunoglobulin receptor	immunoglobulin transcytosis in epithelial cells
GO:0002418	GO:0006955	biological_function	biological_function	immune response to tumor cell	immune response
GO:0002418	GO:0002347	biological_function	biological_function	immune response to tumor cell	response to tumor cell
GO:0002428	GO:0048002	biological_function	biological_function	antigen processing and presentation of peptide antigen via MHC class Ib	antigen processing and presentation of peptide antigen
GO:0002428	GO:0002475	biological_function	biological_function	antigen processing and presentation of peptide antigen via MHC class Ib	antigen processing and presentation via MHC class Ib
GO:0048002	GO:0019882	biological_function	biological_function	antigen processing and presentation of peptide antigen	antigen processing and presentation
GO:0002475	GO:0019882	biological_function	biological_function	antigen processing and presentation via MHC class Ib	antigen processing and presentation
GO:0002757	GO:0002764	biological_function	biological_function	immune response-activating signal transduction	immune response-regulating signaling pathway
GO:0002757	GO:0002253	biological_function	biological_function	immune response-activating signal transduction	activation of immune response
GO:0002768	GO:0002764	biological_function	biological_function	immune response-regulating cell surface receptor signaling pathway	immune response-regulating signaling pathway
GO:0002768	GO:0007166	biological_function	biological_function	immune response-regulating cell surface receptor signaling pathway	cell surface receptor signaling pathway
GO:0002431	GO:0002429	biological_function	biological_function	Fc receptor mediated stimulatory signaling pathway	immune response-activating cell surface receptor signaling pathway
GO:0002433	GO:0006909	biological_function	biological_function	immune response-regulating cell surface receptor signaling pathway involved in phagocytosis	phagocytosis
GO:0002433	GO:0002768	biological_function	biological_function	immune response-regulating cell surface receptor signaling pathway involved in phagocytosis	immune response-regulating cell surface receptor signaling pathway
GO:0002433	GO:0002252	biological_function	biological_function	immune response-regulating cell surface receptor signaling pathway involved in phagocytosis	immune effector process
GO:0002437	GO:0006955	biological_function	biological_function	inflammatory response to antigenic stimulus	immune response
GO:0002437	GO:0006954	biological_function	biological_function	inflammatory response to antigenic stimulus	inflammatory response
GO:0006954	GO:0006952	biological_function	biological_function	inflammatory response	defense response
GO:0002438	GO:0002526	biological_function	biological_function	acute inflammatory response to antigenic stimulus	acute inflammatory response
GO:0002438	GO:0002437	biological_function	biological_function	acute inflammatory response to antigenic stimulus	inflammatory response to antigenic stimulus
GO:0002439	GO:0002437	biological_function	biological_function	chronic inflammatory response to antigenic stimulus	inflammatory response to antigenic stimulus
GO:0002439	GO:0002544	biological_function	biological_function	chronic inflammatory response to antigenic stimulus	chronic inflammatory response
GO:0002544	GO:0006954	biological_function	biological_function	chronic inflammatory response	inflammatory response
GO:0002441	GO:0001821	biological_function	biological_function	histamine secretion involved in inflammatory response	histamine secretion
GO:0002441	GO:0046879	biological_function	biological_function	histamine secretion involved in inflammatory response	hormone secretion
GO:0046879	GO:0023061	biological_function	biological_function	hormone secretion	signal release
GO:0046879	GO:0009914	biological_function	biological_function	hormone secretion	hormone transport
GO:0002443	GO:0002252	biological_function	biological_function	leukocyte mediated immunity	immune effector process
GO:0002444	GO:0002443	biological_function	biological_function	myeloid leukocyte mediated immunity	leukocyte mediated immunity
GO:0002446	GO:0002444	biological_function	biological_function	neutrophil mediated immunity	myeloid leukocyte mediated immunity
GO:0002455	GO:0006959	biological_function	biological_function	humoral immune response mediated by circulating immunoglobulin	humoral immune response
GO:0002455	GO:0016064	biological_function	biological_function	humoral immune response mediated by circulating immunoglobulin	immunoglobulin mediated immune response
GO:0006959	GO:0006955	biological_function	biological_function	humoral immune response	immune response
GO:0002460	GO:0002250	biological_function	biological_function	adaptive immune response based on somatic recombination of immune receptors built from immunoglobulin superfamily domains	adaptive immune response
GO:0002474	GO:0048002	biological_function	biological_function	antigen processing and presentation of peptide antigen via MHC class I	antigen processing and presentation of peptide antigen
GO:0019882	GO:0002376	biological_function	biological_function	antigen processing and presentation	immune system process
GO:0002476	GO:0002483	biological_function	biological_function	antigen processing and presentation of endogenous peptide antigen via MHC class Ib	antigen processing and presentation of endogenous peptide antigen
GO:0002476	GO:0002428	biological_function	biological_function	antigen processing and presentation of endogenous peptide antigen via MHC class Ib	antigen processing and presentation of peptide antigen via MHC class Ib
GO:0002483	GO:0048002	biological_function	biological_function	antigen processing and presentation of endogenous peptide antigen	antigen processing and presentation of peptide antigen
GO:0002483	GO:0019883	biological_function	biological_function	antigen processing and presentation of endogenous peptide antigen	antigen processing and presentation of endogenous antigen
GO:0002478	GO:0048002	biological_function	biological_function	antigen processing and presentation of exogenous peptide antigen	antigen processing and presentation of peptide antigen
GO:0002478	GO:0019884	biological_function	biological_function	antigen processing and presentation of exogenous peptide antigen	antigen processing and presentation of exogenous antigen
GO:0019884	GO:0019882	biological_function	biological_function	antigen processing and presentation of exogenous antigen	antigen processing and presentation
GO:0019883	GO:0019882	biological_function	biological_function	antigen processing and presentation of endogenous antigen	antigen processing and presentation
GO:0002488	GO:0002476	biological_function	biological_function	antigen processing and presentation of endogenous peptide antigen via MHC class Ib via ER pathway	antigen processing and presentation of endogenous peptide antigen via MHC class Ib
GO:0002489	GO:0002488	biological_function	biological_function	antigen processing and presentation of endogenous peptide antigen via MHC class Ib via ER pathway, TAP-dependent	antigen processing and presentation of endogenous peptide antigen via MHC class Ib via ER pathway
GO:0002495	GO:0048002	biological_function	biological_function	antigen processing and presentation of peptide antigen via MHC class II	antigen processing and presentation of peptide antigen
GO:0002495	GO:0002504	biological_function	biological_function	antigen processing and presentation of peptide antigen via MHC class II	antigen processing and presentation of peptide or polysaccharide antigen via MHC class II
GO:0002504	GO:0019882	biological_function	biological_function	antigen processing and presentation of peptide or polysaccharide antigen via MHC class II	antigen processing and presentation
GO:0002501	GO:0048002	biological_function	biological_function	peptide antigen assembly with MHC protein complex	antigen processing and presentation of peptide antigen
GO:0002501	GO:0043623	biological_function	biological_function	peptide antigen assembly with MHC protein complex	cellular protein complex assembly
GO:0043623	GO:0034622	biological_function	biological_function	cellular protein complex assembly	cellular macromolecular complex assembly
GO:0043623	GO:0006461	biological_function	biological_function	cellular protein complex assembly	protein complex assembly
GO:0002503	GO:0002495	biological_function	biological_function	peptide antigen assembly with MHC class II protein complex	antigen processing and presentation of peptide antigen via MHC class II
GO:0002503	GO:0002501	biological_function	biological_function	peptide antigen assembly with MHC class II protein complex	peptide antigen assembly with MHC protein complex
GO:0002506	GO:0065006	biological_function	biological_function	polysaccharide assembly with MHC class II protein complex	protein-carbohydrate complex assembly
GO:0065006	GO:0065003	biological_function	biological_function	protein-carbohydrate complex assembly	macromolecular complex assembly
GO:0065006	GO:0071823	biological_function	biological_function	protein-carbohydrate complex assembly	protein-carbohydrate complex subunit organization
GO:0002507	GO:0002520	biological_function	biological_function	tolerance induction	immune system development
GO:0002507	GO:0002376	biological_function	biological_function	tolerance induction	immune system process
GO:0002508	GO:0002507	biological_function	biological_function	central tolerance induction	tolerance induction
GO:0002509	GO:0002513	biological_function	biological_function	central tolerance induction to self antigen	tolerance induction to self antigen
GO:0002509	GO:0002508	biological_function	biological_function	central tolerance induction to self antigen	central tolerance induction
GO:0002513	GO:0002507	biological_function	biological_function	tolerance induction to self antigen	tolerance induction
GO:0002521	GO:0030097	biological_function	biological_function	leukocyte differentiation	hemopoiesis
GO:0002521	GO:0030154	biological_function	biological_function	leukocyte differentiation	cell differentiation
GO:0002523	GO:0006954	biological_function	biological_function	leukocyte migration involved in inflammatory response	inflammatory response
GO:0002523	GO:0050900	biological_function	biological_function	leukocyte migration involved in inflammatory response	leukocyte migration
GO:0050900	GO:0016477	biological_function	biological_function	leukocyte migration	cell migration
GO:0050900	GO:0002376	biological_function	biological_function	leukocyte migration	immune system process
GO:0002528	GO:0002526	biological_function	biological_function	regulation of vascular permeability involved in acute inflammatory response	acute inflammatory response
GO:0002528	GO:0043114	biological_function	biological_function	regulation of vascular permeability involved in acute inflammatory response	regulation of vascular permeability
GO:0043114	GO:0008015	biological_function	biological_function	regulation of vascular permeability	blood circulation
GO:0043114	GO:0003018	biological_function	biological_function	regulation of vascular permeability	vascular process in circulatory system
GO:0043114	GO:0065008	biological_function	biological_function	regulation of vascular permeability	regulation of biological quality
GO:0002532	GO:0006954	biological_function	biological_function	production of molecular mediator involved in inflammatory response	inflammatory response
GO:0002532	GO:0032501	biological_function	biological_function	production of molecular mediator involved in inflammatory response	multicellular organismal process
GO:0002541	GO:0002526	biological_function	biological_function	activation of plasma proteins involved in acute inflammatory response	acute inflammatory response
GO:0002541	GO:0016485	biological_function	biological_function	activation of plasma proteins involved in acute inflammatory response	protein processing
GO:0016485	GO:0006508	biological_function	biological_function	protein processing	proteolysis
GO:0016485	GO:0051604	biological_function	biological_function	protein processing	protein maturation
GO:0002542	GO:0002353	biological_function	biological_function	Factor XII activation	plasma kallikrein-kinin cascade
GO:0002542	GO:0002541	biological_function	biological_function	Factor XII activation	activation of plasma proteins involved in acute inflammatory response
GO:0002542	GO:0010954	biological_function	biological_function	Factor XII activation	positive regulation of protein processing
GO:0002542	GO:0002675	biological_function	biological_function	Factor XII activation	positive regulation of acute inflammatory response
GO:0010954	GO:0016485	biological_function	biological_function	positive regulation of protein processing	protein processing
GO:0010954	GO:1903319	biological_function	biological_function	positive regulation of protein processing	positive regulation of protein maturation
GO:0010954	GO:0045862	biological_function	biological_function	positive regulation of protein processing	positive regulation of proteolysis
GO:0010954	GO:0070613	biological_function	biological_function	positive regulation of protein processing	regulation of protein processing
GO:0002675	GO:0002526	biological_function	biological_function	positive regulation of acute inflammatory response	acute inflammatory response
GO:0002675	GO:0050729	biological_function	biological_function	positive regulation of acute inflammatory response	positive regulation of inflammatory response
GO:0002675	GO:0002673	biological_function	biological_function	positive regulation of acute inflammatory response	regulation of acute inflammatory response
GO:0002543	GO:0002526	biological_function	biological_function	activation of blood coagulation via clotting cascade	acute inflammatory response
GO:0002543	GO:0030194	biological_function	biological_function	activation of blood coagulation via clotting cascade	positive regulation of blood coagulation
GO:0030194	GO:0007596	biological_function	biological_function	positive regulation of blood coagulation	blood coagulation
GO:0030194	GO:1900048	biological_function	biological_function	positive regulation of blood coagulation	positive regulation of hemostasis
GO:0030194	GO:0090303	biological_function	biological_function	positive regulation of blood coagulation	positive regulation of wound healing
GO:0030194	GO:0050820	biological_function	biological_function	positive regulation of blood coagulation	positive regulation of coagulation
GO:0030194	GO:0030193	biological_function	biological_function	positive regulation of blood coagulation	regulation of blood coagulation
GO:0002548	GO:0097529	biological_function	biological_function	monocyte chemotaxis	myeloid leukocyte migration
GO:0002548	GO:0030595	biological_function	biological_function	monocyte chemotaxis	leukocyte chemotaxis
GO:0002548	GO:0071674	biological_function	biological_function	monocyte chemotaxis	mononuclear cell migration
GO:0071674	GO:0050900	biological_function	biological_function	mononuclear cell migration	leukocyte migration
GO:0002551	GO:0030595	biological_function	biological_function	mast cell chemotaxis	leukocyte chemotaxis
GO:0002551	GO:0097531	biological_function	biological_function	mast cell chemotaxis	mast cell migration
GO:0097531	GO:0097529	biological_function	biological_function	mast cell migration	myeloid leukocyte migration
GO:0002553	GO:0043303	biological_function	biological_function	histamine secretion by mast cell	mast cell degranulation
GO:0002553	GO:0046907	biological_function	biological_function	histamine secretion by mast cell	intracellular transport
GO:0002553	GO:0002441	biological_function	biological_function	histamine secretion by mast cell	histamine secretion involved in inflammatory response
GO:0002553	GO:0140029	biological_function	biological_function	histamine secretion by mast cell	exocytic process
GO:0043303	GO:0002279	biological_function	biological_function	mast cell degranulation	mast cell activation involved in immune response
GO:0043303	GO:0043299	biological_function	biological_function	mast cell degranulation	leukocyte degranulation
GO:0043303	GO:0046907	biological_function	biological_function	mast cell degranulation	intracellular transport
GO:0043303	GO:0051656	biological_function	biological_function	mast cell degranulation	establishment of organelle localization
GO:0043303	GO:0032418	biological_function	biological_function	mast cell degranulation	lysosome localization
GO:0046907	GO:0006810	biological_function	biological_function	intracellular transport	transport
GO:0046907	GO:0051641	biological_function	biological_function	intracellular transport	cellular localization
GO:0046907	GO:0051649	biological_function	biological_function	intracellular transport	establishment of localization in cell
GO:0140029	GO:0006887	biological_function	biological_function	exocytic process	exocytosis
GO:0140029	GO:0009987	biological_function	biological_function	exocytic process	cellular process
GO:0002562	GO:0002200	biological_function	biological_function	somatic diversification of immune receptors via germline recombination within a single locus	somatic diversification of immune receptors
GO:0002562	GO:0016444	biological_function	biological_function	somatic diversification of immune receptors via germline recombination within a single locus	somatic cell DNA recombination
GO:0016444	GO:0006310	biological_function	biological_function	somatic cell DNA recombination	DNA recombination
GO:0002566	GO:0002200	biological_function	biological_function	somatic diversification of immune receptors via somatic mutation	somatic diversification of immune receptors
GO:0002573	GO:0030099	biological_function	biological_function	myeloid leukocyte differentiation	myeloid cell differentiation
GO:0002573	GO:0002521	biological_function	biological_function	myeloid leukocyte differentiation	leukocyte differentiation
GO:0030099	GO:0030097	biological_function	biological_function	myeloid cell differentiation	hemopoiesis
GO:0030099	GO:0030154	biological_function	biological_function	myeloid cell differentiation	cell differentiation
GO:0002576	GO:0045055	biological_function	biological_function	platelet degranulation	regulated exocytosis
GO:0045055	GO:0006887	biological_function	biological_function	regulated exocytosis	exocytosis
GO:0002577	GO:0019882	biological_function	biological_function	regulation of antigen processing and presentation	antigen processing and presentation
GO:0002577	GO:0002682	biological_function	biological_function	regulation of antigen processing and presentation	regulation of immune system process
GO:0002682	GO:0002376	biological_function	biological_function	regulation of immune system process	immune system process
GO:0002682	GO:0050789	biological_function	biological_function	regulation of immune system process	regulation of biological process
GO:0002578	GO:0019882	biological_function	biological_function	negative regulation of antigen processing and presentation	antigen processing and presentation
GO:0002578	GO:0002577	biological_function	biological_function	negative regulation of antigen processing and presentation	regulation of antigen processing and presentation
GO:0002578	GO:0002683	biological_function	biological_function	negative regulation of antigen processing and presentation	negative regulation of immune system process
GO:0002683	GO:0002376	biological_function	biological_function	negative regulation of immune system process	immune system process
GO:0002683	GO:0002682	biological_function	biological_function	negative regulation of immune system process	regulation of immune system process
GO:0002683	GO:0048519	biological_function	biological_function	negative regulation of immune system process	negative regulation of biological process
GO:0002579	GO:0019882	biological_function	biological_function	positive regulation of antigen processing and presentation	antigen processing and presentation
GO:0002579	GO:0002577	biological_function	biological_function	positive regulation of antigen processing and presentation	regulation of antigen processing and presentation
GO:0002579	GO:0002684	biological_function	biological_function	positive regulation of antigen processing and presentation	positive regulation of immune system process
GO:0002684	GO:0002376	biological_function	biological_function	positive regulation of immune system process	immune system process
GO:0002684	GO:0002682	biological_function	biological_function	positive regulation of immune system process	regulation of immune system process
GO:0002684	GO:0048518	biological_function	biological_function	positive regulation of immune system process	positive regulation of biological process
GO:0002580	GO:0002504	biological_function	biological_function	regulation of antigen processing and presentation of peptide or polysaccharide antigen via MHC class II	antigen processing and presentation of peptide or polysaccharide antigen via MHC class II
GO:0002580	GO:0002577	biological_function	biological_function	regulation of antigen processing and presentation of peptide or polysaccharide antigen via MHC class II	regulation of antigen processing and presentation
GO:0002581	GO:0002504	biological_function	biological_function	negative regulation of antigen processing and presentation of peptide or polysaccharide antigen via MHC class II	antigen processing and presentation of peptide or polysaccharide antigen via MHC class II
GO:0002581	GO:0002580	biological_function	biological_function	negative regulation of antigen processing and presentation of peptide or polysaccharide antigen via MHC class II	regulation of antigen processing and presentation of peptide or polysaccharide antigen via MHC class II
GO:0002581	GO:0002578	biological_function	biological_function	negative regulation of antigen processing and presentation of peptide or polysaccharide antigen via MHC class II	negative regulation of antigen processing and presentation
GO:0002582	GO:0002504	biological_function	biological_function	positive regulation of antigen processing and presentation of peptide or polysaccharide antigen via MHC class II	antigen processing and presentation of peptide or polysaccharide antigen via MHC class II
GO:0002582	GO:0002579	biological_function	biological_function	positive regulation of antigen processing and presentation of peptide or polysaccharide antigen via MHC class II	positive regulation of antigen processing and presentation
GO:0002582	GO:0002580	biological_function	biological_function	positive regulation of antigen processing and presentation of peptide or polysaccharide antigen via MHC class II	regulation of antigen processing and presentation of peptide or polysaccharide antigen via MHC class II
GO:0002583	GO:0048002	biological_function	biological_function	regulation of antigen processing and presentation of peptide antigen	antigen processing and presentation of peptide antigen
GO:0002583	GO:0002577	biological_function	biological_function	regulation of antigen processing and presentation of peptide antigen	regulation of antigen processing and presentation
GO:0002584	GO:0048002	biological_function	biological_function	negative regulation of antigen processing and presentation of peptide antigen	antigen processing and presentation of peptide antigen
GO:0002584	GO:0002583	biological_function	biological_function	negative regulation of antigen processing and presentation of peptide antigen	regulation of antigen processing and presentation of peptide antigen
GO:0002584	GO:0002578	biological_function	biological_function	negative regulation of antigen processing and presentation of peptide antigen	negative regulation of antigen processing and presentation
GO:0002585	GO:0048002	biological_function	biological_function	positive regulation of antigen processing and presentation of peptide antigen	antigen processing and presentation of peptide antigen
GO:0002585	GO:0002579	biological_function	biological_function	positive regulation of antigen processing and presentation of peptide antigen	positive regulation of antigen processing and presentation
GO:0002585	GO:0002583	biological_function	biological_function	positive regulation of antigen processing and presentation of peptide antigen	regulation of antigen processing and presentation of peptide antigen
GO:0002586	GO:0002495	biological_function	biological_function	regulation of antigen processing and presentation of peptide antigen via MHC class II	antigen processing and presentation of peptide antigen via MHC class II
GO:0002586	GO:0002583	biological_function	biological_function	regulation of antigen processing and presentation of peptide antigen via MHC class II	regulation of antigen processing and presentation of peptide antigen
GO:0002586	GO:0002580	biological_function	biological_function	regulation of antigen processing and presentation of peptide antigen via MHC class II	regulation of antigen processing and presentation of peptide or polysaccharide antigen via MHC class II
GO:0002588	GO:0002495	biological_function	biological_function	positive regulation of antigen processing and presentation of peptide antigen via MHC class II	antigen processing and presentation of peptide antigen via MHC class II
GO:0002588	GO:0002582	biological_function	biological_function	positive regulation of antigen processing and presentation of peptide antigen via MHC class II	positive regulation of antigen processing and presentation of peptide or polysaccharide antigen via MHC class II
GO:0002588	GO:0002585	biological_function	biological_function	positive regulation of antigen processing and presentation of peptide antigen via MHC class II	positive regulation of antigen processing and presentation of peptide antigen
GO:0002588	GO:0002586	biological_function	biological_function	positive regulation of antigen processing and presentation of peptide antigen via MHC class II	regulation of antigen processing and presentation of peptide antigen via MHC class II
GO:0002589	GO:0002474	biological_function	biological_function	regulation of antigen processing and presentation of peptide antigen via MHC class I	antigen processing and presentation of peptide antigen via MHC class I
GO:0002589	GO:0002583	biological_function	biological_function	regulation of antigen processing and presentation of peptide antigen via MHC class I	regulation of antigen processing and presentation of peptide antigen
GO:0002590	GO:0002474	biological_function	biological_function	negative regulation of antigen processing and presentation of peptide antigen via MHC class I	antigen processing and presentation of peptide antigen via MHC class I
GO:0002590	GO:0002589	biological_function	biological_function	negative regulation of antigen processing and presentation of peptide antigen via MHC class I	regulation of antigen processing and presentation of peptide antigen via MHC class I
GO:0002590	GO:0002584	biological_function	biological_function	negative regulation of antigen processing and presentation of peptide antigen via MHC class I	negative regulation of antigen processing and presentation of peptide antigen
GO:0002604	GO:0002577	biological_function	biological_function	regulation of dendritic cell antigen processing and presentation	regulation of antigen processing and presentation
GO:0002605	GO:0002578	biological_function	biological_function	negative regulation of dendritic cell antigen processing and presentation	negative regulation of antigen processing and presentation
GO:0002605	GO:0002604	biological_function	biological_function	negative regulation of dendritic cell antigen processing and presentation	regulation of dendritic cell antigen processing and presentation
GO:0002625	GO:0002709	biological_function	biological_function	regulation of T cell antigen processing and presentation	regulation of T cell mediated immunity
GO:0002625	GO:0002577	biological_function	biological_function	regulation of T cell antigen processing and presentation	regulation of antigen processing and presentation
GO:0002637	GO:0002377	biological_function	biological_function	regulation of immunoglobulin production	immunoglobulin production
GO:0002637	GO:0002700	biological_function	biological_function	regulation of immunoglobulin production	regulation of production of molecular mediator of immune response
GO:0002700	GO:0002440	biological_function	biological_function	regulation of production of molecular mediator of immune response	production of molecular mediator of immune response
GO:0002700	GO:0002697	biological_function	biological_function	regulation of production of molecular mediator of immune response	regulation of immune effector process
GO:0002638	GO:0002377	biological_function	biological_function	negative regulation of immunoglobulin production	immunoglobulin production
GO:0002638	GO:0002637	biological_function	biological_function	negative regulation of immunoglobulin production	regulation of immunoglobulin production
GO:0002638	GO:0002701	biological_function	biological_function	negative regulation of immunoglobulin production	negative regulation of production of molecular mediator of immune response
GO:0002701	GO:0002440	biological_function	biological_function	negative regulation of production of molecular mediator of immune response	production of molecular mediator of immune response
GO:0002701	GO:0002700	biological_function	biological_function	negative regulation of production of molecular mediator of immune response	regulation of production of molecular mediator of immune response
GO:0002701	GO:0002698	biological_function	biological_function	negative regulation of production of molecular mediator of immune response	negative regulation of immune effector process
GO:0002639	GO:0002377	biological_function	biological_function	positive regulation of immunoglobulin production	immunoglobulin production
GO:0002639	GO:0002637	biological_function	biological_function	positive regulation of immunoglobulin production	regulation of immunoglobulin production
GO:0002639	GO:0002702	biological_function	biological_function	positive regulation of immunoglobulin production	positive regulation of production of molecular mediator of immune response
GO:0002643	GO:0002507	biological_function	biological_function	regulation of tolerance induction	tolerance induction
GO:0002643	GO:0002682	biological_function	biological_function	regulation of tolerance induction	regulation of immune system process
GO:0002643	GO:2000026	biological_function	biological_function	regulation of tolerance induction	regulation of multicellular organismal development
GO:2000026	GO:0007275	biological_function	biological_function	regulation of multicellular organismal development	multicellular organism development
GO:2000026	GO:0051239	biological_function	biological_function	regulation of multicellular organismal development	regulation of multicellular organismal process
GO:2000026	GO:0050793	biological_function	biological_function	regulation of multicellular organismal development	regulation of developmental process
GO:0002645	GO:0002507	biological_function	biological_function	positive regulation of tolerance induction	tolerance induction
GO:0002645	GO:0002684	biological_function	biological_function	positive regulation of tolerance induction	positive regulation of immune system process
GO:0002645	GO:0051240	biological_function	biological_function	positive regulation of tolerance induction	positive regulation of multicellular organismal process
GO:0002645	GO:0051094	biological_function	biological_function	positive regulation of tolerance induction	positive regulation of developmental process
GO:0002645	GO:0002643	biological_function	biological_function	positive regulation of tolerance induction	regulation of tolerance induction
GO:0051094	GO:0032502	biological_function	biological_function	positive regulation of developmental process	developmental process
GO:0051094	GO:0050793	biological_function	biological_function	positive regulation of developmental process	regulation of developmental process
GO:0051094	GO:0048518	biological_function	biological_function	positive regulation of developmental process	positive regulation of biological process
GO:0002664	GO:0002643	biological_function	biological_function	regulation of T cell tolerance induction	regulation of tolerance induction
GO:0002666	GO:0002664	biological_function	biological_function	positive regulation of T cell tolerance induction	regulation of T cell tolerance induction
GO:0002666	GO:0002645	biological_function	biological_function	positive regulation of T cell tolerance induction	positive regulation of tolerance induction
GO:0002673	GO:0002526	biological_function	biological_function	regulation of acute inflammatory response	acute inflammatory response
GO:0002673	GO:0050727	biological_function	biological_function	regulation of acute inflammatory response	regulation of inflammatory response
GO:0050727	GO:0006954	biological_function	biological_function	regulation of inflammatory response	inflammatory response
GO:0050727	GO:0031347	biological_function	biological_function	regulation of inflammatory response	regulation of defense response
GO:0050727	GO:0032101	biological_function	biological_function	regulation of inflammatory response	regulation of response to external stimulus
GO:0002674	GO:0002526	biological_function	biological_function	negative regulation of acute inflammatory response	acute inflammatory response
GO:0002674	GO:0050728	biological_function	biological_function	negative regulation of acute inflammatory response	negative regulation of inflammatory response
GO:0002674	GO:0002673	biological_function	biological_function	negative regulation of acute inflammatory response	regulation of acute inflammatory response
GO:0050728	GO:0006954	biological_function	biological_function	negative regulation of inflammatory response	inflammatory response
GO:0050728	GO:0031348	biological_function	biological_function	negative regulation of inflammatory response	negative regulation of defense response
GO:0050728	GO:0032102	biological_function	biological_function	negative regulation of inflammatory response	negative regulation of response to external stimulus
GO:0050728	GO:0050727	biological_function	biological_function	negative regulation of inflammatory response	regulation of inflammatory response
GO:0050729	GO:0006954	biological_function	biological_function	positive regulation of inflammatory response	inflammatory response
GO:0050729	GO:0032103	biological_function	biological_function	positive regulation of inflammatory response	positive regulation of response to external stimulus
GO:0050729	GO:0031349	biological_function	biological_function	positive regulation of inflammatory response	positive regulation of defense response
GO:0050729	GO:0050727	biological_function	biological_function	positive regulation of inflammatory response	regulation of inflammatory response
GO:0050789	GO:0008150	biological_function	biological_function	regulation of biological process	biological_process
GO:0050789	GO:0065007	biological_function	biological_function	regulation of biological process	biological regulation
GO:0048519	GO:0008150	biological_function	biological_function	negative regulation of biological process	biological_process
GO:0048519	GO:0050789	biological_function	biological_function	negative regulation of biological process	regulation of biological process
GO:0048518	GO:0008150	biological_function	biological_function	positive regulation of biological process	biological_process
GO:0048518	GO:0050789	biological_function	biological_function	positive regulation of biological process	regulation of biological process
GO:0002685	GO:0050900	biological_function	biological_function	regulation of leukocyte migration	leukocyte migration
GO:0002685	GO:0002682	biological_function	biological_function	regulation of leukocyte migration	regulation of immune system process
GO:0002685	GO:0030334	biological_function	biological_function	regulation of leukocyte migration	regulation of cell migration
GO:0030334	GO:0016477	biological_function	biological_function	regulation of cell migration	cell migration
GO:0030334	GO:2000145	biological_function	biological_function	regulation of cell migration	regulation of cell motility
GO:0002686	GO:0050900	biological_function	biological_function	negative regulation of leukocyte migration	leukocyte migration
GO:0002686	GO:0030336	biological_function	biological_function	negative regulation of leukocyte migration	negative regulation of cell migration
GO:0002686	GO:0002683	biological_function	biological_function	negative regulation of leukocyte migration	negative regulation of immune system process
GO:0002686	GO:0002685	biological_function	biological_function	negative regulation of leukocyte migration	regulation of leukocyte migration
GO:0030336	GO:0016477	biological_function	biological_function	negative regulation of cell migration	cell migration
GO:0030336	GO:2000146	biological_function	biological_function	negative regulation of cell migration	negative regulation of cell motility
GO:0030336	GO:0030334	biological_function	biological_function	negative regulation of cell migration	regulation of cell migration
GO:0002687	GO:0050900	biological_function	biological_function	positive regulation of leukocyte migration	leukocyte migration
GO:0002687	GO:0002684	biological_function	biological_function	positive regulation of leukocyte migration	positive regulation of immune system process
GO:0002687	GO:0030335	biological_function	biological_function	positive regulation of leukocyte migration	positive regulation of cell migration
GO:0002687	GO:0002685	biological_function	biological_function	positive regulation of leukocyte migration	regulation of leukocyte migration
GO:0030335	GO:0016477	biological_function	biological_function	positive regulation of cell migration	cell migration
GO:0030335	GO:2000147	biological_function	biological_function	positive regulation of cell migration	positive regulation of cell motility
GO:0030335	GO:0030334	biological_function	biological_function	positive regulation of cell migration	regulation of cell migration
GO:0002688	GO:0030595	biological_function	biological_function	regulation of leukocyte chemotaxis	leukocyte chemotaxis
GO:0002688	GO:0050920	biological_function	biological_function	regulation of leukocyte chemotaxis	regulation of chemotaxis
GO:0002688	GO:0002685	biological_function	biological_function	regulation of leukocyte chemotaxis	regulation of leukocyte migration
GO:0050920	GO:0006935	biological_function	biological_function	regulation of chemotaxis	chemotaxis
GO:0050920	GO:0040012	biological_function	biological_function	regulation of chemotaxis	regulation of locomotion
GO:0050920	GO:0032101	biological_function	biological_function	regulation of chemotaxis	regulation of response to external stimulus
GO:0002689	GO:0030595	biological_function	biological_function	negative regulation of leukocyte chemotaxis	leukocyte chemotaxis
GO:0002689	GO:0050922	biological_function	biological_function	negative regulation of leukocyte chemotaxis	negative regulation of chemotaxis
GO:0002689	GO:0002688	biological_function	biological_function	negative regulation of leukocyte chemotaxis	regulation of leukocyte chemotaxis
GO:0002689	GO:0002686	biological_function	biological_function	negative regulation of leukocyte chemotaxis	negative regulation of leukocyte migration
GO:0050922	GO:0006935	biological_function	biological_function	negative regulation of chemotaxis	chemotaxis
GO:0050922	GO:0050920	biological_function	biological_function	negative regulation of chemotaxis	regulation of chemotaxis
GO:0050922	GO:0032102	biological_function	biological_function	negative regulation of chemotaxis	negative regulation of response to external stimulus
GO:0050922	GO:0040013	biological_function	biological_function	negative regulation of chemotaxis	negative regulation of locomotion
GO:0002690	GO:0030595	biological_function	biological_function	positive regulation of leukocyte chemotaxis	leukocyte chemotaxis
GO:0002690	GO:0002687	biological_function	biological_function	positive regulation of leukocyte chemotaxis	positive regulation of leukocyte migration
GO:0002690	GO:0050921	biological_function	biological_function	positive regulation of leukocyte chemotaxis	positive regulation of chemotaxis
GO:0002690	GO:0002688	biological_function	biological_function	positive regulation of leukocyte chemotaxis	regulation of leukocyte chemotaxis
GO:0050921	GO:0006935	biological_function	biological_function	positive regulation of chemotaxis	chemotaxis
GO:0050921	GO:0032103	biological_function	biological_function	positive regulation of chemotaxis	positive regulation of response to external stimulus
GO:0050921	GO:0050920	biological_function	biological_function	positive regulation of chemotaxis	regulation of chemotaxis
GO:0050921	GO:0040017	biological_function	biological_function	positive regulation of chemotaxis	positive regulation of locomotion
GO:0002691	GO:0045123	biological_function	biological_function	regulation of cellular extravasation	cellular extravasation
GO:0002691	GO:0002685	biological_function	biological_function	regulation of cellular extravasation	regulation of leukocyte migration
GO:0045123	GO:0050900	biological_function	biological_function	cellular extravasation	leukocyte migration
GO:0002692	GO:0045123	biological_function	biological_function	negative regulation of cellular extravasation	cellular extravasation
GO:0002692	GO:0002691	biological_function	biological_function	negative regulation of cellular extravasation	regulation of cellular extravasation
GO:0002692	GO:0002686	biological_function	biological_function	negative regulation of cellular extravasation	negative regulation of leukocyte migration
GO:0002693	GO:0045123	biological_function	biological_function	positive regulation of cellular extravasation	cellular extravasation
GO:0002693	GO:0002687	biological_function	biological_function	positive regulation of cellular extravasation	positive regulation of leukocyte migration
GO:0002693	GO:0002691	biological_function	biological_function	positive regulation of cellular extravasation	regulation of cellular extravasation
GO:0002694	GO:0045321	biological_function	biological_function	regulation of leukocyte activation	leukocyte activation
GO:0002694	GO:0002682	biological_function	biological_function	regulation of leukocyte activation	regulation of immune system process
GO:0002694	GO:0050865	biological_function	biological_function	regulation of leukocyte activation	regulation of cell activation
GO:0050865	GO:0001775	biological_function	biological_function	regulation of cell activation	cell activation
GO:0050865	GO:0050794	biological_function	biological_function	regulation of cell activation	regulation of cellular process
GO:0002695	GO:0045321	biological_function	biological_function	negative regulation of leukocyte activation	leukocyte activation
GO:0002695	GO:0002683	biological_function	biological_function	negative regulation of leukocyte activation	negative regulation of immune system process
GO:0002695	GO:0050866	biological_function	biological_function	negative regulation of leukocyte activation	negative regulation of cell activation
GO:0002695	GO:0002694	biological_function	biological_function	negative regulation of leukocyte activation	regulation of leukocyte activation
GO:0050866	GO:0001775	biological_function	biological_function	negative regulation of cell activation	cell activation
GO:0050866	GO:0048523	biological_function	biological_function	negative regulation of cell activation	negative regulation of cellular process
GO:0050866	GO:0050865	biological_function	biological_function	negative regulation of cell activation	regulation of cell activation
GO:0002696	GO:0045321	biological_function	biological_function	positive regulation of leukocyte activation	leukocyte activation
GO:0002696	GO:0002684	biological_function	biological_function	positive regulation of leukocyte activation	positive regulation of immune system process
GO:0002696	GO:0050867	biological_function	biological_function	positive regulation of leukocyte activation	positive regulation of cell activation
GO:0002696	GO:0002694	biological_function	biological_function	positive regulation of leukocyte activation	regulation of leukocyte activation
GO:0050867	GO:0001775	biological_function	biological_function	positive regulation of cell activation	cell activation
GO:0050867	GO:0048522	biological_function	biological_function	positive regulation of cell activation	positive regulation of cellular process
GO:0050867	GO:0050865	biological_function	biological_function	positive regulation of cell activation	regulation of cell activation
GO:0002697	GO:0002252	biological_function	biological_function	regulation of immune effector process	immune effector process
GO:0002697	GO:0002682	biological_function	biological_function	regulation of immune effector process	regulation of immune system process
GO:0002698	GO:0002252	biological_function	biological_function	negative regulation of immune effector process	immune effector process
GO:0002698	GO:0002683	biological_function	biological_function	negative regulation of immune effector process	negative regulation of immune system process
GO:0002698	GO:0002697	biological_function	biological_function	negative regulation of immune effector process	regulation of immune effector process
GO:0002699	GO:0002252	biological_function	biological_function	positive regulation of immune effector process	immune effector process
GO:0002699	GO:0002684	biological_function	biological_function	positive regulation of immune effector process	positive regulation of immune system process
GO:0002699	GO:0002697	biological_function	biological_function	positive regulation of immune effector process	regulation of immune effector process
GO:0002703	GO:0002443	biological_function	biological_function	regulation of leukocyte mediated immunity	leukocyte mediated immunity
GO:0002703	GO:0002697	biological_function	biological_function	regulation of leukocyte mediated immunity	regulation of immune effector process
GO:0002704	GO:0002443	biological_function	biological_function	negative regulation of leukocyte mediated immunity	leukocyte mediated immunity
GO:0002704	GO:0002703	biological_function	biological_function	negative regulation of leukocyte mediated immunity	regulation of leukocyte mediated immunity
GO:0002704	GO:0002698	biological_function	biological_function	negative regulation of leukocyte mediated immunity	negative regulation of immune effector process
GO:0002705	GO:0002443	biological_function	biological_function	positive regulation of leukocyte mediated immunity	leukocyte mediated immunity
GO:0002705	GO:0002703	biological_function	biological_function	positive regulation of leukocyte mediated immunity	regulation of leukocyte mediated immunity
GO:0002705	GO:0002699	biological_function	biological_function	positive regulation of leukocyte mediated immunity	positive regulation of immune effector process
GO:0002706	GO:0002449	biological_function	biological_function	regulation of lymphocyte mediated immunity	lymphocyte mediated immunity
GO:0002706	GO:0002703	biological_function	biological_function	regulation of lymphocyte mediated immunity	regulation of leukocyte mediated immunity
GO:0002707	GO:0002449	biological_function	biological_function	negative regulation of lymphocyte mediated immunity	lymphocyte mediated immunity
GO:0002707	GO:0002704	biological_function	biological_function	negative regulation of lymphocyte mediated immunity	negative regulation of leukocyte mediated immunity
GO:0002707	GO:0002706	biological_function	biological_function	negative regulation of lymphocyte mediated immunity	regulation of lymphocyte mediated immunity
GO:0002708	GO:0002449	biological_function	biological_function	positive regulation of lymphocyte mediated immunity	lymphocyte mediated immunity
GO:0002708	GO:0002706	biological_function	biological_function	positive regulation of lymphocyte mediated immunity	regulation of lymphocyte mediated immunity
GO:0002708	GO:0002705	biological_function	biological_function	positive regulation of lymphocyte mediated immunity	positive regulation of leukocyte mediated immunity
GO:0002822	GO:0002460	biological_function	biological_function	regulation of adaptive immune response based on somatic recombination of immune receptors built from immunoglobulin superfamily domains	adaptive immune response based on somatic recombination of immune receptors built from immunoglobulin superfamily domains
GO:0002822	GO:0002819	biological_function	biological_function	regulation of adaptive immune response based on somatic recombination of immune receptors built from immunoglobulin superfamily domains	regulation of adaptive immune response
GO:0002823	GO:0002460	biological_function	biological_function	negative regulation of adaptive immune response based on somatic recombination of immune receptors built from immunoglobulin superfamily domains	adaptive immune response based on somatic recombination of immune receptors built from immunoglobulin superfamily domains
GO:0002823	GO:0002822	biological_function	biological_function	negative regulation of adaptive immune response based on somatic recombination of immune receptors built from immunoglobulin superfamily domains	regulation of adaptive immune response based on somatic recombination of immune receptors built from immunoglobulin superfamily domains
GO:0002823	GO:0002820	biological_function	biological_function	negative regulation of adaptive immune response based on somatic recombination of immune receptors built from immunoglobulin superfamily domains	negative regulation of adaptive immune response
GO:0002824	GO:0002460	biological_function	biological_function	positive regulation of adaptive immune response based on somatic recombination of immune receptors built from immunoglobulin superfamily domains	adaptive immune response based on somatic recombination of immune receptors built from immunoglobulin superfamily domains
GO:0002824	GO:0002822	biological_function	biological_function	positive regulation of adaptive immune response based on somatic recombination of immune receptors built from immunoglobulin superfamily domains	regulation of adaptive immune response based on somatic recombination of immune receptors built from immunoglobulin superfamily domains
GO:0002824	GO:0002821	biological_function	biological_function	positive regulation of adaptive immune response based on somatic recombination of immune receptors built from immunoglobulin superfamily domains	positive regulation of adaptive immune response
GO:0002712	GO:0019724	biological_function	biological_function	regulation of B cell mediated immunity	B cell mediated immunity
GO:0002712	GO:0002822	biological_function	biological_function	regulation of B cell mediated immunity	regulation of adaptive immune response based on somatic recombination of immune receptors built from immunoglobulin superfamily domains
GO:0002712	GO:0002706	biological_function	biological_function	regulation of B cell mediated immunity	regulation of lymphocyte mediated immunity
GO:0002713	GO:0019724	biological_function	biological_function	negative regulation of B cell mediated immunity	B cell mediated immunity
GO:0002713	GO:0002823	biological_function	biological_function	negative regulation of B cell mediated immunity	negative regulation of adaptive immune response based on somatic recombination of immune receptors built from immunoglobulin superfamily domains
GO:0002713	GO:0002707	biological_function	biological_function	negative regulation of B cell mediated immunity	negative regulation of lymphocyte mediated immunity
GO:0002713	GO:0002712	biological_function	biological_function	negative regulation of B cell mediated immunity	regulation of B cell mediated immunity
GO:0002714	GO:0019724	biological_function	biological_function	positive regulation of B cell mediated immunity	B cell mediated immunity
GO:0002714	GO:0002824	biological_function	biological_function	positive regulation of B cell mediated immunity	positive regulation of adaptive immune response based on somatic recombination of immune receptors built from immunoglobulin superfamily domains
GO:0002714	GO:0002712	biological_function	biological_function	positive regulation of B cell mediated immunity	regulation of B cell mediated immunity
GO:0002714	GO:0002708	biological_function	biological_function	positive regulation of B cell mediated immunity	positive regulation of lymphocyte mediated immunity
GO:0002715	GO:0002228	biological_function	biological_function	regulation of natural killer cell mediated immunity	natural killer cell mediated immunity
GO:0002715	GO:0045088	biological_function	biological_function	regulation of natural killer cell mediated immunity	regulation of innate immune response
GO:0002715	GO:0002706	biological_function	biological_function	regulation of natural killer cell mediated immunity	regulation of lymphocyte mediated immunity
GO:0002716	GO:0002228	biological_function	biological_function	negative regulation of natural killer cell mediated immunity	natural killer cell mediated immunity
GO:0002716	GO:0002715	biological_function	biological_function	negative regulation of natural killer cell mediated immunity	regulation of natural killer cell mediated immunity
GO:0002716	GO:0045824	biological_function	biological_function	negative regulation of natural killer cell mediated immunity	negative regulation of innate immune response
GO:0002716	GO:0002707	biological_function	biological_function	negative regulation of natural killer cell mediated immunity	negative regulation of lymphocyte mediated immunity
GO:0002717	GO:0002228	biological_function	biological_function	positive regulation of natural killer cell mediated immunity	natural killer cell mediated immunity
GO:0002717	GO:0002715	biological_function	biological_function	positive regulation of natural killer cell mediated immunity	regulation of natural killer cell mediated immunity
GO:0002717	GO:0002708	biological_function	biological_function	positive regulation of natural killer cell mediated immunity	positive regulation of lymphocyte mediated immunity
GO:0002717	GO:0045089	biological_function	biological_function	positive regulation of natural killer cell mediated immunity	positive regulation of innate immune response
GO:0002718	GO:0002367	biological_function	biological_function	regulation of cytokine production involved in immune response	cytokine production involved in immune response
GO:0002718	GO:0002700	biological_function	biological_function	regulation of cytokine production involved in immune response	regulation of production of molecular mediator of immune response
GO:0002718	GO:0050776	biological_function	biological_function	regulation of cytokine production involved in immune response	regulation of immune response
GO:0002718	GO:0001817	biological_function	biological_function	regulation of cytokine production involved in immune response	regulation of cytokine production
GO:0050776	GO:0006955	biological_function	biological_function	regulation of immune response	immune response
GO:0050776	GO:0002682	biological_function	biological_function	regulation of immune response	regulation of immune system process
GO:0050776	GO:0048583	biological_function	biological_function	regulation of immune response	regulation of response to stimulus
GO:0002719	GO:0002367	biological_function	biological_function	negative regulation of cytokine production involved in immune response	cytokine production involved in immune response
GO:0002719	GO:0001818	biological_function	biological_function	negative regulation of cytokine production involved in immune response	negative regulation of cytokine production
GO:0002719	GO:0050777	biological_function	biological_function	negative regulation of cytokine production involved in immune response	negative regulation of immune response
GO:0002719	GO:0002701	biological_function	biological_function	negative regulation of cytokine production involved in immune response	negative regulation of production of molecular mediator of immune response
GO:0002719	GO:0002718	biological_function	biological_function	negative regulation of cytokine production involved in immune response	regulation of cytokine production involved in immune response
GO:0050777	GO:0006955	biological_function	biological_function	negative regulation of immune response	immune response
GO:0050777	GO:0048585	biological_function	biological_function	negative regulation of immune response	negative regulation of response to stimulus
GO:0050777	GO:0050776	biological_function	biological_function	negative regulation of immune response	regulation of immune response
GO:0050777	GO:0002683	biological_function	biological_function	negative regulation of immune response	negative regulation of immune system process
GO:0002720	GO:0002367	biological_function	biological_function	positive regulation of cytokine production involved in immune response	cytokine production involved in immune response
GO:0002720	GO:0050778	biological_function	biological_function	positive regulation of cytokine production involved in immune response	positive regulation of immune response
GO:0002720	GO:0001819	biological_function	biological_function	positive regulation of cytokine production involved in immune response	positive regulation of cytokine production
GO:0002720	GO:0002718	biological_function	biological_function	positive regulation of cytokine production involved in immune response	regulation of cytokine production involved in immune response
GO:0002720	GO:0002702	biological_function	biological_function	positive regulation of cytokine production involved in immune response	positive regulation of production of molecular mediator of immune response
GO:0002724	GO:0002369	biological_function	biological_function	regulation of T cell cytokine production	T cell cytokine production
GO:0002724	GO:0002709	biological_function	biological_function	regulation of T cell cytokine production	regulation of T cell mediated immunity
GO:0002724	GO:0002718	biological_function	biological_function	regulation of T cell cytokine production	regulation of cytokine production involved in immune response
GO:0002725	GO:0002369	biological_function	biological_function	negative regulation of T cell cytokine production	T cell cytokine production
GO:0002725	GO:0002719	biological_function	biological_function	negative regulation of T cell cytokine production	negative regulation of cytokine production involved in immune response
GO:0002725	GO:0002724	biological_function	biological_function	negative regulation of T cell cytokine production	regulation of T cell cytokine production
GO:0002725	GO:0002710	biological_function	biological_function	negative regulation of T cell cytokine production	negative regulation of T cell mediated immunity
GO:0002726	GO:0002369	biological_function	biological_function	positive regulation of T cell cytokine production	T cell cytokine production
GO:0002726	GO:0002711	biological_function	biological_function	positive regulation of T cell cytokine production	positive regulation of T cell mediated immunity
GO:0002726	GO:0002720	biological_function	biological_function	positive regulation of T cell cytokine production	positive regulation of cytokine production involved in immune response
GO:0002726	GO:0002724	biological_function	biological_function	positive regulation of T cell cytokine production	regulation of T cell cytokine production
GO:0002739	GO:0002374	biological_function	biological_function	regulation of cytokine secretion involved in immune response	cytokine secretion involved in immune response
GO:0002739	GO:0050707	biological_function	biological_function	regulation of cytokine secretion involved in immune response	regulation of cytokine secretion
GO:0002739	GO:0002718	biological_function	biological_function	regulation of cytokine secretion involved in immune response	regulation of cytokine production involved in immune response
GO:0050707	GO:0050663	biological_function	biological_function	regulation of cytokine secretion	cytokine secretion
GO:0050707	GO:0050708	biological_function	biological_function	regulation of cytokine secretion	regulation of protein secretion
GO:0050707	GO:0001817	biological_function	biological_function	regulation of cytokine secretion	regulation of cytokine production
GO:0002740	GO:0002374	biological_function	biological_function	negative regulation of cytokine secretion involved in immune response	cytokine secretion involved in immune response
GO:0002740	GO:0002719	biological_function	biological_function	negative regulation of cytokine secretion involved in immune response	negative regulation of cytokine production involved in immune response
GO:0002740	GO:0050710	biological_function	biological_function	negative regulation of cytokine secretion involved in immune response	negative regulation of cytokine secretion
GO:0002740	GO:0002739	biological_function	biological_function	negative regulation of cytokine secretion involved in immune response	regulation of cytokine secretion involved in immune response
GO:0050710	GO:0050663	biological_function	biological_function	negative regulation of cytokine secretion	cytokine secretion
GO:0050710	GO:0001818	biological_function	biological_function	negative regulation of cytokine secretion	negative regulation of cytokine production
GO:0050710	GO:0050707	biological_function	biological_function	negative regulation of cytokine secretion	regulation of cytokine secretion
GO:0050710	GO:0050709	biological_function	biological_function	negative regulation of cytokine secretion	negative regulation of protein secretion
GO:0002741	GO:0002374	biological_function	biological_function	positive regulation of cytokine secretion involved in immune response	cytokine secretion involved in immune response
GO:0002741	GO:0002739	biological_function	biological_function	positive regulation of cytokine secretion involved in immune response	regulation of cytokine secretion involved in immune response
GO:0002741	GO:0002720	biological_function	biological_function	positive regulation of cytokine secretion involved in immune response	positive regulation of cytokine production involved in immune response
GO:0002741	GO:0050715	biological_function	biological_function	positive regulation of cytokine secretion involved in immune response	positive regulation of cytokine secretion
GO:0050715	GO:0050663	biological_function	biological_function	positive regulation of cytokine secretion	cytokine secretion
GO:0050715	GO:0050707	biological_function	biological_function	positive regulation of cytokine secretion	regulation of cytokine secretion
GO:0050715	GO:0001819	biological_function	biological_function	positive regulation of cytokine secretion	positive regulation of cytokine production
GO:0050715	GO:0050714	biological_function	biological_function	positive regulation of cytokine secretion	positive regulation of protein secretion
GO:0002752	GO:0002221	biological_function	biological_function	cell surface pattern recognition receptor signaling pathway	pattern recognition receptor signaling pathway
GO:0002752	GO:0002220	biological_function	biological_function	cell surface pattern recognition receptor signaling pathway	innate immune response activating cell surface receptor signaling pathway
GO:0002753	GO:0002221	biological_function	biological_function	cytoplasmic pattern recognition receptor signaling pathway	pattern recognition receptor signaling pathway
GO:0002753	GO:0035556	biological_function	biological_function	cytoplasmic pattern recognition receptor signaling pathway	intracellular signal transduction
GO:0002753	GO:0030522	biological_function	biological_function	cytoplasmic pattern recognition receptor signaling pathway	intracellular receptor signaling pathway
GO:0002755	GO:0002224	biological_function	biological_function	MyD88-dependent toll-like receptor signaling pathway	toll-like receptor signaling pathway
GO:0002764	GO:0050776	biological_function	biological_function	immune response-regulating signaling pathway	regulation of immune response
GO:0002764	GO:0007165	biological_function	biological_function	immune response-regulating signaling pathway	signal transduction
GO:0002759	GO:0019730	biological_function	biological_function	regulation of antimicrobial humoral response	antimicrobial humoral response
GO:0002759	GO:0043900	biological_function	biological_function	regulation of antimicrobial humoral response	regulation of multi-organism process
GO:0002759	GO:0032101	biological_function	biological_function	regulation of antimicrobial humoral response	regulation of response to external stimulus
GO:0002759	GO:0002831	biological_function	biological_function	regulation of antimicrobial humoral response	regulation of response to biotic stimulus
GO:0002759	GO:0002920	biological_function	biological_function	regulation of antimicrobial humoral response	regulation of humoral immune response
GO:0019730	GO:0051707	biological_function	biological_function	antimicrobial humoral response	response to other organism
GO:0019730	GO:0006959	biological_function	biological_function	antimicrobial humoral response	humoral immune response
GO:0043900	GO:0051704	biological_function	biological_function	regulation of multi-organism process	multi-organism process
GO:0043900	GO:0050789	biological_function	biological_function	regulation of multi-organism process	regulation of biological process
GO:0032101	GO:0009605	biological_function	biological_function	regulation of response to external stimulus	response to external stimulus
GO:0032101	GO:0048583	biological_function	biological_function	regulation of response to external stimulus	regulation of response to stimulus
GO:0002831	GO:0009607	biological_function	biological_function	regulation of response to biotic stimulus	response to biotic stimulus
GO:0002831	GO:0048583	biological_function	biological_function	regulation of response to biotic stimulus	regulation of response to stimulus
GO:0002920	GO:0006959	biological_function	biological_function	regulation of humoral immune response	humoral immune response
GO:0002920	GO:0050776	biological_function	biological_function	regulation of humoral immune response	regulation of immune response
GO:0043902	GO:0051704	biological_function	biological_function	positive regulation of multi-organism process	multi-organism process
GO:0043902	GO:0043900	biological_function	biological_function	positive regulation of multi-organism process	regulation of multi-organism process
GO:0043902	GO:0048518	biological_function	biological_function	positive regulation of multi-organism process	positive regulation of biological process
GO:0002833	GO:0009607	biological_function	biological_function	positive regulation of response to biotic stimulus	response to biotic stimulus
GO:0002833	GO:0048584	biological_function	biological_function	positive regulation of response to biotic stimulus	positive regulation of response to stimulus
GO:0002833	GO:0002831	biological_function	biological_function	positive regulation of response to biotic stimulus	regulation of response to biotic stimulus
GO:0002922	GO:0006959	biological_function	biological_function	positive regulation of humoral immune response	humoral immune response
GO:0002922	GO:0050778	biological_function	biological_function	positive regulation of humoral immune response	positive regulation of immune response
GO:0002922	GO:0002920	biological_function	biological_function	positive regulation of humoral immune response	regulation of humoral immune response
GO:0032103	GO:0009605	biological_function	biological_function	positive regulation of response to external stimulus	response to external stimulus
GO:0032103	GO:0032101	biological_function	biological_function	positive regulation of response to external stimulus	regulation of response to external stimulus
GO:0032103	GO:0048584	biological_function	biological_function	positive regulation of response to external stimulus	positive regulation of response to stimulus
GO:0002761	GO:0002573	biological_function	biological_function	regulation of myeloid leukocyte differentiation	myeloid leukocyte differentiation
GO:0002761	GO:0045637	biological_function	biological_function	regulation of myeloid leukocyte differentiation	regulation of myeloid cell differentiation
GO:0002761	GO:1902105	biological_function	biological_function	regulation of myeloid leukocyte differentiation	regulation of leukocyte differentiation
GO:0045637	GO:0030099	biological_function	biological_function	regulation of myeloid cell differentiation	myeloid cell differentiation
GO:0045637	GO:0045595	biological_function	biological_function	regulation of myeloid cell differentiation	regulation of cell differentiation
GO:0045637	GO:1903706	biological_function	biological_function	regulation of myeloid cell differentiation	regulation of hemopoiesis
GO:1902105	GO:0002521	biological_function	biological_function	regulation of leukocyte differentiation	leukocyte differentiation
GO:1902105	GO:0045595	biological_function	biological_function	regulation of leukocyte differentiation	regulation of cell differentiation
GO:1902105	GO:1903706	biological_function	biological_function	regulation of leukocyte differentiation	regulation of hemopoiesis
GO:0002762	GO:0002573	biological_function	biological_function	negative regulation of myeloid leukocyte differentiation	myeloid leukocyte differentiation
GO:0002762	GO:0045638	biological_function	biological_function	negative regulation of myeloid leukocyte differentiation	negative regulation of myeloid cell differentiation
GO:0002762	GO:0002761	biological_function	biological_function	negative regulation of myeloid leukocyte differentiation	regulation of myeloid leukocyte differentiation
GO:0002762	GO:1902106	biological_function	biological_function	negative regulation of myeloid leukocyte differentiation	negative regulation of leukocyte differentiation
GO:0045638	GO:0030099	biological_function	biological_function	negative regulation of myeloid cell differentiation	myeloid cell differentiation
GO:0045638	GO:0045637	biological_function	biological_function	negative regulation of myeloid cell differentiation	regulation of myeloid cell differentiation
GO:0045638	GO:1903707	biological_function	biological_function	negative regulation of myeloid cell differentiation	negative regulation of hemopoiesis
GO:0045638	GO:0045596	biological_function	biological_function	negative regulation of myeloid cell differentiation	negative regulation of cell differentiation
GO:1902106	GO:0002521	biological_function	biological_function	negative regulation of leukocyte differentiation	leukocyte differentiation
GO:1902106	GO:1902105	biological_function	biological_function	negative regulation of leukocyte differentiation	regulation of leukocyte differentiation
GO:1902106	GO:1903707	biological_function	biological_function	negative regulation of leukocyte differentiation	negative regulation of hemopoiesis
GO:1902106	GO:0045596	biological_function	biological_function	negative regulation of leukocyte differentiation	negative regulation of cell differentiation
GO:0002763	GO:0002573	biological_function	biological_function	positive regulation of myeloid leukocyte differentiation	myeloid leukocyte differentiation
GO:0002763	GO:0002761	biological_function	biological_function	positive regulation of myeloid leukocyte differentiation	regulation of myeloid leukocyte differentiation
GO:0002763	GO:0045639	biological_function	biological_function	positive regulation of myeloid leukocyte differentiation	positive regulation of myeloid cell differentiation
GO:0002763	GO:1902107	biological_function	biological_function	positive regulation of myeloid leukocyte differentiation	positive regulation of leukocyte differentiation
GO:0045639	GO:0030099	biological_function	biological_function	positive regulation of myeloid cell differentiation	myeloid cell differentiation
GO:0045639	GO:0045637	biological_function	biological_function	positive regulation of myeloid cell differentiation	regulation of myeloid cell differentiation
GO:0045639	GO:1903708	biological_function	biological_function	positive regulation of myeloid cell differentiation	positive regulation of hemopoiesis
GO:0045639	GO:0045597	biological_function	biological_function	positive regulation of myeloid cell differentiation	positive regulation of cell differentiation
GO:1902107	GO:0002521	biological_function	biological_function	positive regulation of leukocyte differentiation	leukocyte differentiation
GO:1902107	GO:1903708	biological_function	biological_function	positive regulation of leukocyte differentiation	positive regulation of hemopoiesis
GO:1902107	GO:1902105	biological_function	biological_function	positive regulation of leukocyte differentiation	regulation of leukocyte differentiation
GO:1902107	GO:0045597	biological_function	biological_function	positive regulation of leukocyte differentiation	positive regulation of cell differentiation
GO:0007165	GO:0023052	biological_function	biological_function	signal transduction	signaling
GO:0007165	GO:0007154	biological_function	biological_function	signal transduction	cell communication
GO:0007165	GO:0051716	biological_function	biological_function	signal transduction	cellular response to stimulus
GO:0007165	GO:0050794	biological_function	biological_function	signal transduction	regulation of cellular process
GO:0007165	GO:0009987	biological_function	biological_function	signal transduction	cellular process
GO:0002765	GO:0002764	biological_function	biological_function	immune response-inhibiting signal transduction	immune response-regulating signaling pathway
GO:0002767	GO:0002768	biological_function	biological_function	immune response-inhibiting cell surface receptor signaling pathway	immune response-regulating cell surface receptor signaling pathway
GO:0002767	GO:0002765	biological_function	biological_function	immune response-inhibiting cell surface receptor signaling pathway	immune response-inhibiting signal transduction
GO:0007166	GO:0007165	biological_function	biological_function	cell surface receptor signaling pathway	signal transduction
GO:0002774	GO:0002767	biological_function	biological_function	Fc receptor mediated inhibitory signaling pathway	immune response-inhibiting cell surface receptor signaling pathway
GO:0061844	GO:0019730	biological_function	biological_function	antimicrobial humoral immune response mediated by antimicrobial peptide	antimicrobial humoral response
GO:0002777	GO:0002775	biological_function	biological_function	antimicrobial peptide biosynthetic process	antimicrobial peptide production
GO:0002777	GO:0043043	biological_function	biological_function	antimicrobial peptide biosynthetic process	peptide biosynthetic process
GO:0043043	GO:1901566	biological_function	biological_function	peptide biosynthetic process	organonitrogen compound biosynthetic process
GO:0043043	GO:0043604	biological_function	biological_function	peptide biosynthetic process	amide biosynthetic process
GO:0043043	GO:0006518	biological_function	biological_function	peptide biosynthetic process	peptide metabolic process
GO:0002778	GO:0019731	biological_function	biological_function	antibacterial peptide production	antibacterial humoral response
GO:0002778	GO:0002775	biological_function	biological_function	antibacterial peptide production	antimicrobial peptide production
GO:0019731	GO:0042742	biological_function	biological_function	antibacterial humoral response	defense response to bacterium
GO:0019731	GO:0019730	biological_function	biological_function	antibacterial humoral response	antimicrobial humoral response
GO:0002780	GO:0002778	biological_function	biological_function	antibacterial peptide biosynthetic process	antibacterial peptide production
GO:0002780	GO:0002777	biological_function	biological_function	antibacterial peptide biosynthetic process	antimicrobial peptide biosynthetic process
GO:0002786	GO:0002778	biological_function	biological_function	regulation of antibacterial peptide production	antibacterial peptide production
GO:0002786	GO:0002784	biological_function	biological_function	regulation of antibacterial peptide production	regulation of antimicrobial peptide production
GO:0002786	GO:1900424	biological_function	biological_function	regulation of antibacterial peptide production	regulation of defense response to bacterium
GO:1900424	GO:0042742	biological_function	biological_function	regulation of defense response to bacterium	defense response to bacterium
GO:1900424	GO:0043900	biological_function	biological_function	regulation of defense response to bacterium	regulation of multi-organism process
GO:1900424	GO:0031347	biological_function	biological_function	regulation of defense response to bacterium	regulation of defense response
GO:1900424	GO:0032101	biological_function	biological_function	regulation of defense response to bacterium	regulation of response to external stimulus
GO:1900424	GO:0002831	biological_function	biological_function	regulation of defense response to bacterium	regulation of response to biotic stimulus
GO:0002790	GO:0015833	biological_function	biological_function	peptide secretion	peptide transport
GO:0002790	GO:0046903	biological_function	biological_function	peptide secretion	secretion
GO:0015833	GO:0042886	biological_function	biological_function	peptide transport	amide transport
GO:0015833	GO:0071702	biological_function	biological_function	peptide transport	organic substance transport
[truncated: 20,546 more rows]
