# Supplementary material for: Identification of disease treatment mechanisms through the multiscale interactome
Source: Nat Commun. 2021 Mar 19;12:1796. doi: 10.1038/s41467-021-21770-8 (PMC7979814; doi:10.1038/s41467-021-21770-8)
Supplement: Supplementary file 8 — Supplementary Data 6 [file 41467_2021_21770_MOESM8_ESM.xlsx]

## Sheet: 6_drug_indication_df
drug	drug_name	indication	indication_name
DB00001	Lepirudin	C0040038	Thromboembolism
DB00001	Lepirudin	C0002965	Angina, Unstable
DB00001	Lepirudin	C0040053	thrombosis
DB00002	Cetuximab	C0007102	Malignant Tumor Of Colon
DB00002	Cetuximab	C1168401	head and neck squamous cell carcinoma (HNSCC)
DB00004	Denileukin diftitox	C0079773	cutaneous T-cell lymphoma (CTCL)
DB00005	Etanercept	C0003873	rheumatoid arthritis
DB00005	Etanercept	C3495559	Juvenile Arthritis
DB00005	Etanercept	C0003872	psoriatic arthritis
DB00005	Etanercept	C0038013	ankylosing spondylitis
DB00007	leuprolide	C0034013	precocious puberty
DB00007	leuprolide	C0014175	endometriosis
DB00007	leuprolide	C0376358	Malignant Neoplasm Of Prostate
DB00007	leuprolide	C0042133	Uterine Fibroids
DB00007	leuprolide	C0021359	infertility
DB00007	leuprolide	C0021361	Female Infertility
DB00007	leuprolide	C1458155	Mammary Neoplasms
DB00007	leuprolide	C0014170	Endometrial Neoplasms
DB00007	leuprolide	C0023267	Fibroid Tumor
DB00007	leuprolide	C0919267	Ovarian Neoplasm
DB00007	leuprolide	C2937421	Prostatic Hyperplasia
DB00007	leuprolide	C0033578	Prostatic Neoplasms
DB00008	Peginterferon alfa-2a	C0524910	Hepatitis C, Chronic
DB00008	Peginterferon alfa-2a	C0524909	Hepatitis B, Chronic
DB00008	Peginterferon alfa-2a	C0276535	Aids With Kaposi'S Sarcoma
DB00008	Peginterferon alfa-2a	C0023443	hairy cell leukemia
DB00008	Peginterferon alfa-2a	C0025202	melanoma
DB00008	Peginterferon alfa-2a	C0006118	Brain Neoplasms
DB00008	Peginterferon alfa-2a	C2239176	hepatocellular carcinoma (HCC)
DB00008	Peginterferon alfa-2a	C0007134	renal cell carcinoma (RCC)
DB00008	Peginterferon alfa-2a	C0009404	Colorectal Neoplasms
DB00008	Peginterferon alfa-2a	C0018916	Hemangioma
DB00008	Peginterferon alfa-2a	C1540912	hypereosinophilic syndrome (HES)
DB00008	Peginterferon alfa-2a	C0024437	macular degeneration
DB00008	Peginterferon alfa-2a	C0026764	multiple myeloma
DB00008	Peginterferon alfa-2a	C0026948	Mycosis Fungoides
DB00008	Peginterferon alfa-2a	C0036220	Kaposi sarcoma
DB00008	Peginterferon alfa-2a	C0036920	Sezary Syndrome
DB00008	Peginterferon alfa-2a	C0037286	Skin Neoplasms
DB00008	Peginterferon alfa-2a	C0037299	skin ulcer
DB00008	Peginterferon alfa-2a	C0040028	Thrombocythemia, Essential
DB00009	Alteplase	C0948008	Ischemic Stroke
DB00009	Alteplase	C0034065	pulmonary embolism (PE)
DB00009	Alteplase	C0027051	Myocardial Infarction
DB00009	Alteplase	C0040053	thrombosis
DB00010	Sermorelin	C0013338	Pituitary Dwarfism
DB00010	Sermorelin	C0343755	Hiv Wasting Syndrome
DB00010	Sermorelin	C0021359	infertility
DB00013	Urokinase	C0034065	pulmonary embolism (PE)
DB00013	Urokinase	C0010072	Coronary Thrombosis
DB00013	Urokinase	C0027051	Myocardial Infarction
DB00013	Urokinase	C0042487	Venous Thrombosis
DB00013	Urokinase	C0040053	thrombosis
DB00014	goserelin-acetate	C0014175	endometriosis
DB00014	goserelin-acetate	C0006142	Malignant Neoplasm Of Breast
DB00015	Reteplase	C0018802	congestive heart failure
DB00015	Reteplase	C0027051	Myocardial Infarction
DB00015	Reteplase	C0034065	pulmonary embolism (PE)
DB00015	Reteplase	C0040053	thrombosis
DB00015	Reteplase	C0242973	Ventricular Dysfunction
DB00016	Erythropoietin	C0002871	anemia
DB00017	Salmon Calcitonin	C0029458	Osteoporosis, Postmenopausal
DB00017	Salmon Calcitonin	C0029401	Osteitis Deformans
DB00017	Salmon Calcitonin	C0020437	hypercalcemia
DB00017	Salmon Calcitonin	C0029456	osteoporosis
DB00020	sargramostim	C1458155	Mammary Neoplasms
DB00020	sargramostim	C0019829	Hodgkin's lymphoma
DB00020	sargramostim	C0023449	Acute Lymphocytic Leukemia
DB00022	Peginterferon alfa-2b	C0524910	Hepatitis C, Chronic
DB00022	Peginterferon alfa-2b	C0006118	Brain Neoplasms
DB00022	Peginterferon alfa-2b	C2239176	hepatocellular carcinoma (HCC)
DB00022	Peginterferon alfa-2b	C0007134	renal cell carcinoma (RCC)
DB00022	Peginterferon alfa-2b	C0009404	Colorectal Neoplasms
DB00022	Peginterferon alfa-2b	C0018916	Hemangioma
DB00022	Peginterferon alfa-2b	C1540912	hypereosinophilic syndrome (HES)
DB00022	Peginterferon alfa-2b	C0023443	hairy cell leukemia
DB00022	Peginterferon alfa-2b	C0024437	macular degeneration
DB00022	Peginterferon alfa-2b	C0025202	melanoma
DB00022	Peginterferon alfa-2b	C0026764	multiple myeloma
DB00022	Peginterferon alfa-2b	C0026948	Mycosis Fungoides
DB00022	Peginterferon alfa-2b	C0036220	Kaposi sarcoma
DB00022	Peginterferon alfa-2b	C0036920	Sezary Syndrome
DB00022	Peginterferon alfa-2b	C0037286	Skin Neoplasms
DB00022	Peginterferon alfa-2b	C0037299	skin ulcer
DB00022	Peginterferon alfa-2b	C0040028	Thrombocythemia, Essential
DB00026	Anakinra	C0003873	rheumatoid arthritis
DB00026	Anakinra	C2316212	Cryopyrin-Associated Periodic Syndromes
DB00026	Anakinra	C0409818	Chronic Infantile Neurological, Cutaneous, and Articular Syndrome
DB00030	insulin human	C0011854	Diabetes Mellitus, Insulin-Dependent
DB00030	insulin human	C0011860	Diabetes Mellitus, Non-Insulin-Dependent
DB00030	insulin human	C0011849	diabetes mellitus
DB00030	insulin human	C2748055	Hypoinsulinaemia
DB00030	insulin human	C0021655	Insulin Resistance
DB00031	Tenecteplase	C0027051	Myocardial Infarction
DB00031	Tenecteplase	C0010072	Coronary Thrombosis
DB00031	Tenecteplase	C0040053	thrombosis
DB00035	Desmopressin	C0019069	Hemophilia A
DB00035	Desmopressin	C0011848	Diabetes Insipidus
DB00035	Desmopressin	C0018924	Hemarthrosis
DB00035	Desmopressin	C0019080	hemorrhage
DB00035	Desmopressin	C0041948	Uremia
DB00036	Coagulation factor VIIa Recombinant Human	C0019069	Hemophilia A
DB00036	Coagulation factor VIIa Recombinant Human	C0008533	Hemophilia B
DB00036	Coagulation factor VIIa Recombinant Human	C0040015	Thrombasthenia
DB00036	Coagulation factor VIIa Recombinant Human	C0015503	Factor Vii Deficiency
DB00036	Coagulation factor VIIa Recombinant Human	C0019080	hemorrhage
DB00038	Oprelvekin	C0040034	thrombocytopenia
DB00039	palifermin	C0376545	Hematologic Neoplasms
DB00040	Glucagon recombinant	C0020615	hypoglycemia
DB00040	Glucagon recombinant	C0002792	Anaphylaxis
DB00040	Glucagon recombinant	C0428977	bradycardia
DB00040	Glucagon recombinant	C0036980	Shock, Cardiogenic
DB00040	Glucagon recombinant	C0011849	diabetes mellitus
DB00041	aldesleukin	C0023467	Leukemia, Myelocytic, Acute
DB00041	aldesleukin	C0007134	renal cell carcinoma (RCC)
DB00041	aldesleukin	C0009404	Colorectal Neoplasms
DB00041	aldesleukin	C0024305	non-Hodgkin lymphoma (NHL)
DB00041	aldesleukin	C0025202	melanoma
DB00041	aldesleukin	C0026764	multiple myeloma
DB00043	omalizumab	C0004096	asthma
DB00043	omalizumab	C0020517	Hypersensitivity
DB00046	Insulin Lispro	C0011854	Diabetes Mellitus, Insulin-Dependent
DB00046	Insulin Lispro	C0011860	Diabetes Mellitus, Non-Insulin-Dependent
DB00046	Insulin Lispro	C0011849	diabetes mellitus
DB00046	Insulin Lispro	C0020456	hyperglycemia
DB00046	Insulin Lispro	C2748055	Hypoinsulinaemia
DB00047	Insulin Glargine	C0011854	Diabetes Mellitus, Insulin-Dependent
DB00047	Insulin Glargine	C0011860	Diabetes Mellitus, Non-Insulin-Dependent
DB00047	Insulin Glargine	C0011849	diabetes mellitus
DB00047	Insulin Glargine	C0020456	hyperglycemia
DB00047	Insulin Glargine	C2748055	Hypoinsulinaemia
DB00048	Collagenase clostridium histolyticum	C0030848	Peyronie's disease
DB00048	Collagenase clostridium histolyticum	C0037299	skin ulcer
DB00051	Adalimumab	C0003873	rheumatoid arthritis
DB00051	Adalimumab	C3495559	Juvenile Arthritis
DB00051	Adalimumab	C0003872	psoriatic arthritis
DB00051	Adalimumab	C0038013	ankylosing spondylitis
DB00051	Adalimumab	C0010346	Crohn's disease
DB00051	Adalimumab	C0009324	ulcerative colitis
DB00051	Adalimumab	C0162836	Hidradenitis Suppurativa
DB00052	Somatropin recombinant	C0151686	Growth retardation
DB00052	Somatropin recombinant	C0032897	Prader-Willi Syndrome
DB00052	Somatropin recombinant	C0013338	Pituitary Dwarfism
DB00052	Somatropin recombinant	C0041408	Turner Syndrome
DB00052	Somatropin recombinant	C0878787	Growth Failure
DB00052	Somatropin recombinant	C0001206	acromegaly
DB00052	Somatropin recombinant	C0343755	Hiv Wasting Syndrome
DB00056	Gemtuzumab ozogamicin	C0023467	Leukemia, Myelocytic, Acute
DB00056	Gemtuzumab ozogamicin	C0023479	Acute Myelomonocytic Leukemia
DB00060	INTERFERON BETA-1A,RECOMBINANT	C0751967	Multiple Sclerosis, Relapsing-Remitting
DB00060	INTERFERON BETA-1A,RECOMBINANT	C0006118	Brain Neoplasms
DB00060	INTERFERON BETA-1A,RECOMBINANT	C2239176	hepatocellular carcinoma (HCC)
DB00060	INTERFERON BETA-1A,RECOMBINANT	C0007134	renal cell carcinoma (RCC)
DB00060	INTERFERON BETA-1A,RECOMBINANT	C0009404	Colorectal Neoplasms
DB00060	INTERFERON BETA-1A,RECOMBINANT	C0018916	Hemangioma
DB00060	INTERFERON BETA-1A,RECOMBINANT	C0524910	Hepatitis C, Chronic
DB00060	INTERFERON BETA-1A,RECOMBINANT	C1540912	hypereosinophilic syndrome (HES)
DB00060	INTERFERON BETA-1A,RECOMBINANT	C0023443	hairy cell leukemia
DB00060	INTERFERON BETA-1A,RECOMBINANT	C0024437	macular degeneration
DB00060	INTERFERON BETA-1A,RECOMBINANT	C0025202	melanoma
DB00060	INTERFERON BETA-1A,RECOMBINANT	C0026764	multiple myeloma
DB00060	INTERFERON BETA-1A,RECOMBINANT	C0026948	Mycosis Fungoides
DB00060	INTERFERON BETA-1A,RECOMBINANT	C0036220	Kaposi sarcoma
DB00060	INTERFERON BETA-1A,RECOMBINANT	C0036920	Sezary Syndrome
DB00060	INTERFERON BETA-1A,RECOMBINANT	C0037286	Skin Neoplasms
DB00060	INTERFERON BETA-1A,RECOMBINANT	C0037299	skin ulcer
DB00060	INTERFERON BETA-1A,RECOMBINANT	C0040028	Thrombocythemia, Essential
DB00063	eptifibatide	C0948089	acute coronary syndrome (ACS)
DB00063	eptifibatide	C0027051	Myocardial Infarction
DB00063	eptifibatide	C0002965	Angina, Unstable
DB00063	eptifibatide	C0040053	thrombosis
DB00065	Infliximab	C0010346	Crohn's disease
DB00065	Infliximab	C0009324	ulcerative colitis
DB00065	Infliximab	C0003873	rheumatoid arthritis
DB00065	Infliximab	C0038013	ankylosing spondylitis
DB00065	Infliximab	C0003872	psoriatic arthritis
DB00065	Infliximab	C3495559	Juvenile Arthritis
DB00067	vasopressin	C0019069	Hemophilia A
DB00067	vasopressin	C0019080	hemorrhage
DB00067	vasopressin	C0011848	Diabetes Insipidus
DB00067	vasopressin	C0017181	Gastrointestinal Hemorrhage
DB00067	vasopressin	C0042514	ventricular tachycardia (VT)
DB00067	vasopressin	C0042510	ventricular fibrillation (VF)
DB00068	Interferon beta-1b	C0751967	Multiple Sclerosis, Relapsing-Remitting
DB00068	Interferon beta-1b	C0026769	multiple sclerosis
DB00068	Interferon beta-1b	C0006118	Brain Neoplasms
DB00068	Interferon beta-1b	C2239176	hepatocellular carcinoma (HCC)
DB00068	Interferon beta-1b	C0007134	renal cell carcinoma (RCC)
DB00068	Interferon beta-1b	C0009404	Colorectal Neoplasms
DB00068	Interferon beta-1b	C0018916	Hemangioma
DB00068	Interferon beta-1b	C0524910	Hepatitis C, Chronic
DB00068	Interferon beta-1b	C1540912	hypereosinophilic syndrome (HES)
DB00068	Interferon beta-1b	C0023443	hairy cell leukemia
DB00068	Interferon beta-1b	C0024437	macular degeneration
DB00068	Interferon beta-1b	C0025202	melanoma
DB00068	Interferon beta-1b	C0026764	multiple myeloma
DB00068	Interferon beta-1b	C0026948	Mycosis Fungoides
DB00068	Interferon beta-1b	C0036220	Kaposi sarcoma
DB00068	Interferon beta-1b	C0036920	Sezary Syndrome
DB00068	Interferon beta-1b	C0037286	Skin Neoplasms
DB00068	Interferon beta-1b	C0037299	skin ulcer
DB00068	Interferon beta-1b	C0040028	Thrombocythemia, Essential
DB00072	trastuzumab	C1458155	Mammary Neoplasms
DB00073	Rituximab	C0024305	non-Hodgkin lymphoma (NHL)
DB00073	Rituximab	C0023434	chronic lymphocytic leukemia (CLL)
DB00073	Rituximab	C0003873	rheumatoid arthritis
DB00073	Rituximab	C0079731	B-Cell Lymphomas
DB00078	Ibritumomab tiuxetan	C0024301	follicular lymphoma
DB00078	Ibritumomab tiuxetan	C0079731	B-Cell Lymphomas
DB00078	Ibritumomab tiuxetan	C0024305	non-Hodgkin lymphoma (NHL)
DB00082	Pegvisomant	C0001206	acromegaly
DB00087	Alemtuzumab	C0751967	Multiple Sclerosis, Relapsing-Remitting
DB00087	Alemtuzumab	C0023434	chronic lymphocytic leukemia (CLL)
DB00091	cyclosporine	C0003873	rheumatoid arthritis
DB00091	cyclosporine	C0013238	dry eye syndrome
DB00091	cyclosporine	C0022575	Keratoconjunctivitis Sicca
DB00091	cyclosporine	C0033860	psoriasis
DB00091	cyclosporine	C0017668	Focal Glomerulosclerosis
DB00091	cyclosporine	C0024141	Lupus Erythematosus, Systemic
DB00091	cyclosporine	C0026896	myasthenia gravis
DB00091	cyclosporine	C0004096	asthma
DB00092	alefacept	C0033860	psoriasis
DB00095	efalizumab	C0033860	psoriasis
DB00099	Filgrastim	C0221023	Cyclic neutropenia
DB00100	Coagulation Factor IX	C0008533	Hemophilia B
DB00100	Coagulation Factor IX	C0015503	Factor Vii Deficiency
DB00100	Coagulation Factor IX	C0019069	Hemophilia A
DB00100	Coagulation Factor IX	C0020640	Inherited Factor Ii Deficiency
DB00100	Coagulation Factor IX	C0019080	hemorrhage
DB00102	Becaplermin	C0037299	skin ulcer
DB00104	octreotide	C0001206	acromegaly
DB00104	octreotide	C0024586	Malignant Carcinoid Syndrome
DB00104	octreotide	C0001430	Adenoma
DB00104	octreotide	C0030297	Pancreatic Neoplasm
DB00104	octreotide	C0032019	Pituitary Neoplasms
DB00104	octreotide	C0011991	diarrhea
DB00104	octreotide	C0007095	carcinoid tumors
DB00106	Abarelix	C0376358	Malignant Neoplasm Of Prostate
DB00107	oxytocin	C0032787	Postoperative Complications
DB00108	Natalizumab	C0026769	multiple sclerosis
DB00108	Natalizumab	C0010346	Crohn's disease
DB00110	palivizumab	C0006287	Bronchopulmonary Dysplasia
DB00110	palivizumab	C0151526	Premature Birth
DB00112	Bevacizumab	C1621958	Glioblastoma Multiforme
DB00115	cyanocobalamin	C0162316	Iron Deficiency Anemia
DB00115	cyanocobalamin	C0042847	Vitamin B 12 Deficiency
DB00115	cyanocobalamin	C0011882	Diabetic Neuropathies
DB00115	cyanocobalamin	C0026769	multiple sclerosis
DB00115	cyanocobalamin	C1394891	Intrinsic Factor Deficiency
DB00115	cyanocobalamin	C0002871	anemia
DB00115	cyanocobalamin	C0007570	celiac disease
DB00121	Biotin	C0162429	Malnutrition
DB00122	Choline	C0917801	Sleeplessness
DB00122	Choline	C0162429	Malnutrition
DB00122	Choline	C0020473	hyperlipidemia
DB00126	Vitamin C	C0025637	methemoglobinemia
DB00126	Vitamin C	C0268483	tyrosinemia
DB00128	L-Aspartic Acid	C0020621	hypokalemia
DB00130	glutamine-(l)	C0162429	Malnutrition
DB00130	glutamine-(l)	C0011991	diarrhea
DB00130	glutamine-(l)	C0231528	muscle pain
DB00130	glutamine-(l)	C0003862	joint pain
DB00130	glutamine-(l)	C0009324	ulcerative colitis
DB00130	glutamine-(l)	C0010346	Crohn's disease
DB00130	glutamine-(l)	C0003467	anxiety
DB00130	glutamine-(l)	C0917801	Sleeplessness
DB00131	Adenosine monophosphate	C0162429	Malnutrition
DB00133	L-Serine	C0017612	Glaucoma, Open-Angle
DB00136	calcitriol	C0020598	hypocalcemia
DB00136	calcitriol	C0085682	hypophosphatemia
DB00136	calcitriol	C0020626	hypoparathyroidism
DB00136	calcitriol	C0033860	psoriasis
DB00136	calcitriol	C0022661	chronic renal failure
DB00136	calcitriol	C0029456	osteoporosis
DB00136	calcitriol	C0035579	rickets
DB00136	calcitriol	C0042870	vitamin D deficiency
DB00136	calcitriol	C0020502	hyperparathyroidism
DB00136	calcitriol	C0042875	vitamin E deficiency
DB00136	calcitriol	C0042842	Vitamin A Deficiency
DB00139	Succinic acid	C0162316	Iron Deficiency Anemia
DB00139	Succinic acid	C0041582	Ulcer
DB00139	Succinic acid	C0162429	Malnutrition
DB00145	Glycine	C0010200	Coughing
DB00145	Glycine	C0027424	Nasal congestion (finding)
DB00145	Glycine	C2607914	Allergic Rhinitis (Disorder)
DB00145	Glycine	C0035455	Rhinitis
DB00145	Glycine	C0030920	Peptic Ulcer
DB00146	Calcidiol	C0020598	hypocalcemia
DB00146	Calcidiol	C0035579	rickets
DB00146	Calcidiol	C0085682	hypophosphatemia
DB00146	Calcidiol	C0020626	hypoparathyroidism
DB00146	Calcidiol	C0022661	chronic renal failure
DB00146	Calcidiol	C0029456	osteoporosis
DB00146	Calcidiol	C0042870	vitamin D deficiency
DB00151	L-Cysteine	C0002726	Amyloidosis
DB00151	L-Cysteine	C0006267	Bronchiectasis
DB00151	L-Cysteine	C1408258	Kidney; Damage
DB00152	thiamine	C0042847	Vitamin B 12 Deficiency
DB00152	thiamine	C0349464	Wernicke-Korsakoff Syndrome
DB00152	thiamine	C0039841	thiamine deficiency
DB00153	ergocalciferol	C0042870	vitamin D deficiency
DB00153	ergocalciferol	C0029442	osteomalacia
DB00153	ergocalciferol	C0035579	rickets
DB00153	ergocalciferol	C0029456	osteoporosis
DB00153	ergocalciferol	C0020598	hypocalcemia
DB00153	ergocalciferol	C0029458	Osteoporosis, Postmenopausal
DB00153	ergocalciferol	C0020626	hypoparathyroidism
DB00153	ergocalciferol	C0001122	Acidosis
DB00153	ergocalciferol	C0015624	Fanconi Syndrome
DB00153	ergocalciferol	C0085682	hypophosphatemia
DB00153	ergocalciferol	C0042842	Vitamin A Deficiency
DB00158	folic-acid	C0162316	Iron Deficiency Anemia
DB00158	folic-acid	C0016412	Folic Acid Deficiency
DB00158	folic-acid	C0002871	anemia
DB00158	folic-acid	C0002888	megaloblastic anemia
DB00158	folic-acid	C0007570	celiac disease
DB00158	folic-acid	C0042847	Vitamin B 12 Deficiency
DB00159	icosapent	C0020557	hypertriglyceridemia
DB00159	icosapent	C0010674	cystic fibrosis
DB00159	icosapent	C0011860	Diabetes Mellitus, Non-Insulin-Dependent
DB00159	icosapent	C0011881	diabetic nephropathy
DB00162	retinol	C0042842	Vitamin A Deficiency
DB00162	retinol	C0702166	Acne
DB00162	retinol	C0042870	vitamin D deficiency
DB00162	retinol	C0022593	keratosis
DB00163	Vitamin E	C0042875	vitamin E deficiency
DB00163	Vitamin E	C0002395	Alzheimer's disease
DB00163	Vitamin E	C0004096	asthma
DB00163	Vitamin E	C0003873	rheumatoid arthritis
DB00163	Vitamin E	C0004153	atherosclerosis
DB00165	pyridoxine	C1849508	EPILEPSY, PYRIDOXINE-DEPENDENT
DB00165	pyridoxine	C0936215	vitamin B6 deficiency
DB00169	cholecalciferol	C0029458	Osteoporosis, Postmenopausal
DB00169	cholecalciferol	C0020626	hypoparathyroidism
DB00169	cholecalciferol	C0035579	rickets
DB00169	cholecalciferol	C0020598	hypocalcemia
DB00169	cholecalciferol	C0029442	osteomalacia
DB00169	cholecalciferol	C0029456	osteoporosis
DB00169	cholecalciferol	C0022661	chronic renal failure
DB00169	cholecalciferol	C0042870	vitamin D deficiency
DB00169	cholecalciferol	C0010346	Crohn's disease
DB00169	cholecalciferol	C0024121	Lung Neoplasms
DB00169	cholecalciferol	C0033860	psoriasis
DB00169	cholecalciferol	C0037286	Skin Neoplasms
DB00169	cholecalciferol	C0042842	Vitamin A Deficiency
DB00175	pravastatin	C0038454	stroke
DB00175	pravastatin	C0020479	Hyperlipoproteinemia Type Iii
DB00175	pravastatin	C0020443	hypercholesterolemia
DB00175	pravastatin	C0020557	hypertriglyceridemia
DB00175	pravastatin	C0020474	Hyperlipidemia, Familial Combined
DB00175	pravastatin	C0003850	arteriosclerosis
DB00175	pravastatin	C0027051	Myocardial Infarction
DB00175	pravastatin	C0020473	hyperlipidemia
DB00175	pravastatin	C0020476	Hyperlipoproteinemias
DB00176	fluvoxamine	C0028768	obsessive compulsive disorder (OCD)
DB00177	valsartan	C0020538	Hypertensive disease
DB00177	valsartan	C0011881	diabetic nephropathy
DB00177	valsartan	C0018802	congestive heart failure
DB00177	valsartan	C0242698	Ventricular Dysfunction, Left
DB00178	ramipril	C0038454	stroke
DB00178	ramipril	C0020538	Hypertensive disease
DB00178	ramipril	C0018802	congestive heart failure
DB00178	ramipril	C0011849	diabetes mellitus
DB00178	ramipril	C0730345	Microalbuminuria
DB00178	ramipril	C0027051	Myocardial Infarction
DB00179	masoprocol	C0020456	hyperglycemia
DB00179	masoprocol	C0022593	keratosis
DB00180	flunisolide	C2607914	Allergic Rhinitis (Disorder)
DB00180	flunisolide	C0004096	asthma
DB00180	flunisolide	C0035457	Rhinitis, Allergic, Perennial
DB00181	baclofen	C0026769	multiple sclerosis
DB00181	baclofen	C0005697	neurogenic bladder
DB00181	baclofen	C0007789	Cerebral Palsy
DB00181	baclofen	C0020179	Huntington's disease
DB00181	baclofen	C0037930	Spinal Cord Neoplasms
DB00181	baclofen	C0038018	Spondylolysis
DB00181	baclofen	C0040997	Trigeminal Neuralgia
DB00181	baclofen	C0037763	spasms
DB00182	Amphetamine	C0028754	obesity
DB00182	Amphetamine	C1263846	attention-deficit/hyperactivity disorder (ADHD)
DB00182	Amphetamine	C0027404	narcolepsy
DB00186	lorazepam	C0238111	Lennox-Gastaut Syndrome
DB00186	lorazepam	C0014553	Absence Epilepsy
DB00186	lorazepam	C0014550	Epilepsies, Myoclonic
DB00186	lorazepam	C0270846	Epileptic drop attack
DB00186	lorazepam	C0003467	anxiety
DB00186	lorazepam	C0038220	status epilepticus
DB00186	lorazepam	C0030319	panic disorders
DB00186	lorazepam	C0021603	Sleep Initiation And Maintenance Disorders
DB00186	lorazepam	C0014544	epilepsy
DB00187	esmolol	C0004238	atrial fibrillation (AF)
DB00187	esmolol	C0039240	Supraventricular Tachycardia
DB00187	esmolol	C0042514	ventricular tachycardia (VT)
DB00188	bortezomib	C0026764	multiple myeloma
DB00188	bortezomib	C0334634	Malignant lymphoma, lymphocytic, intermediate differentiation, diffuse
DB00189	Ethchlorvynol	C0917801	Sleeplessness
DB00189	Ethchlorvynol	C0021603	Sleep Initiation And Maintenance Disorders
DB00190	carbidopa	C0030567	Parkinson's Disease
DB00190	carbidopa	C0242422	Parkinsonian Disorders
DB00191	phentermine	C0020649	hypotension
DB00191	phentermine	C0028754	obesity
DB00193	tramadol	C0150055	chronic pain
DB00193	tramadol	C0029408	osteoarthritis
DB00193	tramadol	C0030193	Pain
DB00193	tramadol	C0235063	respiratory depression
DB00195	betaxolol	C0020538	Hypertensive disease
DB00195	betaxolol	C0028840	ocular hypertension
DB00195	betaxolol	C0017612	Glaucoma, Open-Angle
DB00195	betaxolol	C0017601	glaucoma
DB00196	fluconazole	C0025289	meningitis
DB00199	erythromycin	C0155862	Streptococcal Pneumonia
DB00199	erythromycin	C0025289	meningitis
DB00199	erythromycin	C0008311	Cholangitis
DB00199	erythromycin	C2242472	Infection of bone
DB00199	erythromycin	C0042029	Urinary tract infection
DB00199	erythromycin	C0017160	gastroenteritis
DB00199	erythromycin	C0702166	Acne
DB00200	Hydroxocobalamin	C0042847	Vitamin B 12 Deficiency
DB00200	Hydroxocobalamin	C0007570	celiac disease
DB00200	Hydroxocobalamin	C0020550	hyperthyroidism
DB00200	Hydroxocobalamin	C0024523	Malabsorption Syndrome
DB00200	Hydroxocobalamin	C0346647	Malignant Neoplasm Of Pancreas
DB00200	Hydroxocobalamin	C0011882	Diabetic Neuropathies
DB00200	Hydroxocobalamin	C0026769	multiple sclerosis
DB00200	Hydroxocobalamin	C0002871	anemia
DB00201	caffeine	C2607914	Allergic Rhinitis (Disorder)
DB00201	caffeine	C0030193	Pain
DB00201	caffeine	C0004604	Back Pain
DB00201	caffeine	C0003862	joint pain
DB00201	caffeine	C0026838	Muscle Spasticity
DB00201	caffeine	C0027424	Nasal congestion (finding)
DB00201	caffeine	C0013390	Dysmenorrhea
DB00201	caffeine	C0149931	Migraine Disorders
DB00201	caffeine	C0003578	Apnea
DB00201	caffeine	C0015672	fatigue
DB00201	caffeine	C0013144	drowsiness
DB00203	sildenafil	C2973725	pulmonary arterial hypertension (PAH)
DB00203	sildenafil	C0242350	erectile dysfunction
DB00206	reserpine	C0033975	Psychotic Disorders
DB00206	reserpine	C0020538	Hypertensive disease
DB00206	reserpine	C0085580	Essential Hypertension
DB00206	reserpine	C0013384	Dyskinetic Syndrome
DB00207	azithromycin	C0155862	Streptococcal Pneumonia
DB00207	azithromycin	C0029882	Otitis Media
DB00207	azithromycin	C0702166	Acne
DB00207	azithromycin	C0032285	pneumonia
DB00208	ticlopidine	C0038454	stroke
DB00208	ticlopidine	C0040053	thrombosis
DB00209	trospium	C0042023	Increased frequency of micturition
DB00209	trospium	C0085606	Urgency of micturition
DB00209	trospium	C0878773	Overactive Bladder
DB00209	trospium	C0042024	urinary incontinence
DB00210	adapalene	C0702166	Acne
DB00211	midodrine	C0020651	Hypotension, Orthostatic
DB00211	midodrine	C0042024	urinary incontinence
DB00211	midodrine	C0020649	hypotension
DB00213	pantoprazole	C0043515	Zollinger-Ellison syndrome
DB00213	pantoprazole	C0017168	gastroesophageal reflux disease (GERD)
DB00213	pantoprazole	C0027662	Multiple Endocrine Neoplasia
DB00213	pantoprazole	C0030920	Peptic Ulcer
DB00213	pantoprazole	C0041582	Ulcer
DB00213	pantoprazole	C0014868	Esophagitis
DB00214	torasemide	C0020538	Hypertensive disease
DB00214	torasemide	C0013604	edema
DB00214	torasemide	C0018802	congestive heart failure
DB00214	torasemide	C0022661	chronic renal failure
DB00214	torasemide	C0022660	Kidney Failure, Acute
DB00214	torasemide	C0023890	hepatic cirrhosis
DB00214	torasemide	C0027726	nephrotic syndrome
DB00214	torasemide	C0034063	Pulmonary Edema
DB00215	citalopram	C1269683	Major Depressive Disorder
DB00215	citalopram	C0011581	Depressive disorder
DB00215	citalopram	C0011882	Diabetic Neuropathies
DB00216	eletriptan	C0149931	Migraine Disorders
DB00218	moxifloxacin	C0031154	peritonitis
DB00218	moxifloxacin	C0155862	Streptococcal Pneumonia
DB00218	moxifloxacin	C0008677	Bronchitis, Chronic
DB00218	moxifloxacin	C0876973	Infectious Disease Of Lung
DB00218	moxifloxacin	C0032285	pneumonia
DB00218	moxifloxacin	C0037199	sinusitis
DB00218	moxifloxacin	C0010692	Cystitis
DB00218	moxifloxacin	C0034186	pyelonephritis
DB00222	glimepiride	C0011860	Diabetes Mellitus, Non-Insulin-Dependent
DB00222	glimepiride	C0003811	Cardiac Arrhythmia
DB00222	glimepiride	C0020456	hyperglycemia
DB00222	glimepiride	C0011849	diabetes mellitus
DB00223	DIFLORASONE	C0015230	Exanthema
DB00223	DIFLORASONE	C0079773	cutaneous T-cell lymphoma (CTCL)
DB00223	DIFLORASONE	C0024138	Lupus Erythematosus, Discoid
DB00223	DIFLORASONE	C0011616	contact dermatitis
DB00223	DIFLORASONE	C0036508	seborrheic dermatitis
DB00223	DIFLORASONE	C0011615	Dermatitis, Atopic
DB00223	DIFLORASONE	C0015456	Facial Dermatoses
DB00226	guanadrel	C0020538	Hypertensive disease
DB00227	lovastatin	C0020473	hyperlipidemia
DB00227	lovastatin	C0020443	hypercholesterolemia
DB00227	lovastatin	C0473527	Hypoalphalipoproteinemias
DB00227	lovastatin	C0020474	Hyperlipidemia, Familial Combined
DB00227	lovastatin	C0020557	hypertriglyceridemia
DB00227	lovastatin	C0003850	arteriosclerosis
DB00227	lovastatin	C0020476	Hyperlipoproteinemias
DB00227	lovastatin	C0010068	coronary heart disease
DB00227	lovastatin	C0027051	Myocardial Infarction
DB00230	pregabalin	C0032768	postherpetic neuralgia
DB00230	pregabalin	C0014544	epilepsy
DB00230	pregabalin	C0031117	peripheral neuropathy
DB00230	pregabalin	C0036572	seizures
DB00231	Temazepam	C0917801	Sleeplessness
DB00231	Temazepam	C0021603	Sleep Initiation And Maintenance Disorders
DB00232	methyclothiazide	C0020538	Hypertensive disease
DB00232	methyclothiazide	C0013604	edema
DB00232	methyclothiazide	C0018802	congestive heart failure
DB00232	methyclothiazide	C0027726	nephrotic syndrome
DB00233	aminosalicylate	C0041296	tuberculosis
DB00233	aminosalicylate	C0010346	Crohn's disease
DB00233	aminosalicylate	C0021390	inflammatory bowel disease
DB00233	aminosalicylate	C0009324	ulcerative colitis
DB00234	reboxetine	C1269683	Major Depressive Disorder
DB00235	milrinone	C0018802	congestive heart failure
DB00237	butabarbital	C0013428	Dysuria
DB00237	butabarbital	C0917801	Sleeplessness
DB00237	butabarbital	C0021603	Sleep Initiation And Maintenance Disorders
DB00240	ALCLOMETASONE	C0011616	contact dermatitis
DB00240	ALCLOMETASONE	C0015230	Exanthema
DB00240	ALCLOMETASONE	C0079773	cutaneous T-cell lymphoma (CTCL)
DB00240	ALCLOMETASONE	C0011615	Dermatitis, Atopic
DB00240	ALCLOMETASONE	C0036508	seborrheic dermatitis
DB00240	ALCLOMETASONE	C0024138	Lupus Erythematosus, Discoid
DB00240	ALCLOMETASONE	C0011603	dermatitis
DB00240	ALCLOMETASONE	C0015456	Facial Dermatoses
DB00241	butalbital	C0149931	Migraine Disorders
DB00241	butalbital	C0018681	headache
DB00242	cladribine	C0023443	hairy cell leukemia
DB00242	cladribine	C0002871	anemia
DB00242	cladribine	C0023434	chronic lymphocytic leukemia (CLL)
DB00242	cladribine	C0079773	cutaneous T-cell lymphoma (CTCL)
DB00242	cladribine	C0024305	non-Hodgkin lymphoma (NHL)
DB00242	cladribine	C0026769	multiple sclerosis
DB00243	ranolazine	C0002962	angina pectoris
DB00244	mesalazine	C0009324	ulcerative colitis
DB00244	mesalazine	C0014356	Enterocolitis
DB00244	mesalazine	C0021390	inflammatory bowel disease
DB00245	Benzatropine	C0015371	Extrapyramidal Disorders
DB00245	Benzatropine	C0030567	Parkinson's Disease
DB00245	Benzatropine	C0242422	Parkinsonian Disorders
DB00245	Benzatropine	C0013384	Dyskinetic Syndrome
DB00246	ziprasidone	C0036341	schizophrenia
DB00246	ziprasidone	C0005586	bipolar disorder
DB00248	cabergoline	C0020514	hyperprolactinemia
DB00248	cabergoline	C0030567	Parkinson's Disease
DB00248	cabergoline	C0032000	Pituitary Adenoma
DB00248	cabergoline	C0242422	Parkinsonian Disorders
DB00248	cabergoline	C0033375	Prolactinoma
DB00248	cabergoline	C0013384	Dyskinetic Syndrome
DB00250	dapsone	C0702166	Acne
DB00252	phenytoin	C0038220	status epilepticus
DB00252	phenytoin	C0014544	epilepsy
DB00252	phenytoin	C0494475	Tonic - clonic seizures
DB00252	phenytoin	C0238111	Lennox-Gastaut Syndrome
DB00252	phenytoin	C0014549	Tonic-Clonic Epilepsy
DB00252	phenytoin	C0234974	Simple Partial Seizures
DB00252	phenytoin	C0149958	Complex Partial Seizures
DB00252	phenytoin	C0014556	Epilepsy, Temporal Lobe
DB00252	phenytoin	C0036572	seizures
DB00253	medrysone	C0035854	rosacea
DB00253	medrysone	C0022073	Iridocyclitis
DB00253	medrysone	C0042164	Uveitis
DB00253	medrysone	C0010043	Corneal Ulcer
DB00253	medrysone	C0014583	episcleritis
DB00253	medrysone	C0013182	Drug Allergy
DB00253	medrysone	C0009763	conjunctivitis
DB00254	doxycycline	C0037199	sinusitis
DB00254	doxycycline	C0035585	Rickettsia Infections
DB00254	doxycycline	C0008149	Chlamydia Infections
DB00254	doxycycline	C0032227	Pleural Effusion Disorder
DB00254	doxycycline	C0702166	Acne
DB00254	doxycycline	C0031099	periodontitis
DB00261	anagrelide	C0040028	Thrombocythemia, Essential
DB00261	anagrelide	C0027022	Myeloproliferative Disease
DB00261	anagrelide	C0836924	Thrombocytosis
DB00261	anagrelide	C0040053	thrombosis
DB00261	anagrelide	C0032463	polycythemia vera
DB00262	carmustine	C0026764	multiple myeloma
DB00262	carmustine	C0019829	Hodgkin's lymphoma
DB00262	carmustine	C0079744	Diffuse Large B-Cell Lymphoma
DB00262	carmustine	C0024305	non-Hodgkin lymphoma (NHL)
DB00262	carmustine	C0006118	Brain Neoplasms
DB00262	carmustine	C0009375	Colonic Neoplasms
DB00262	carmustine	C0014474	ependymoma
DB00262	carmustine	C0017636	glioblastoma
DB00262	carmustine	C0024121	Lung Neoplasms
DB00262	carmustine	C0025149	medulloblastoma
DB00262	carmustine	C0025202	melanoma
DB00262	carmustine	C0004114	astrocytoma
DB00264	metoprolol	C0020538	Hypertensive disease
DB00264	metoprolol	C0027051	Myocardial Infarction
DB00264	metoprolol	C0948089	acute coronary syndrome (ACS)
DB00264	metoprolol	C0002962	angina pectoris
DB00266	dicoumarol	C0027051	Myocardial Infarction
DB00266	dicoumarol	C0040038	Thromboembolism
DB00266	dicoumarol	C0040053	thrombosis
DB00266	dicoumarol	C0149871	deep vein thrombosis (DVT)
DB00268	ropinirole	C0030567	Parkinson's Disease
DB00268	ropinirole	C0035258	restless leg syndrome
DB00268	ropinirole	C0013384	Dyskinetic Syndrome
DB00270	isradipine	C0020538	Hypertensive disease
DB00270	isradipine	C0085580	Essential Hypertension
DB00273	topiramate	C0014549	Tonic-Clonic Epilepsy
DB00273	topiramate	C0238111	Lennox-Gastaut Syndrome
DB00273	topiramate	C0234974	Simple Partial Seizures
DB00273	topiramate	C0149931	Migraine Disorders
DB00273	topiramate	C0028754	obesity
DB00273	topiramate	C0037769	Infantile Spasms
DB00273	topiramate	C0014544	epilepsy
DB00275	olmesartan	C0020538	Hypertensive disease
DB00275	olmesartan	C0011881	diabetic nephropathy
DB00275	olmesartan	C0018802	congestive heart failure
DB00275	olmesartan	C0242698	Ventricular Dysfunction, Left
DB00277	Theophylline	C0024115	Lung diseases
DB00277	Theophylline	C0004096	asthma
DB00277	Theophylline	C0034067	Pulmonary Emphysema
DB00277	Theophylline	C0008677	Bronchitis, Chronic
DB00277	Theophylline	C0746102	Chronic Lung Disease
DB00277	Theophylline	C0003578	Apnea
DB00277	Theophylline	C0428977	bradycardia
DB00279	liothyronine	C0010308	Congenital Hypothyroidism
DB00279	liothyronine	C0018021	goiter
DB00279	liothyronine	C0020676	hypothyroidism
DB00279	liothyronine	C0040136	Thyroid Neoplasm
DB00279	liothyronine	C0920350	Autoimmune Thyroiditis
DB00279	liothyronine	C0040156	Thyrotoxicosis
DB00280	disopyramide	C0085612	ventricular arrhythmias
DB00280	disopyramide	C0003811	Cardiac Arrhythmia
DB00280	disopyramide	C0559106	Ventricular Pre-Excitation
DB00280	disopyramide	C0004238	atrial fibrillation (AF)
DB00280	disopyramide	C0004239	Atrial Flutter
DB00280	disopyramide	C0151636	Premature Ventricular Contractions
DB00280	disopyramide	C0042514	ventricular tachycardia (VT)
DB00281	lidocaine	C0085612	ventricular arrhythmias
DB00281	lidocaine	C0033774	Pruritus
DB00281	lidocaine	C0032768	postherpetic neuralgia
DB00281	lidocaine	C0019112	hemorrhoids
DB00281	lidocaine	C0027796	Neuralgia
DB00281	lidocaine	C0003811	Cardiac Arrhythmia
DB00281	lidocaine	C0042514	ventricular tachycardia (VT)
DB00281	lidocaine	C0042510	ventricular fibrillation (VF)
DB00281	lidocaine	C0151636	Premature Ventricular Contractions
DB00281	lidocaine	C0013595	eczema
DB00281	lidocaine	C0019080	hemorrhage
DB00282	pamidronate	C0029401	Osteitis Deformans
DB00282	pamidronate	C0020437	hypercalcemia
DB00282	pamidronate	C0029458	Osteoporosis, Postmenopausal
DB00282	pamidronate	C0026764	multiple myeloma
DB00283	clemastine	C0027424	Nasal congestion (finding)
DB00283	clemastine	C0343065	Symptomatic Dermographism
DB00283	clemastine	C0042109	urticaria
DB00283	clemastine	C2607914	Allergic Rhinitis (Disorder)
DB00283	clemastine	C0033774	Pruritus
DB00283	clemastine	C0020517	Hypersensitivity
DB00283	clemastine	C0002994	angioedema
DB00283	clemastine	C0035457	Rhinitis, Allergic, Perennial
DB00284	acarbose	C0011860	Diabetes Mellitus, Non-Insulin-Dependent
DB00284	acarbose	C0020456	hyperglycemia
DB00284	acarbose	C0011849	diabetes mellitus
DB00285	venlafaxine	C1269683	Major Depressive Disorder
DB00285	venlafaxine	C0030319	panic disorders
DB00285	venlafaxine	C0006142	Malignant Neoplasm Of Breast
DB00286	Conjugated Estrogens	C1384606	dyspareunia
DB00286	Conjugated Estrogens	C0020619	hypogonadism
DB00286	Conjugated Estrogens	C0006142	Malignant Neoplasm Of Breast
DB00286	Conjugated Estrogens	C0029456	osteoporosis
DB00287	travoprost	C0028840	ocular hypertension
DB00287	travoprost	C0017612	Glaucoma, Open-Angle
DB00287	travoprost	C0017601	glaucoma
DB00288	amcinonide	C0011616	contact dermatitis
DB00288	amcinonide	C0079773	cutaneous T-cell lymphoma (CTCL)
DB00288	amcinonide	C0011615	Dermatitis, Atopic
DB00288	amcinonide	C0015230	Exanthema
DB00288	amcinonide	C0024138	Lupus Erythematosus, Discoid
DB00288	amcinonide	C0036508	seborrheic dermatitis
DB00288	amcinonide	C0011603	dermatitis
DB00288	amcinonide	C0015456	Facial Dermatoses
DB00289	atomoxetine	C1263846	attention-deficit/hyperactivity disorder (ADHD)
DB00290	bleomycin	C0007137	squamous cell carcinoma
DB00290	bleomycin	C0024305	non-Hodgkin lymphoma (NHL)
DB00290	bleomycin	C0079744	Diffuse Large B-Cell Lymphoma
DB00290	bleomycin	C0024301	follicular lymphoma
DB00290	bleomycin	C0278996	Cancer Of Head And Neck
DB00290	bleomycin	C1336708	Testicular Germ Cell Tumor
DB00290	bleomycin	C0019829	Hodgkin's lymphoma
DB00290	bleomycin	C0024299	Lymphoma
DB00290	bleomycin	C0025202	melanoma
DB00290	bleomycin	C1261473	Sarcoma
DB00290	bleomycin	C0039590	Testicular Neoplasms
DB00295	Morphine	C0150055	chronic pain
DB00295	Morphine	C0030193	Pain
DB00295	Morphine	C0011991	diarrhea
DB00297	bupivacaine	C0033774	Pruritus
DB00300	tenofovir-disoproxil	C0524909	Hepatitis B, Chronic
DB00302	Tranexamic Acid	C0271578	Female Hypogonadism Syndrome
DB00302	Tranexamic Acid	C0025323	Menorrhagia
DB00302	Tranexamic Acid	C0014175	endometriosis
DB00302	Tranexamic Acid	C0019080	hemorrhage
DB00302	Tranexamic Acid	C0005779	Blood Coagulation Disorders
DB00302	Tranexamic Acid	C0038525	Subarachnoid Hemorrhage
DB00306	Talbutal	C0917801	Sleeplessness
DB00307	bexarotene	C0079773	cutaneous T-cell lymphoma (CTCL)
DB00307	bexarotene	C0596263	Carcinogenesis
DB00307	bexarotene	C0011849	diabetes mellitus
DB00309	vindesine	C0023473	chronic myeloid leukemia (CML)
DB00309	vindesine	C0025202	melanoma
DB00309	vindesine	C0023449	Acute Lymphocytic Leukemia
DB00309	vindesine	C0085669	Acute Leukemia
DB00309	vindesine	C0019829	Hodgkin's lymphoma
DB00309	vindesine	C0024299	Lymphoma
DB00310	chlorthalidone	C0013604	edema
DB00310	chlorthalidone	C0020538	Hypertensive disease
DB00310	chlorthalidone	C0018802	congestive heart failure
DB00310	chlorthalidone	C0027726	nephrotic syndrome
DB00310	chlorthalidone	C0023890	hepatic cirrhosis
DB00310	chlorthalidone	C0022661	chronic renal failure
DB00312	Pentobarbital	C0014544	epilepsy
DB00312	Pentobarbital	C0038220	status epilepticus
DB00312	Pentobarbital	C0917798	Cerebral Ischemia
DB00312	Pentobarbital	C0917801	Sleeplessness
DB00313	Valproic Acid	C0014544	epilepsy
DB00313	Valproic Acid	C0014553	Absence Epilepsy
DB00313	Valproic Acid	C0002395	Alzheimer's disease
DB00313	Valproic Acid	C0085417	Epilepsy, Complex Partial
DB00313	Valproic Acid	C0036572	seizures
DB00315	zolmitriptan	C0149931	Migraine Disorders
DB00316	paracetamol	C0030193	Pain
DB00316	paracetamol	C0004604	Back Pain
DB00316	paracetamol	C0149931	Migraine Disorders
DB00316	paracetamol	C0003862	joint pain
DB00316	paracetamol	C0015967	fever
DB00316	paracetamol	C2607914	Allergic Rhinitis (Disorder)
DB00316	paracetamol	C0003864	Arthritis
DB00316	paracetamol	C0013390	Dysmenorrhea
DB00317	gefitinib	C0007131	Non-Small Cell Lung Carcinoma
DB00317	gefitinib	C0024121	Lung Neoplasms
DB00318	Codeine	C0010200	Coughing
DB00318	Codeine	C0015967	fever
DB00318	Codeine	C0027424	Nasal congestion (finding)
DB00318	Codeine	C0035455	Rhinitis
DB00318	Codeine	C0030193	Pain
DB00318	Codeine	C2607914	Allergic Rhinitis (Disorder)
DB00320	dihydroergotamine	C0149931	Migraine Disorders
DB00321	amitriptyline	C0338908	Mixed anxiety and depressive disorder
DB00321	amitriptyline	C0011581	Depressive disorder
DB00322	floxuridine	C0009404	Colorectal Neoplasms
DB00322	floxuridine	C0038356	Stomach Neoplasms
DB00322	floxuridine	C1527249	colorectal cancer
DB00323	Tolcapone	C0030567	Parkinson's Disease
DB00323	Tolcapone	C0013384	Dyskinetic Syndrome
DB00324	fluorometholone	C0042164	Uveitis
DB00324	fluorometholone	C0022073	Iridocyclitis
DB00324	fluorometholone	C0010043	Corneal Ulcer
DB00324	fluorometholone	C0035854	rosacea
DB00324	fluorometholone	C0005741	blepharitis
DB00324	fluorometholone	C0020517	Hypersensitivity
DB00324	fluorometholone	C0702166	Acne
DB00325	Nitroprusside	C0020538	Hypertensive disease
DB00325	Nitroprusside	C0020546	Hypertensive Crisis
DB00327	Hydromorphone	C0010200	Coughing
DB00327	Hydromorphone	C0030193	Pain
DB00328	indomethacin	C0003873	rheumatoid arthritis
DB00328	indomethacin	C0038013	ankylosing spondylitis
DB00328	indomethacin	C0013274	patent ductus arteriosus (PDA)
DB00328	indomethacin	C0039103	Synovitis
DB00328	indomethacin	C0029408	osteoarthritis
DB00328	indomethacin	C0018099	gout
DB00328	indomethacin	C0022876	Premature Obstetric Labor
DB00328	indomethacin	C0003868	Arthritis, Gouty
DB00331	metformin	C0011860	Diabetes Mellitus, Non-Insulin-Dependent
DB00331	metformin	C0020456	hyperglycemia
DB00331	metformin	C0011849	diabetes mellitus
DB00332	ipratropium	C2607914	Allergic Rhinitis (Disorder)
DB00332	ipratropium	C0024117	Chronic Obstructive Airway Disease
DB00332	ipratropium	C0034067	Pulmonary Emphysema
DB00332	ipratropium	C0008677	Bronchitis, Chronic
DB00332	ipratropium	C0004096	asthma
DB00332	ipratropium	C0035457	Rhinitis, Allergic, Perennial
DB00332	ipratropium	C0003811	Cardiac Arrhythmia
DB00334	olanzapine	C0005587	Depression, Bipolar
DB00334	olanzapine	C1269683	Major Depressive Disorder
DB00334	olanzapine	C0036341	schizophrenia
DB00334	olanzapine	C0005586	bipolar disorder
DB00335	atenolol-(+/-)	C0027051	Myocardial Infarction
DB00335	atenolol-(+/-)	C0002962	angina pectoris
DB00335	atenolol-(+/-)	C0020538	Hypertensive disease
DB00335	atenolol-(+/-)	C0003811	Cardiac Arrhythmia
DB00335	atenolol-(+/-)	C0004238	atrial fibrillation (AF)
DB00335	atenolol-(+/-)	C0004239	Atrial Flutter
DB00335	atenolol-(+/-)	C0018802	congestive heart failure
DB00335	atenolol-(+/-)	C0039240	Supraventricular Tachycardia
DB00335	atenolol-(+/-)	C0042514	ventricular tachycardia (VT)
DB00335	atenolol-(+/-)	C0042510	ventricular fibrillation (VF)
DB00338	omeprazole	C0043515	Zollinger-Ellison syndrome
DB00338	omeprazole	C0014869	Peptic Esophagitis
DB00338	omeprazole	C0017168	gastroesophageal reflux disease (GERD)
DB00338	omeprazole	C0030920	Peptic Ulcer
DB00338	omeprazole	C0038358	Gastric Ulcer
DB00338	omeprazole	C0013295	Duodenal Ulcer
DB00338	omeprazole	C0041582	Ulcer
DB00338	omeprazole	C0017181	Gastrointestinal Hemorrhage
DB00338	omeprazole	C0014868	Esophagitis
DB00338	omeprazole	C0018834	heartburn
DB00339	pyrazinamide	C0041296	tuberculosis
DB00340	metixene	C0242422	Parkinsonian Disorders
DB00340	metixene	C0030567	Parkinson's Disease
DB00341	cetirizine	C0018621	Hay Fever
DB00341	cetirizine	C2607914	Allergic Rhinitis (Disorder)
DB00341	cetirizine	C0027424	Nasal congestion (finding)
DB00341	cetirizine	C0020517	Hypersensitivity
DB00341	cetirizine	C0035457	Rhinitis, Allergic, Perennial
DB00341	cetirizine	C0042109	urticaria
DB00343	diltiazem	C0020538	Hypertensive disease
DB00343	diltiazem	C0030590	Paroxysmal Supraventricular Tachycardia
DB00343	diltiazem	C0002962	angina pectoris
DB00343	diltiazem	C0004238	atrial fibrillation (AF)
DB00343	diltiazem	C0004239	Atrial Flutter
DB00343	diltiazem	C0027051	Myocardial Infarction
DB00343	diltiazem	C0039240	Supraventricular Tachycardia
DB00344	protriptyline	C0011581	Depressive disorder
DB00347	trimethadione	C0014544	epilepsy
DB00347	trimethadione	C0014553	Absence Epilepsy
DB00347	trimethadione	C0036572	seizures
DB00348	nitisinone	C0268490	Tyrosinemia, Type I
DB00348	nitisinone	C0268483	tyrosinemia
DB00349	clobazam	C0238111	Lennox-Gastaut Syndrome
DB00349	clobazam	C0014544	epilepsy
DB00349	clobazam	C0036572	seizures
DB00350	minoxidil	C0020538	Hypertensive disease
DB00350	minoxidil	C0002170	Alopecia
DB00350	minoxidil	C0020540	Malignant Hypertension
DB00351	megestrol acetate	C0476089	Endometrial Carcinoma
DB00351	megestrol acetate	C0003123	anorexia
DB00351	megestrol acetate	C0678222	Breast Carcinoma
DB00352	thioguanine	C0023467	Leukemia, Myelocytic, Acute
DB00352	thioguanine	C0023437	Acute Basophilic Leukemia
DB00352	thioguanine	C0023481	Chronic Neutrophilic Leukemia
DB00352	thioguanine	C0033860	psoriasis
DB00356	chlorzoxazone	C0026838	Muscle Spasticity
DB00356	chlorzoxazone	C0027121	Myositis
DB00357	aminoglutethimide	C0010481	Cushing's syndrome
DB00357	aminoglutethimide	C1458155	Mammary Neoplasms
DB00357	aminoglutethimide	C0027661	Neoplasms, Hormone-Dependent
DB00357	aminoglutethimide	C0033578	Prostatic Neoplasms
DB00360	sapropterin	C0751434	Classical phenylketonuria
DB00360	sapropterin	C0751435	hyperphenylalaninemia (HPA)
DB00361	vinorelbine	C0007131	Non-Small Cell Lung Carcinoma
DB00361	vinorelbine	C1458155	Mammary Neoplasms
DB00361	vinorelbine	C0019829	Hodgkin's lymphoma
DB00361	vinorelbine	C0919267	Ovarian Neoplasm
DB00363	clozapine	C3544321	Treatment-resistant schizophrenia
DB00363	clozapine	C0036341	schizophrenia
DB00364	sucralfate	C0013295	Duodenal Ulcer
DB00364	sucralfate	C0038358	Gastric Ulcer
DB00364	sucralfate	C0041582	Ulcer
DB00364	sucralfate	C0014868	Esophagitis
DB00364	sucralfate	C0017152	gastritis
DB00364	sucralfate	C0032285	pneumonia
DB00364	sucralfate	C0038362	Stomatitis
DB00364	sucralfate	C0030920	Peptic Ulcer
DB00364	sucralfate	C0017168	gastroesophageal reflux disease (GERD)
DB00366	doxylamine	C0033774	Pruritus
DB00366	doxylamine	C0018621	Hay Fever
DB00366	doxylamine	C0027424	Nasal congestion (finding)
DB00366	doxylamine	C0042109	urticaria
DB00366	doxylamine	C2607914	Allergic Rhinitis (Disorder)
DB00366	doxylamine	C0343065	Symptomatic Dermographism
DB00366	doxylamine	C0020517	Hypersensitivity
DB00366	doxylamine	C0035457	Rhinitis, Allergic, Perennial
DB00366	doxylamine	C0021603	Sleep Initiation And Maintenance Disorders
DB00367	levonorgestrel	C0025323	Menorrhagia
DB00368	norepinephrine	C0004096	asthma
DB00368	norepinephrine	C0020649	hypotension
DB00368	norepinephrine	C0006267	Bronchiectasis
DB00368	norepinephrine	C0034067	Pulmonary Emphysema
DB00368	norepinephrine	C0030567	Parkinson's Disease
DB00368	norepinephrine	C0036983	Septic Shock
DB00368	norepinephrine	C0042109	urticaria
DB00368	norepinephrine	C0018681	headache
DB00368	norepinephrine	C0085159	seasonal affective disorder
DB00370	mirtazapine	C1269683	Major Depressive Disorder
DB00371	meprobamate	C0003467	anxiety
DB00373	timolol	C0028840	ocular hypertension
DB00373	timolol	C0017612	Glaucoma, Open-Angle
DB00373	timolol	C0020538	Hypertensive disease
DB00373	timolol	C0149931	Migraine Disorders
DB00373	timolol	C0027051	Myocardial Infarction
DB00373	timolol	C0003811	Cardiac Arrhythmia
DB00373	timolol	C0018802	congestive heart failure
DB00373	timolol	C0017601	glaucoma
DB00374	Treprostinil	C2973725	pulmonary arterial hypertension (PAH)
DB00374	Treprostinil	C0020542	Pulmonary Hypertension
DB00374	Treprostinil	C0040053	thrombosis
DB00376	trihexyphenidyl	C0015371	Extrapyramidal Disorders
DB00376	trihexyphenidyl	C0242422	Parkinsonian Disorders
DB00376	trihexyphenidyl	C0030567	Parkinson's Disease
DB00376	trihexyphenidyl	C0013384	Dyskinetic Syndrome
DB00377	palonosetron	C0027497	nausea
DB00377	palonosetron	C0042963	vomiting
DB00379	mexiletine	C0085612	ventricular arrhythmias
DB00379	mexiletine	C0003811	Cardiac Arrhythmia
DB00379	mexiletine	C0151636	Premature Ventricular Contractions
DB00379	mexiletine	C0042514	ventricular tachycardia (VT)
DB00379	mexiletine	C0042510	ventricular fibrillation (VF)
DB00379	mexiletine	C0011882	Diabetic Neuropathies
DB00381	amlodipine	C0038454	stroke
DB00381	amlodipine	C0020538	Hypertensive disease
DB00381	amlodipine	C0002962	angina pectoris
DB00381	amlodipine	C1956346	coronary artery disease (CAD)
DB00383	oxyphencyclimine	C0030920	Peptic Ulcer
DB00384	triamterene	C0020538	Hypertensive disease
DB00384	triamterene	C0013604	edema
DB00384	triamterene	C0018802	congestive heart failure
DB00384	triamterene	C0023890	hepatic cirrhosis
DB00384	triamterene	C0027726	nephrotic syndrome
DB00384	triamterene	C0020621	hypokalemia
DB00385	valrubicin	C0005684	Malignant Neoplasm Of Urinary Bladder
DB00385	valrubicin	C0005695	Bladder Neoplasm
DB00387	procyclidine	C0030567	Parkinson's Disease
DB00387	procyclidine	C0242422	Parkinsonian Disorders
DB00387	procyclidine	C0015371	Extrapyramidal Disorders
DB00387	procyclidine	C0013384	Dyskinetic Syndrome
DB00387	procyclidine	C0013421	dystonia
DB00388	phenylephrine	C0010200	Coughing
DB00388	phenylephrine	C0015967	fever
DB00388	phenylephrine	C0035455	Rhinitis
DB00388	phenylephrine	C0027424	Nasal congestion (finding)
DB00388	phenylephrine	C2607914	Allergic Rhinitis (Disorder)
DB00388	phenylephrine	C0019112	hemorrhoids
DB00388	phenylephrine	C0018621	Hay Fever
DB00388	phenylephrine	C0026961	Mydriasis
DB00388	phenylephrine	C0030590	Paroxysmal Supraventricular Tachycardia
DB00388	phenylephrine	C0017612	Glaucoma, Open-Angle
DB00388	phenylephrine	C0036983	Septic Shock
DB00388	phenylephrine	C0039240	Supraventricular Tachycardia
DB00388	phenylephrine	C0020649	hypotension
DB00389	carbimazole	C0020550	hyperthyroidism
DB00389	carbimazole	C0018213	Grave's disease
DB00389	carbimazole	C0040156	Thyrotoxicosis
DB00390	digoxin	C0004238	atrial fibrillation (AF)
DB00390	digoxin	C0003811	Cardiac Arrhythmia
DB00390	digoxin	C0018802	congestive heart failure
DB00390	digoxin	C0018801	Heart Failure
DB00390	digoxin	C0004239	Atrial Flutter
DB00390	digoxin	C0036980	Shock, Cardiogenic
DB00390	digoxin	C0039240	Supraventricular Tachycardia
DB00391	SULPIRIDE	C0036341	schizophrenia
DB00391	SULPIRIDE	C0017168	gastroesophageal reflux disease (GERD)
DB00391	SULPIRIDE	C0030920	Peptic Ulcer
DB00391	SULPIRIDE	C0003467	anxiety
DB00391	SULPIRIDE	C0042571	vertigo
DB00391	SULPIRIDE	C0022104	irritable bowel syndrome
DB00393	nimodipine	C0038525	Subarachnoid Hemorrhage
DB00393	nimodipine	C0022116	Ischemia
DB00393	nimodipine	C0019080	hemorrhage
DB00394	beclomethasone-dipropionate	C0035455	Rhinitis
DB00394	beclomethasone-dipropionate	C0027430	Nasal Polyps
DB00394	beclomethasone-dipropionate	C0004096	asthma
DB00394	beclomethasone-dipropionate	C2607914	Allergic Rhinitis (Disorder)
DB00394	beclomethasone-dipropionate	C0003811	Cardiac Arrhythmia
DB00394	beclomethasone-dipropionate	C0014356	Enterocolitis
DB00395	carisoprodol	C0004604	Back Pain
DB00395	carisoprodol	C0026838	Muscle Spasticity
DB00395	carisoprodol	C0027121	Myositis
DB00396	progesterone	C0476089	Endometrial Carcinoma
DB00396	progesterone	C0014175	endometriosis
DB00396	progesterone	C0025874	Metrorrhagia
DB00396	progesterone	C0232940	Secondary Physiologic Amenorrhea
DB00396	progesterone	C0002453	amenorrhea
DB00396	progesterone	C0014173	Endometrial Hyperplasia
DB00396	progesterone	C0021359	infertility
DB00396	progesterone	C0021361	Female Infertility
DB00397	Phenylpropanolamine	C2607914	Allergic Rhinitis (Disorder)
DB00397	Phenylpropanolamine	C0027424	Nasal congestion (finding)
DB00397	Phenylpropanolamine	C0010200	Coughing
DB00397	Phenylpropanolamine	C0018621	Hay Fever
DB00397	Phenylpropanolamine	C0035455	Rhinitis
DB00397	Phenylpropanolamine	C0028754	obesity
DB00397	Phenylpropanolamine	C0033117	Priapism
DB00397	Phenylpropanolamine	C0042024	urinary incontinence
DB00398	sorafenib	C0007134	renal cell carcinoma (RCC)
DB00398	sorafenib	C2239176	hepatocellular carcinoma (HCC)
DB00399	zoledronic-acid	C0029456	osteoporosis
DB00399	zoledronic-acid	C0029401	Osteitis Deformans
DB00399	zoledronic-acid	C0029458	Osteoporosis, Postmenopausal
DB00399	zoledronic-acid	C0026764	multiple myeloma
DB00399	zoledronic-acid	C0005967	Bone Neoplasms
DB00399	zoledronic-acid	C0020437	hypercalcemia
DB00400	griseofulvin	C0040261	onychomycosis
DB00401	nisoldipine	C0020538	Hypertensive disease
DB00402	eszopiclone	C0917801	Sleeplessness
DB00404	Alprazolam	C0003467	anxiety
DB00404	Alprazolam	C0338908	Mixed anxiety and depressive disorder
DB00404	Alprazolam	C0030319	panic disorders
DB00405	Dexbrompheniramine	C0343065	Symptomatic Dermographism
DB00405	Dexbrompheniramine	C0018621	Hay Fever
DB00405	Dexbrompheniramine	C0033774	Pruritus
DB00405	Dexbrompheniramine	C0042109	urticaria
DB00405	Dexbrompheniramine	C2607914	Allergic Rhinitis (Disorder)
DB00405	Dexbrompheniramine	C0020517	Hypersensitivity
DB00405	Dexbrompheniramine	C0035457	Rhinitis, Allergic, Perennial
DB00405	Dexbrompheniramine	C0037199	sinusitis
DB00408	loxapine	C0036341	schizophrenia
DB00408	loxapine	C0005586	bipolar disorder
DB00411	carbachol	C0017612	Glaucoma, Open-Angle
DB00411	carbachol	C0017601	glaucoma
DB00413	pramipexole	C0035258	restless leg syndrome
DB00413	pramipexole	C0030567	Parkinson's Disease
DB00413	pramipexole	C0013384	Dyskinetic Syndrome
DB00415	ampicillin	C0008311	Cholangitis
DB00415	ampicillin	C0155862	Streptococcal Pneumonia
DB00415	ampicillin	C0014121	Bacterial Endocarditis
DB00415	ampicillin	C0037199	sinusitis
DB00415	ampicillin	C0025294	Meningococcal Meningitis
DB00415	ampicillin	C0042029	Urinary tract infection
DB00415	ampicillin	C0014836	Escherichia coli Infections
DB00415	ampicillin	C0025289	meningitis
DB00417	penicillin-v-potassium	C0014733	Erysipelas
DB00417	penicillin-v-potassium	C0149704	Gingivostomatitis
DB00417	penicillin-v-potassium	C0032285	pneumonia
DB00418	Secobarbital	C0014544	epilepsy
DB00418	Secobarbital	C0038220	status epilepticus
DB00418	Secobarbital	C0917801	Sleeplessness
DB00418	Secobarbital	C0021603	Sleep Initiation And Maintenance Disorders
DB00419	miglustat	C0017205	Gaucher disease
DB00419	miglustat	C0220756	Niemann-Pick Disease, Type C
DB00419	miglustat	C1961835	Gaucher Disease, Type 1
DB00419	miglustat	C0020517	Hypersensitivity
DB00420	promazine	C0002994	angioedema
DB00420	promazine	C0042963	vomiting
DB00420	promazine	C0343065	Symptomatic Dermographism
DB00420	promazine	C2607914	Allergic Rhinitis (Disorder)
DB00420	promazine	C0033774	Pruritus
DB00420	promazine	C0042109	urticaria
DB00420	promazine	C0027498	Nausea and vomiting
DB00420	promazine	C0162565	acute intermittent porphyria (AIP)
DB00420	promazine	C0033975	Psychotic Disorders
DB00420	promazine	C0027424	Nasal congestion (finding)
DB00420	promazine	C0027497	nausea
DB00420	promazine	C0036341	schizophrenia
DB00421	spironolactone	C0020538	Hypertensive disease
DB00421	spironolactone	C0003962	Ascites
DB00421	spironolactone	C0013604	edema
DB00421	spironolactone	C0020428	hyperaldosteronism
DB00421	spironolactone	C0018802	congestive heart failure
DB00421	spironolactone	C0023890	hepatic cirrhosis
DB00421	spironolactone	C0027726	nephrotic syndrome
DB00421	spironolactone	C0020621	hypokalemia
DB00422	methylphenidate	C1263846	attention-deficit/hyperactivity disorder (ADHD)
DB00422	methylphenidate	C0027404	narcolepsy
DB00423	methocarbamol	C0026838	Muscle Spasticity
DB00423	methocarbamol	C0027121	Myositis
DB00424	hyoscyamine	C0085610	Sinus bradycardia
DB00424	hyoscyamine	C0037036	Sialorrhea
DB00424	hyoscyamine	C0013428	Dysuria
DB00424	hyoscyamine	C0030920	Peptic Ulcer
DB00424	hyoscyamine	C0010692	Cystitis
DB00424	hyoscyamine	C0022104	irritable bowel syndrome
DB00424	hyoscyamine	C0030305	pancreatitis
DB00424	hyoscyamine	C0030567	Parkinson's Disease
DB00424	hyoscyamine	C0035455	Rhinitis
DB00424	hyoscyamine	C0005697	neurogenic bladder
DB00424	hyoscyamine	C0009324	ulcerative colitis
DB00424	hyoscyamine	C0282488	interstitial cystitis (IC)
DB00424	hyoscyamine	C0040822	tremors
DB00425	zolpidem	C0917801	Sleeplessness
DB00427	triprolidine	C0018621	Hay Fever
DB00427	triprolidine	C0042109	urticaria
DB00427	triprolidine	C0033774	Pruritus
DB00427	triprolidine	C0343065	Symptomatic Dermographism
DB00427	triprolidine	C2607914	Allergic Rhinitis (Disorder)
DB00427	triprolidine	C0002994	angioedema
DB00427	triprolidine	C0035457	Rhinitis, Allergic, Perennial
DB00427	triprolidine	C0020517	Hypersensitivity
DB00427	triprolidine	C0011615	Dermatitis, Atopic
DB00429	Carboprost Tromethamine	C0015944	Fetal Membranes, Premature Rupture
DB00432	Trifluridine	C0007102	Malignant Tumor Of Colon
DB00432	Trifluridine	C0022573	Keratoconjunctivitis
DB00433	prochlorperazine	C0036341	schizophrenia
DB00433	prochlorperazine	C0027498	Nausea and vomiting
DB00433	prochlorperazine	C0027497	nausea
DB00433	prochlorperazine	C0042963	vomiting
DB00434	cyproheptadine	C0027424	Nasal congestion (finding)
DB00434	cyproheptadine	C0042109	urticaria
DB00434	cyproheptadine	C0343065	Symptomatic Dermographism
DB00434	cyproheptadine	C2607914	Allergic Rhinitis (Disorder)
DB00434	cyproheptadine	C0033774	Pruritus
DB00434	cyproheptadine	C0020517	Hypersensitivity
DB00434	cyproheptadine	C1527304	Allergic Reaction
DB00434	cyproheptadine	C0002994	angioedema
DB00434	cyproheptadine	C0016470	Food Allergy
DB00434	cyproheptadine	C0018621	Hay Fever
DB00434	cyproheptadine	C0035457	Rhinitis, Allergic, Perennial
DB00434	cyproheptadine	C0013384	Dyskinetic Syndrome
DB00434	cyproheptadine	C0009763	conjunctivitis
DB00435	Nitric Oxide	C0031190	Persistent Fetal Circulation Syndrome
DB00435	Nitric Oxide	C0020542	Pulmonary Hypertension
DB00435	Nitric Oxide	C0004096	asthma
DB00435	Nitric Oxide	C0035220	Respiratory Distress Syndrome, Newborn
DB00436	bendroflumethiazide	C0020538	Hypertensive disease
DB00436	bendroflumethiazide	C0013604	edema
DB00436	bendroflumethiazide	C0018801	Heart Failure
DB00436	bendroflumethiazide	C0018802	congestive heart failure
DB00436	bendroflumethiazide	C0027726	nephrotic syndrome
DB00437	allopurinol	C0018099	gout
DB00437	allopurinol	C0003868	Arthritis, Gouty
DB00437	allopurinol	C0740394	hyperuricemia
DB00437	allopurinol	C0023418	Leukemia
DB00437	allopurinol	C0024299	Lymphoma
DB00437	allopurinol	C0022650	kidney stones
DB00440	trimethoprim	C0042029	Urinary tract infection
DB00440	trimethoprim	C0032285	pneumonia
DB00440	trimethoprim	C0034186	pyelonephritis
DB00440	trimethoprim	C0037199	sinusitis
DB00440	trimethoprim	C0011991	diarrhea
DB00441	gemcitabine	C0007131	Non-Small Cell Lung Carcinoma
DB00441	gemcitabine	C0281361	Adenocarcinoma Pancreas
DB00441	gemcitabine	C1140680	Malignant Neoplasm Of Ovary
DB00441	gemcitabine	C0887833	Carcinoma, Pancreatic Ductal
DB00443	betamethasone	C0015397	Disorder of eye
DB00443	betamethasone	C0027726	nephrotic syndrome
DB00443	betamethasone	C0024141	Lupus Erythematosus, Systemic
DB00443	betamethasone	C0036202	Sarcoidosis
DB00443	betamethasone	C0021390	inflammatory bowel disease
DB00443	betamethasone	C0006114	Cerebral Edema
DB00443	betamethasone	C0036830	Serum Sickness
DB00443	betamethasone	C0036508	seborrheic dermatitis
DB00443	betamethasone	C0019829	Hodgkin's lymphoma
DB00443	betamethasone	C0001627	congenital adrenal hyperplasia
DB00443	betamethasone	C0004096	asthma
DB00443	betamethasone	C0014742	Erythema Multiforme
DB00443	betamethasone	C0037274	Dermatologic disorders
DB00443	betamethasone	C0002994	angioedema
DB00443	betamethasone	C0010346	Crohn's disease
DB00443	betamethasone	C0003873	rheumatoid arthritis
DB00443	betamethasone	C0405580	Adrenal Cortical Hypofunction
DB00443	betamethasone	C0024301	follicular lymphoma
DB00443	betamethasone	C0011606	Exfoliative Dermatitis
DB00443	betamethasone	C0039103	Synovitis
DB00443	betamethasone	C0023052	Laryngeal Edema
DB00443	betamethasone	C0079773	cutaneous T-cell lymphoma (CTCL)
DB00443	betamethasone	C0002875	Cooley's anemia
DB00443	betamethasone	C2607914	Allergic Rhinitis (Disorder)
DB00443	betamethasone	C0030807	Pemphigus
DB00443	betamethasone	C0011616	contact dermatitis
DB00443	betamethasone	C0026948	Mycosis Fungoides
DB00443	betamethasone	C0004364	Autoimmune Diseases
DB00443	betamethasone	C0011615	Dermatitis, Atopic
DB00443	betamethasone	C0026769	multiple sclerosis
DB00443	betamethasone	C0024138	Lupus Erythematosus, Discoid
DB00443	betamethasone	C0002880	Autoimmune Hemolytic Anemia
DB00443	betamethasone	C0023449	Acute Lymphocytic Leukemia
DB00443	betamethasone	C0001403	Addison's disease
DB00443	betamethasone	C0003872	psoriatic arthritis
DB00443	betamethasone	C1260899	Anemia, Diamond-Blackfan
DB00443	betamethasone	C0033860	psoriasis
DB00443	betamethasone	C0003868	Arthritis, Gouty
DB00443	betamethasone	C0005138	Berylliosis
DB00443	betamethasone	C0038013	ankylosing spondylitis
DB00443	betamethasone	C0040147	thyroiditis
DB00443	betamethasone	C0024305	non-Hodgkin lymphoma (NHL)
DB00443	betamethasone	C0015230	Exanthema
DB00443	betamethasone	C0013604	edema
DB00443	betamethasone	C0020517	Hypersensitivity
DB00443	betamethasone	C0015456	Facial Dermatoses
DB00443	betamethasone	C0014356	Enterocolitis
DB00444	teniposide	C0023449	Acute Lymphocytic Leukemia
DB00444	teniposide	C0262584	Carcinoma, Small Cell
DB00444	teniposide	C0023448	Lymphoid Leukemia
DB00445	epirubicin	C0678222	Breast Carcinoma
DB00445	epirubicin	C0006142	Malignant Neoplasm Of Breast
DB00445	epirubicin	C1458155	Mammary Neoplasms
DB00446	chloramphenicol	C0025294	Meningococcal Meningitis
DB00446	chloramphenicol	C0035585	Rickettsia Infections
DB00446	chloramphenicol	C0702166	Acne
DB00446	chloramphenicol	C0025289	meningitis
DB00446	chloramphenicol	C0015967	fever
DB00448	lansoprazole	C0013295	Duodenal Ulcer
DB00448	lansoprazole	C0038358	Gastric Ulcer
DB00448	lansoprazole	C0043515	Zollinger-Ellison syndrome
DB00448	lansoprazole	C0017168	gastroesophageal reflux disease (GERD)
DB00448	lansoprazole	C0030920	Peptic Ulcer
DB00448	lansoprazole	C0041582	Ulcer
DB00448	lansoprazole	C0017181	Gastrointestinal Hemorrhage
DB00448	lansoprazole	C0014868	Esophagitis
DB00448	lansoprazole	C0018834	heartburn
DB00449	dipivefrine	C0017612	Glaucoma, Open-Angle
DB00449	dipivefrine	C0017601	glaucoma
DB00451	levothyroxine	C0020473	hyperlipidemia
DB00451	levothyroxine	C0010308	Congenital Hypothyroidism
DB00451	levothyroxine	C0020676	hypothyroidism
DB00451	levothyroxine	C0677607	Hashimoto Disease
DB00451	levothyroxine	C0018021	goiter
DB00451	levothyroxine	C0020550	hyperthyroidism
DB00454	Pethidine	C0030193	Pain
DB00455	loratadine	C0018621	Hay Fever
DB00455	loratadine	C0027424	Nasal congestion (finding)
DB00455	loratadine	C2607914	Allergic Rhinitis (Disorder)
DB00455	loratadine	C0042109	urticaria
DB00455	loratadine	C0020517	Hypersensitivity
DB00455	loratadine	C0035457	Rhinitis, Allergic, Perennial
DB00457	prazosin	C0020538	Hypertensive disease
DB00457	prazosin	C0018802	congestive heart failure
DB00457	prazosin	C0031511	pheochromocytoma
DB00457	prazosin	C2937421	Prostatic Hyperplasia
DB00457	prazosin	C0034734	Raynaud's disease
DB00458	imipramine	C0011581	Depressive disorder
DB00458	imipramine	C0032768	postherpetic neuralgia
DB00459	acitretin	C0033860	psoriasis
DB00459	acitretin	C0022593	keratosis
DB00461	nabumetone	C0029408	osteoarthritis
DB00461	nabumetone	C0003873	rheumatoid arthritis
DB00462	Methylscopolamine bromide	C0010200	Coughing
DB00462	Methylscopolamine bromide	C0030920	Peptic Ulcer
DB00462	Methylscopolamine bromide	C0027424	Nasal congestion (finding)
DB00462	Methylscopolamine bromide	C0022104	irritable bowel syndrome
DB00462	Methylscopolamine bromide	C2607914	Allergic Rhinitis (Disorder)
DB00464	Sodium Tetradecyl Sulfate	C0042345	varicose veins
DB00467	Enoxacin	C0042029	Urinary tract infection
DB00467	Enoxacin	C0010692	Cystitis
DB00469	tenoxicam	C0003864	Arthritis
DB00469	tenoxicam	C0029408	osteoarthritis
DB00469	tenoxicam	C0003873	rheumatoid arthritis
DB00469	tenoxicam	C0038013	ankylosing spondylitis
DB00471	montelukast	C2607914	Allergic Rhinitis (Disorder)
DB00471	montelukast	C0003811	Cardiac Arrhythmia
DB00471	montelukast	C0004096	asthma
DB00471	montelukast	C0035457	Rhinitis, Allergic, Perennial
DB00472	fluoxetine	C0011581	Depressive disorder
DB00472	fluoxetine	C2267227	bulimia nervosa
DB00472	fluoxetine	C0028768	obsessive compulsive disorder (OCD)
DB00472	fluoxetine	C1269683	Major Depressive Disorder
DB00472	fluoxetine	C0030319	panic disorders
DB00472	fluoxetine	C0005587	Depression, Bipolar
DB00472	fluoxetine	C0005586	bipolar disorder
DB00475	Chlordiazepoxide	C0003467	anxiety
DB00475	Chlordiazepoxide	C0001957	Alcohol Withdrawal Delirium
DB00475	Chlordiazepoxide	C0030920	Peptic Ulcer
DB00475	Chlordiazepoxide	C0022104	irritable bowel syndrome
DB00475	Chlordiazepoxide	C0338908	Mixed anxiety and depressive disorder
DB00475	Chlordiazepoxide	C0236663	Alcohol Withdrawal Syndrome
DB00475	Chlordiazepoxide	C0149821	Alcohol Withdrawal Acute
DB00476	duloxetine	C1269683	Major Depressive Disorder
DB00476	duloxetine	C0231528	muscle pain
DB00476	duloxetine	C0031117	peripheral neuropathy
DB00477	chlorpromazine	C0036341	schizophrenia
DB00477	chlorpromazine	C0027498	Nausea and vomiting
DB00477	chlorpromazine	C0162565	acute intermittent porphyria (AIP)
DB00477	chlorpromazine	C0033975	Psychotic Disorders
DB00477	chlorpromazine	C0236964	Attention Deficit And Disruptive Behavior Disorders
DB00477	chlorpromazine	C0027497	nausea
DB00477	chlorpromazine	C0042963	vomiting
DB00480	lenalidomide	C0026764	multiple myeloma
DB00480	lenalidomide	C0334634	Malignant lymphoma, lymphocytic, intermediate differentiation, diffuse
DB00480	lenalidomide	C0002871	anemia
DB00481	raloxifene	C0029458	Osteoporosis, Postmenopausal
DB00481	raloxifene	C0006142	Malignant Neoplasm Of Breast
DB00481	raloxifene	C0029453	Osteopenia
DB00481	raloxifene	C0029456	osteoporosis
DB00482	celecoxib	C0013390	Dysmenorrhea
DB00482	celecoxib	C0003873	rheumatoid arthritis
DB00482	celecoxib	C0038013	ankylosing spondylitis
DB00482	celecoxib	C0029408	osteoarthritis
DB00482	celecoxib	C0032580	Adenomatous Polyposis Coli
DB00484	brimonidine	C0017612	Glaucoma, Open-Angle
DB00484	brimonidine	C0028840	ocular hypertension
DB00484	brimonidine	C0017601	glaucoma
DB00491	miglitol	C0011860	Diabetes Mellitus, Non-Insulin-Dependent
DB00491	miglitol	C0020456	hyperglycemia
DB00491	miglitol	C0011849	diabetes mellitus
DB00492	fosinopril	C0020538	Hypertensive disease
DB00492	fosinopril	C0730345	Microalbuminuria
DB00492	fosinopril	C0018802	congestive heart failure
DB00493	cefotaxime	C2242472	Infection of bone
DB00493	cefotaxime	C0031154	peritonitis
DB00493	cefotaxime	C0149725	Lower respiratory tract infection
DB00493	cefotaxime	C0025294	Meningococcal Meningitis
DB00493	cefotaxime	C0025289	meningitis
DB00493	cefotaxime	C0034186	pyelonephritis
DB00494	entacapone	C0030567	Parkinson's Disease
DB00494	entacapone	C0013384	Dyskinetic Syndrome
DB00496	darifenacin	C0085606	Urgency of micturition
DB00496	darifenacin	C0042023	Increased frequency of micturition
DB00496	darifenacin	C0878773	Overactive Bladder
DB00496	darifenacin	C0042024	urinary incontinence
DB00497	Oxycodone	C0034063	Pulmonary Edema
DB00499	flutamide	C0033578	Prostatic Neoplasms
DB00500	tolmetin	C0029408	osteoarthritis
DB00500	tolmetin	C0003873	rheumatoid arthritis
DB00501	cimetidine	C0013295	Duodenal Ulcer
DB00501	cimetidine	C0017168	gastroesophageal reflux disease (GERD)
DB00501	cimetidine	C0043515	Zollinger-Ellison syndrome
DB00501	cimetidine	C0018834	heartburn
DB00501	cimetidine	C0221013	Mastocytosis, Systemic
DB00501	cimetidine	C0027662	Multiple Endocrine Neoplasia
DB00501	cimetidine	C0038358	Gastric Ulcer
DB00501	cimetidine	C0041582	Ulcer
DB00501	cimetidine	C0030920	Peptic Ulcer
DB00501	cimetidine	C0014869	Peptic Esophagitis
DB00501	cimetidine	C0042109	urticaria
DB00502	haloperidol	C0221765	Chronic schizophrenia
DB00502	haloperidol	C0040517	Tourette's disorder
DB00502	haloperidol	C0036341	schizophrenia
DB00502	haloperidol	C0033975	Psychotic Disorders
DB00502	haloperidol	C0013384	Dyskinetic Syndrome
DB00503	Ritonavir	C0524910	Hepatitis C, Chronic
DB00508	triflupromazine	C0033975	Psychotic Disorders
DB00508	triflupromazine	C0027497	nausea
DB00508	triflupromazine	C0042963	vomiting
DB00508	triflupromazine	C0027498	Nausea and vomiting
DB00509	Dextrothyroxine	C0020473	hyperlipidemia
DB00509	Dextrothyroxine	C0020443	hypercholesterolemia
DB00509	Dextrothyroxine	C0020476	Hyperlipoproteinemias
DB00514	dextromethorphan	C2607914	Allergic Rhinitis (Disorder)
DB00514	dextromethorphan	C0010200	Coughing
DB00514	dextromethorphan	C0015967	fever
DB00514	dextromethorphan	C0027424	Nasal congestion (finding)
DB00514	dextromethorphan	C0035455	Rhinitis
DB00515	cisplatin	C1140680	Malignant Neoplasm Of Ovary
DB00515	cisplatin	C1336708	Testicular Germ Cell Tumor
DB00515	cisplatin	C0005684	Malignant Neoplasm Of Urinary Bladder
DB00515	cisplatin	C0004114	astrocytoma
DB00515	cisplatin	C0005695	Bladder Neoplasm
DB00515	cisplatin	C1458155	Mammary Neoplasms
DB00515	cisplatin	C0262584	Carcinoma, Small Cell
DB00515	cisplatin	C0014859	Esophageal Neoplasms
DB00515	cisplatin	C0019829	Hodgkin's lymphoma
DB00515	cisplatin	C0024305	non-Hodgkin lymphoma (NHL)
DB00515	cisplatin	C0026764	multiple myeloma
DB00515	cisplatin	C0027819	neuroblastoma
DB00515	cisplatin	C0029463	osteosarcoma
DB00515	cisplatin	C0919267	Ovarian Neoplasm
DB00515	cisplatin	C0033578	Prostatic Neoplasms
DB00515	cisplatin	C0038356	Stomach Neoplasms
DB00515	cisplatin	C0039590	Testicular Neoplasms
DB00517	Anisotropine Methylbromide	C0038358	Gastric Ulcer
DB00517	Anisotropine Methylbromide	C0030920	Peptic Ulcer
DB00517	Anisotropine Methylbromide	C0041582	Ulcer
DB00519	trandolapril	C0020538	Hypertensive disease
DB00519	trandolapril	C0018802	congestive heart failure
DB00519	trandolapril	C0027051	Myocardial Infarction
DB00521	carteolol	C0017612	Glaucoma, Open-Angle
DB00521	carteolol	C0020538	Hypertensive disease
DB00521	carteolol	C0028840	ocular hypertension
DB00521	carteolol	C0003811	Cardiac Arrhythmia
DB00521	carteolol	C0017601	glaucoma
DB00524	metolazone	C0020538	Hypertensive disease
DB00524	metolazone	C0013604	edema
DB00524	metolazone	C0018802	congestive heart failure
DB00524	metolazone	C0027726	nephrotic syndrome
DB00527	cinchocaine	C0033774	Pruritus
DB00528	lercanidipine	C0020538	Hypertensive disease
DB00528	lercanidipine	C0034734	Raynaud's disease
DB00530	erlotinib	C0007131	Non-Small Cell Lung Carcinoma
DB00530	erlotinib	C0281361	Adenocarcinoma Pancreas
DB00530	erlotinib	C0346647	Malignant Neoplasm Of Pancreas
DB00531	cyclophosphamide	C0024299	Lymphoma
DB00531	cyclophosphamide	C0026764	multiple myeloma
DB00531	cyclophosphamide	C0026948	Mycosis Fungoides
DB00531	cyclophosphamide	C0027819	neuroblastoma
DB00531	cyclophosphamide	C0035335	retinoblastoma
DB00531	cyclophosphamide	C0678222	Breast Carcinoma
DB00531	cyclophosphamide	C0023418	Leukemia
DB00531	cyclophosphamide	C0948216	Ovarian Adenocarcinoma
DB00531	cyclophosphamide	C0027022	Myeloproliferative Disease
DB00531	cyclophosphamide	C0002880	Autoimmune Hemolytic Anemia
DB00531	cyclophosphamide	C1458155	Mammary Neoplasms
DB00531	cyclophosphamide	C0006413	Burkitt's lymphoma
DB00531	cyclophosphamide	C0014170	Endometrial Neoplasms
DB00531	cyclophosphamide	C0019829	Hodgkin's lymphoma
DB00531	cyclophosphamide	C0023449	Acute Lymphocytic Leukemia
DB00531	cyclophosphamide	C0023434	chronic lymphocytic leukemia (CLL)
DB00531	cyclophosphamide	C0023467	Leukemia, Myelocytic, Acute
DB00531	cyclophosphamide	C0023473	chronic myeloid leukemia (CML)
DB00531	cyclophosphamide	C0024121	Lung Neoplasms
DB00531	cyclophosphamide	C0024143	Lupus Nephritis
DB00531	cyclophosphamide	C0026769	multiple sclerosis
DB00531	cyclophosphamide	C0026896	myasthenia gravis
DB00531	cyclophosphamide	C0027726	nephrotic syndrome
DB00531	cyclophosphamide	C0919267	Ovarian Neoplasm
DB00531	cyclophosphamide	C0035412	rhabdomyosarcoma
DB00531	cyclophosphamide	C0553580	Ewing's sarcoma
DB00531	cyclophosphamide	C0039590	Testicular Neoplasms
DB00531	cyclophosphamide	C0024419	Waldenstrom's macroglobulinemia (WM)
DB00535	cefdinir	C0029882	Otitis Media
DB00535	cefdinir	C0037199	sinusitis
DB00535	cefdinir	C0032285	pneumonia
DB00537	ciprofloxacin	C2242472	Infection of bone
DB00537	ciprofloxacin	C0010692	Cystitis
DB00537	ciprofloxacin	C0033581	prostatitis
DB00537	ciprofloxacin	C0149725	Lower respiratory tract infection
DB00537	ciprofloxacin	C0014836	Escherichia coli Infections
DB00537	ciprofloxacin	C0029443	Osteomyelitis
DB00537	ciprofloxacin	C0037199	sinusitis
DB00539	toremifene	C0376358	Malignant Neoplasm Of Prostate
DB00539	toremifene	C1458155	Mammary Neoplasms
DB00539	toremifene	C0027661	Neoplasms, Hormone-Dependent
DB00540	nortriptyline	C0011581	Depressive disorder
DB00541	vincristine	C0035412	rhabdomyosarcoma
DB00541	vincristine	C0027708	Wilm's tumor
DB00541	vincristine	C0024301	follicular lymphoma
DB00541	vincristine	C0023449	Acute Lymphocytic Leukemia
DB00541	vincristine	C0079744	Diffuse Large B-Cell Lymphoma
DB00541	vincristine	C0006413	Burkitt's lymphoma
DB00541	vincristine	C0019829	Hodgkin's lymphoma
DB00541	vincristine	C0027819	neuroblastoma
DB00541	vincristine	C0024305	non-Hodgkin lymphoma (NHL)
DB00541	vincristine	C0085669	Acute Leukemia
DB00541	vincristine	C0024299	Lymphoma
DB00541	vincristine	C0023418	Leukemia
DB00542	benazepril	C0020538	Hypertensive disease
DB00542	benazepril	C0018802	congestive heart failure
DB00543	amoxapine	C0011581	Depressive disorder
DB00544	5-fluorouracil	C0281361	Adenocarcinoma Pancreas
DB00544	5-fluorouracil	C0007102	Malignant Tumor Of Colon
DB00544	5-fluorouracil	C0678222	Breast Carcinoma
DB00544	5-fluorouracil	C0235974	Pancreatic Carcinoma
DB00544	5-fluorouracil	C0699791	Stomach Carcinoma
DB00544	5-fluorouracil	C0006142	Malignant Neoplasm Of Breast
DB00544	5-fluorouracil	C0007095	carcinoid tumors
DB00544	5-fluorouracil	C0278996	Cancer Of Head And Neck
DB00544	5-fluorouracil	C0346647	Malignant Neoplasm Of Pancreas
DB00544	5-fluorouracil	C0007134	renal cell carcinoma (RCC)
DB00544	5-fluorouracil	C1458155	Mammary Neoplasms
DB00544	5-fluorouracil	C0007117	basal cell carcinoma (BCC)
DB00544	5-fluorouracil	C0009375	Colonic Neoplasms
DB00544	5-fluorouracil	C0018671	Head And Neck Neoplasms
DB00544	5-fluorouracil	C0022593	keratosis
DB00544	5-fluorouracil	C0030297	Pancreatic Neoplasm
DB00544	5-fluorouracil	C0034885	Rectal Neoplasms
DB00544	5-fluorouracil	C0038356	Stomach Neoplasms
DB00544	5-fluorouracil	C1527249	colorectal cancer
DB00545	mestinon	C0026896	myasthenia gravis
DB00547	desoximetasone	C0011616	contact dermatitis
DB00547	desoximetasone	C0015230	Exanthema
DB00547	desoximetasone	C0079773	cutaneous T-cell lymphoma (CTCL)
DB00547	desoximetasone	C0036508	seborrheic dermatitis
DB00547	desoximetasone	C0024138	Lupus Erythematosus, Discoid
DB00547	desoximetasone	C0011615	Dermatitis, Atopic
DB00547	desoximetasone	C0015456	Facial Dermatoses
DB00548	Azelaic Acid	C0035854	rosacea
DB00548	Azelaic Acid	C0702166	Acne
DB00549	zafirlukast	C0004096	asthma
DB00550	propylthiouracil	C0020550	hyperthyroidism
DB00550	propylthiouracil	C0018213	Grave's disease
DB00550	propylthiouracil	C0154143	Toxic Multinodular Goiter
DB00550	propylthiouracil	C0018021	goiter
DB00551	Acetohydroxamic Acid	C0042029	Urinary tract infection
DB00552	pentostatin	C0023443	hairy cell leukemia
DB00552	pentostatin	C0002871	anemia
DB00553	methoxsalen	C0079773	cutaneous T-cell lymphoma (CTCL)
DB00553	methoxsalen	C0042900	vitiligo
DB00553	methoxsalen	C0033860	psoriasis
DB00553	methoxsalen	C0026948	Mycosis Fungoides
DB00554	piroxicam	C0029408	osteoarthritis
DB00554	piroxicam	C0003873	rheumatoid arthritis
DB00554	piroxicam	C0038013	ankylosing spondylitis
DB00555	lamotrigine	C0014544	epilepsy
DB00555	lamotrigine	C0238111	Lennox-Gastaut Syndrome
DB00555	lamotrigine	C0234974	Simple Partial Seizures
DB00555	lamotrigine	C0494475	Tonic - clonic seizures
DB00555	lamotrigine	C0005586	bipolar disorder
DB00557	hydroxyzine	C0042109	urticaria
DB00557	hydroxyzine	C0343065	Symptomatic Dermographism
DB00557	hydroxyzine	C0033774	Pruritus
DB00557	hydroxyzine	C0011615	Dermatitis, Atopic
DB00557	hydroxyzine	C2607914	Allergic Rhinitis (Disorder)
DB00557	hydroxyzine	C0003467	anxiety
DB00559	bosentan	C2973725	pulmonary arterial hypertension (PAH)
DB00559	bosentan	C0020542	Pulmonary Hypertension
DB00559	bosentan	C0011644	scleroderma
DB00561	doxapram	C0235063	respiratory depression
DB00561	doxapram	C0024117	Chronic Obstructive Airway Disease
DB00561	doxapram	C0035228	Respiratory Hypersensitivity
DB00563	methotrexate	C0033860	psoriasis
DB00563	methotrexate	C0278996	Cancer Of Head And Neck
DB00563	methotrexate	C0026948	Mycosis Fungoides
DB00563	methotrexate	C0024305	non-Hodgkin lymphoma (NHL)
DB00563	methotrexate	C0023449	Acute Lymphocytic Leukemia
DB00563	methotrexate	C0006413	Burkitt's lymphoma
DB00563	methotrexate	C0003873	rheumatoid arthritis
DB00563	methotrexate	C0020217	hydatidiform mole
DB00563	methotrexate	C1458155	Mammary Neoplasms
DB00563	methotrexate	C0014859	Esophageal Neoplasms
DB00563	methotrexate	C0023418	Leukemia
DB00563	methotrexate	C0024121	Lung Neoplasms
DB00563	methotrexate	C0029463	osteosarcoma
DB00563	methotrexate	C0038356	Stomach Neoplasms
DB00563	methotrexate	C0039590	Testicular Neoplasms
DB00564	carbamazepine	C0014544	epilepsy
DB00564	carbamazepine	C0494475	Tonic - clonic seizures
DB00564	carbamazepine	C0234974	Simple Partial Seizures
DB00564	carbamazepine	C0238111	Lennox-Gastaut Syndrome
DB00564	carbamazepine	C0014549	Tonic-Clonic Epilepsy
DB00564	carbamazepine	C0040997	Trigeminal Neuralgia
DB00564	carbamazepine	C0085417	Epilepsy, Complex Partial
DB00564	carbamazepine	C0035258	restless leg syndrome
DB00564	carbamazepine	C0036572	seizures
DB00568	cinnarizine	C0042571	vertigo
DB00568	cinnarizine	C0027497	nausea
DB00568	cinnarizine	C0020517	Hypersensitivity
DB00569	Fondaparinux	C0149871	deep vein thrombosis (DVT)
DB00569	Fondaparinux	C0040053	thrombosis
DB00570	vinblastine	C0019829	Hodgkin's lymphoma
DB00570	vinblastine	C0024305	non-Hodgkin lymphoma (NHL)
DB00570	vinblastine	C0026948	Mycosis Fungoides
DB00570	vinblastine	C0036220	Kaposi sarcoma
DB00570	vinblastine	C0019618	Histiocytosis
DB00570	vinblastine	C0024299	Lymphoma
DB00570	vinblastine	C0006142	Malignant Neoplasm Of Breast
DB00570	vinblastine	C0027819	neuroblastoma
DB00570	vinblastine	C1458155	Mammary Neoplasms
DB00570	vinblastine	C0018671	Head And Neck Neoplasms
DB00570	vinblastine	C0022665	Kidney Neoplasm
DB00570	vinblastine	C0024121	Lung Neoplasms
DB00570	vinblastine	C0039590	Testicular Neoplasms
DB00571	propranolol	C0004238	atrial fibrillation (AF)
DB00571	propranolol	C0039240	Supraventricular Tachycardia
DB00571	propranolol	C0002962	angina pectoris
DB00571	propranolol	C0007194	Hypertrophic Cardiomyopathy
DB00571	propranolol	C0020538	Hypertensive disease
DB00571	propranolol	C0018916	Hemangioma
DB00571	propranolol	C0003811	Cardiac Arrhythmia
DB00571	propranolol	C0270736	Essential Tremor
DB00571	propranolol	C0018802	congestive heart failure
DB00571	propranolol	C0027051	Myocardial Infarction
DB00571	propranolol	C0031511	pheochromocytoma
DB00571	propranolol	C0042514	ventricular tachycardia (VT)
DB00571	propranolol	C0042510	ventricular fibrillation (VF)
DB00573	fenoprofen	C0003873	rheumatoid arthritis
DB00573	fenoprofen	C0029408	osteoarthritis
DB00573	fenoprofen	C0030193	Pain
DB00575	clonidine	C0017612	Glaucoma, Open-Angle
DB00575	clonidine	C1263846	attention-deficit/hyperactivity disorder (ADHD)
DB00575	clonidine	C0020538	Hypertensive disease
DB00575	clonidine	C0236663	Alcohol Withdrawal Syndrome
DB00575	clonidine	C0017601	glaucoma
DB00575	clonidine	C0019080	hemorrhage
DB00575	clonidine	C0031511	pheochromocytoma
DB00575	clonidine	C0751865	Alcohol-Induced Disorders, Nervous System
DB00575	clonidine	C0013390	Dysmenorrhea
DB00575	clonidine	C0037036	Sialorrhea
DB00575	clonidine	C0149931	Migraine Disorders
DB00579	mazindol	C0028754	obesity
DB00579	mazindol	C0020473	hyperlipidemia
DB00579	mazindol	C0013264	duchenne muscular dystrophy (DMD)
DB00583	levocarnitine	C1142132	carnitine deficiency
DB00583	levocarnitine	C0268596	Multiple Acyl Coenzyme A Dehydrogenase Deficiency
DB00583	levocarnitine	C0020476	Hyperlipoproteinemias
DB00583	levocarnitine	C0022661	chronic renal failure
DB00583	levocarnitine	C0220710	Medium-Chain Acyl-Coenzyme A Dehydrogenase Deficiency
DB00583	levocarnitine	C0268583	Methylmalonic Acidemia
DB00583	levocarnitine	C0268579	Propionic Acidemia
DB00583	levocarnitine	C0342788	Renal Carnitine Transport Defect
DB00583	levocarnitine	C0020473	hyperlipidemia
DB00584	enalapril	C0020538	Hypertensive disease
DB00584	enalapril	C0018802	congestive heart failure
DB00584	enalapril	C0085580	Essential Hypertension
DB00584	enalapril	C0020545	Hypertension, Renovascular
DB00584	enalapril	C0003873	rheumatoid arthritis
DB00584	enalapril	C0004775	Bartter Disease
DB00584	enalapril	C0013604	edema
DB00584	enalapril	C0020540	Malignant Hypertension
DB00585	nizatidine	C0014869	Peptic Esophagitis
DB00585	nizatidine	C0013295	Duodenal Ulcer
DB00585	nizatidine	C0030920	Peptic Ulcer
DB00585	nizatidine	C0018834	heartburn
DB00585	nizatidine	C0017168	gastroesophageal reflux disease (GERD)
DB00585	nizatidine	C0038358	Gastric Ulcer
DB00585	nizatidine	C0041582	Ulcer
DB00585	nizatidine	C0042109	urticaria
DB00585	nizatidine	C0043515	Zollinger-Ellison syndrome
DB00586	diclofenac	C0029408	osteoarthritis
DB00586	diclofenac	C0409959	Osteoarthritis, Knee
DB00586	diclofenac	C0003873	rheumatoid arthritis
DB00586	diclofenac	C0013390	Dysmenorrhea
DB00586	diclofenac	C0038013	ankylosing spondylitis
DB00586	diclofenac	C0030193	Pain
DB00586	diclofenac	C0022593	keratosis
DB00588	fluticasone propionate	C0036508	seborrheic dermatitis
DB00588	fluticasone propionate	C0015230	Exanthema
DB00588	fluticasone propionate	C2607914	Allergic Rhinitis (Disorder)
DB00588	fluticasone propionate	C0079773	cutaneous T-cell lymphoma (CTCL)
DB00588	fluticasone propionate	C0024138	Lupus Erythematosus, Discoid
DB00588	fluticasone propionate	C0011616	contact dermatitis
DB00588	fluticasone propionate	C0034067	Pulmonary Emphysema
DB00588	fluticasone propionate	C0011615	Dermatitis, Atopic
DB00588	fluticasone propionate	C0020517	Hypersensitivity
DB00588	fluticasone propionate	C0004096	asthma
DB00588	fluticasone propionate	C0035455	Rhinitis
DB00589	lisuride	C0149931	Migraine Disorders
DB00589	lisuride	C0002453	amenorrhea
DB00589	lisuride	C0001206	acromegaly
DB00589	lisuride	C0013384	Dyskinetic Syndrome
DB00589	lisuride	C0030567	Parkinson's Disease
DB00590	doxazosin	C0020538	Hypertensive disease
DB00590	doxazosin	C0020507	Hyperplasia
DB00590	doxazosin	C2937421	Prostatic Hyperplasia
DB00591	Fluocinolone Acetonide	C0079773	cutaneous T-cell lymphoma (CTCL)
DB00591	Fluocinolone Acetonide	C0015230	Exanthema
DB00591	Fluocinolone Acetonide	C0024138	Lupus Erythematosus, Discoid
DB00591	Fluocinolone Acetonide	C0011616	contact dermatitis
DB00591	Fluocinolone Acetonide	C0011615	Dermatitis, Atopic
DB00591	Fluocinolone Acetonide	C0036508	seborrheic dermatitis
DB00593	ethosuximide	C0014553	Absence Epilepsy
DB00593	ethosuximide	C0014544	epilepsy
DB00594	amiloride	C0013604	edema
DB00594	amiloride	C0020538	Hypertensive disease
DB00594	amiloride	C0010674	cystic fibrosis
DB00594	amiloride	C0018802	congestive heart failure
DB00596	halobetasol	C0036508	seborrheic dermatitis
DB00596	halobetasol	C0024138	Lupus Erythematosus, Discoid
DB00596	halobetasol	C0079773	cutaneous T-cell lymphoma (CTCL)
DB00596	halobetasol	C0011616	contact dermatitis
DB00596	halobetasol	C0015230	Exanthema
DB00596	halobetasol	C0015456	Facial Dermatoses
DB00598	labetalol	C0020538	Hypertensive disease
DB00598	labetalol	C0020546	Hypertensive Crisis
DB00598	labetalol	C0031511	pheochromocytoma
DB00598	labetalol	C0032914	Pre-Eclampsia
DB00598	labetalol	C0018802	congestive heart failure
DB00598	labetalol	C0020540	Malignant Hypertension
DB00598	labetalol	C0027051	Myocardial Infarction
DB00599	thiopental	C0014544	epilepsy
DB00599	thiopental	C0151740	Intracranial Hypertension
DB00601	linezolid	C0032285	pneumonia
DB00603	medroxyprogesterone acetate	C0025874	Metrorrhagia
DB00603	medroxyprogesterone acetate	C0014175	endometriosis
DB00603	medroxyprogesterone acetate	C0476089	Endometrial Carcinoma
DB00603	medroxyprogesterone acetate	C0232940	Secondary Physiologic Amenorrhea
DB00603	medroxyprogesterone acetate	C0014173	Endometrial Hyperplasia
DB00604	Cisapride	C0017168	gastroesophageal reflux disease (GERD)
DB00604	Cisapride	C0041582	Ulcer
DB00604	Cisapride	C0152020	gastroparesis
DB00605	sulindac	C0038013	ankylosing spondylitis
DB00605	sulindac	C0003873	rheumatoid arthritis
DB00605	sulindac	C0029408	osteoarthritis
DB00605	sulindac	C0003868	Arthritis, Gouty
DB00605	sulindac	C0018099	gout
DB00607	Nafcillin	C0038160	Staphylococcal Infections
DB00607	Nafcillin	C2242472	Infection of bone
DB00607	Nafcillin	C0007642	Cellulitis
DB00607	Nafcillin	C0014121	Bacterial Endocarditis
DB00607	Nafcillin	C0029443	Osteomyelitis
DB00607	Nafcillin	C0036690	Septicemia
DB00608	chloroquine	C0003873	rheumatoid arthritis
DB00608	chloroquine	C0024141	Lupus Erythematosus, Systemic
DB00608	chloroquine	C0024138	Lupus Erythematosus, Discoid
DB00608	chloroquine	C0030807	Pemphigus
DB00608	chloroquine	C0036421	Systemic Scleroderma
DB00611	Butorphanol	C0030193	Pain
DB00612	bisoprolol	C0020538	Hypertensive disease
DB00612	bisoprolol	C0003811	Cardiac Arrhythmia
DB00612	bisoprolol	C0018802	congestive heart failure
DB00612	bisoprolol	C0027051	Myocardial Infarction
DB00612	bisoprolol	C0039240	Supraventricular Tachycardia
DB00615	Rifabutin	C0041296	tuberculosis
DB00617	paramethadione	C0014544	epilepsy
DB00617	paramethadione	C0014553	Absence Epilepsy
DB00617	paramethadione	C0036572	seizures
DB00619	imatinib	C0023472	Leukemia, Myeloid, Accelerated Phase
DB00619	imatinib	C0221013	Mastocytosis, Systemic
DB00619	imatinib	C0005699	Blast Phase
DB00619	imatinib	C0346421	chronic eosinophilic leukemia (CEL)
DB00619	imatinib	C1960397	Philadelphia Chromosome-Positive Acute Lymphoblastic Leukemia
DB00619	imatinib	C0392784	dermatofibrosarcoma protuberans (DFSP)
DB00619	imatinib	C0238198	gastrointestinal stromal tumors (GIST)
DB00619	imatinib	C0023473	chronic myeloid leukemia (CML)
DB00619	imatinib	C1540912	hypereosinophilic syndrome (HES)
DB00620	triamcinolone	C0024305	non-Hodgkin lymphoma (NHL)
DB00620	triamcinolone	C0021390	inflammatory bowel disease
DB00620	triamcinolone	C0039483	Giant Cell Arteritis
DB00620	triamcinolone	C0042164	Uveitis
DB00620	triamcinolone	C0038363	Aphthous Stomatitis
DB00620	triamcinolone	C0022548	Keloid
DB00620	triamcinolone	C0002875	Cooley's anemia
DB00620	triamcinolone	C0017563	Gingival Diseases
DB00620	triamcinolone	C0015230	Exanthema
DB00620	triamcinolone	C0014742	Erythema Multiforme
DB00620	triamcinolone	C0011616	contact dermatitis
DB00620	triamcinolone	C0003868	Arthritis, Gouty
DB00620	triamcinolone	C0004364	Autoimmune Diseases
DB00620	triamcinolone	C0023052	Laryngeal Edema
DB00620	triamcinolone	C0002880	Autoimmune Hemolytic Anemia
DB00620	triamcinolone	C0011606	Exfoliative Dermatitis
DB00620	triamcinolone	C0010346	Crohn's disease
DB00620	triamcinolone	C0004096	asthma
DB00620	triamcinolone	C0023449	Acute Lymphocytic Leukemia
DB00620	triamcinolone	C0015397	Disorder of eye
DB00620	triamcinolone	C0040147	thyroiditis
DB00620	triamcinolone	C0030807	Pemphigus
DB00620	triamcinolone	C0036202	Sarcoidosis
DB00620	triamcinolone	C0026769	multiple sclerosis
DB00620	triamcinolone	C0002171	Alopecia Areata
DB00620	triamcinolone	C0003872	psoriatic arthritis
DB00620	triamcinolone	C0005138	Berylliosis
DB00620	triamcinolone	C0026948	Mycosis Fungoides
DB00620	triamcinolone	C0039103	Synovitis
DB00620	triamcinolone	C0036830	Serum Sickness
DB00620	triamcinolone	C0011615	Dermatitis, Atopic
DB00620	triamcinolone	C0024141	Lupus Erythematosus, Systemic
DB00620	triamcinolone	C2607914	Allergic Rhinitis (Disorder)
DB00620	triamcinolone	C0027726	nephrotic syndrome
DB00620	triamcinolone	C0036508	seborrheic dermatitis
DB00620	triamcinolone	C0079773	cutaneous T-cell lymphoma (CTCL)
DB00620	triamcinolone	C0003873	rheumatoid arthritis
DB00620	triamcinolone	C0019829	Hodgkin's lymphoma
DB00620	triamcinolone	C0033860	psoriasis
DB00620	triamcinolone	C0002994	angioedema
DB00620	triamcinolone	C0024138	Lupus Erythematosus, Discoid
DB00620	triamcinolone	C0405580	Adrenal Cortical Hypofunction
DB00620	triamcinolone	C0038013	ankylosing spondylitis
DB00620	triamcinolone	C0006114	Cerebral Edema
DB00620	triamcinolone	C0018621	Hay Fever
DB00620	triamcinolone	C0037274	Dermatologic disorders
DB00620	triamcinolone	C1260899	Anemia, Diamond-Blackfan
DB00620	triamcinolone	C0001403	Addison's disease
DB00620	triamcinolone	C0001627	congenital adrenal hyperplasia
DB00620	triamcinolone	C0024301	follicular lymphoma
DB00620	triamcinolone	C0020517	Hypersensitivity
DB00620	triamcinolone	C0035457	Rhinitis, Allergic, Perennial
DB00620	triamcinolone	C0001623	Adrenal Gland Hypofunction
DB00620	triamcinolone	C0015456	Facial Dermatoses
DB00622	nicardipine	C0020538	Hypertensive disease
DB00623	fluphenazine	C0036341	schizophrenia
DB00623	fluphenazine	C0033975	Psychotic Disorders
DB00624	testosterone	C0948896	Primary Hypogonadism
DB00624	testosterone	C0271623	Hypogonadotropic Hypogonadism
DB00624	testosterone	C0010417	Cryptorchidism
DB00624	testosterone	C0034012	Delayed Puberty
DB00624	testosterone	C0151721	Testicular Hypogonadism
DB00624	testosterone	C0342527	Deficiency of testosterone biosynthesis
DB00624	testosterone	C0020635	Hypopituitarism
DB00624	testosterone	C0020619	hypogonadism
DB00624	testosterone	C1458155	Mammary Neoplasms
DB00626	bacitracin	C0022568	Keratitis
DB00626	bacitracin	C0032285	pneumonia
DB00626	bacitracin	C0014356	Enterocolitis
DB00627	niacin	C0020443	hypercholesterolemia
DB00627	niacin	C0020557	hypertriglyceridemia
DB00627	niacin	C0020474	Hyperlipidemia, Familial Combined
DB00627	niacin	C0020473	hyperlipidemia
DB00627	niacin	C0020480	Hyperlipoproteinemia Type Iv
DB00627	niacin	C0020481	Hyperlipoproteinemia Type V
DB00628	Clorazepate	C0003467	anxiety
DB00628	Clorazepate	C0236663	Alcohol Withdrawal Syndrome
DB00628	Clorazepate	C0149821	Alcohol Withdrawal Acute
DB00628	Clorazepate	C0001957	Alcohol Withdrawal Delirium
DB00629	Guanabenz	C0020538	Hypertensive disease
DB00630	alendronate	C0029458	Osteoporosis, Postmenopausal
DB00630	alendronate	C0029401	Osteitis Deformans
DB00630	alendronate	C0029456	osteoporosis
DB00631	clofarabine	C0023449	Acute Lymphocytic Leukemia
DB00635	prednisone	C0011606	Exfoliative Dermatitis
DB00635	prednisone	C0023449	Acute Lymphocytic Leukemia
DB00635	prednisone	C0010346	Crohn's disease
DB00635	prednisone	C0024305	non-Hodgkin lymphoma (NHL)
DB00635	prednisone	C0026948	Mycosis Fungoides
DB00635	prednisone	C0011616	contact dermatitis
DB00635	prednisone	C0030807	Pemphigus
DB00635	prednisone	C0027726	nephrotic syndrome
DB00635	prednisone	C2607914	Allergic Rhinitis (Disorder)
DB00635	prednisone	C0002880	Autoimmune Hemolytic Anemia
DB00635	prednisone	C0024301	follicular lymphoma
DB00635	prednisone	C0004096	asthma
DB00635	prednisone	C0005138	Berylliosis
DB00635	prednisone	C0023052	Laryngeal Edema
DB00635	prednisone	C0023434	chronic lymphocytic leukemia (CLL)
DB00635	prednisone	C0040147	thyroiditis
DB00635	prednisone	C0019829	Hodgkin's lymphoma
DB00635	prednisone	C0024141	Lupus Erythematosus, Systemic
DB00635	prednisone	C0014742	Erythema Multiforme
DB00635	prednisone	C0405580	Adrenal Cortical Hypofunction
DB00635	prednisone	C0037274	Dermatologic disorders
DB00635	prednisone	C0002994	angioedema
DB00635	prednisone	C0079773	cutaneous T-cell lymphoma (CTCL)
DB00635	prednisone	C0033860	psoriasis
DB00635	prednisone	C0026769	multiple sclerosis
DB00635	prednisone	C1260899	Anemia, Diamond-Blackfan
DB00635	prednisone	C0002875	Cooley's anemia
DB00635	prednisone	C0001403	Addison's disease
DB00635	prednisone	C0079744	Diffuse Large B-Cell Lymphoma
DB00635	prednisone	C0003872	psoriatic arthritis
DB00635	prednisone	C0036830	Serum Sickness
DB00635	prednisone	C0036202	Sarcoidosis
DB00635	prednisone	C0003873	rheumatoid arthritis
DB00635	prednisone	C0038013	ankylosing spondylitis
DB00635	prednisone	C0003868	Arthritis, Gouty
DB00635	prednisone	C0004364	Autoimmune Diseases
DB00635	prednisone	C0021390	inflammatory bowel disease
DB00635	prednisone	C0006114	Cerebral Edema
DB00635	prednisone	C0949116	Congenital Hypoplastic Anemia
DB00635	prednisone	C0011615	Dermatitis, Atopic
DB00635	prednisone	C0011633	dermatomyositis
DB00635	prednisone	C0013182	Drug Allergy
DB00635	prednisone	C0039483	Giant Cell Arteritis
DB00635	prednisone	C0018621	Hay Fever
DB00635	prednisone	C0020437	hypercalcemia
DB00635	prednisone	C0022073	Iridocyclitis
DB00635	prednisone	C0022568	Keratitis
DB00635	prednisone	C0023448	Lymphoid Leukemia
DB00635	prednisone	C0024299	Lymphoma
DB00635	prednisone	C0026896	myasthenia gravis
DB00635	prednisone	C0029134	Optic Neuritis
DB00635	prednisone	C0035457	Rhinitis, Allergic, Perennial
DB00635	prednisone	C0036508	seborrheic dermatitis
DB00635	prednisone	C0038325	Stevens-Johnson Syndrome
DB00635	prednisone	C0009324	ulcerative colitis
DB00635	prednisone	C0024419	Waldenstrom's macroglobulinemia (WM)
DB00635	prednisone	C0001623	Adrenal Gland Hypofunction
DB00635	prednisone	C0018133	Graft-Vs-Host Disease
DB00635	prednisone	C0020517	Hypersensitivity
DB00635	prednisone	C0014356	Enterocolitis
DB00635	prednisone	C0001627	congenital adrenal hyperplasia
DB00635	prednisone	C0029408	osteoarthritis
DB00635	prednisone	C0009763	conjunctivitis
DB00635	prednisone	C0002871	anemia
DB00635	prednisone	C0014335	enteritis
DB00635	prednisone	C0025289	meningitis
DB00636	clofibrate	C0020473	hyperlipidemia
DB00636	clofibrate	C0020443	hypercholesterolemia
DB00636	clofibrate	C0020479	Hyperlipoproteinemia Type Iii
DB00636	clofibrate	C0020476	Hyperlipoproteinemias
DB00637	Astemizole	C2607914	Allergic Rhinitis (Disorder)
DB00637	Astemizole	C0020517	Hypersensitivity
DB00637	Astemizole	C0009763	conjunctivitis
DB00637	Astemizole	C0035455	Rhinitis
DB00637	Astemizole	C0035457	Rhinitis, Allergic, Perennial
DB00637	Astemizole	C0042109	urticaria
DB00637	Astemizole	C0020676	hypothyroidism
DB00640	adenosine	C0030590	Paroxysmal Supraventricular Tachycardia
DB00640	adenosine	C0003811	Cardiac Arrhythmia
DB00640	adenosine	C0039240	Supraventricular Tachycardia
DB00640	adenosine	C0043202	Wolff-Parkinson-White Syndrome (WPW)
DB00641	simvastatin	C0473527	Hypoalphalipoproteinemias
DB00641	simvastatin	C0020479	Hyperlipoproteinemia Type Iii
DB00641	simvastatin	C0038454	stroke
DB00641	simvastatin	C0003850	arteriosclerosis
DB00641	simvastatin	C0020443	hypercholesterolemia
DB00641	simvastatin	C0342881	Familial hypercholesterolemia - homozygous
DB00641	simvastatin	C0020557	hypertriglyceridemia
DB00641	simvastatin	C0020474	Hyperlipidemia, Familial Combined
DB00641	simvastatin	C0020473	hyperlipidemia
DB00641	simvastatin	C0020476	Hyperlipoproteinemias
DB00641	simvastatin	C0010068	coronary heart disease
DB00641	simvastatin	C0027051	Myocardial Infarction
DB00642	pemetrexed	C0007131	Non-Small Cell Lung Carcinoma
DB00642	pemetrexed	C0025500	mesothelioma
DB00643	mebendazole	C0030567	Parkinson's Disease
DB00644	gonadorelin	C0002453	amenorrhea
DB00644	gonadorelin	C0032019	Pituitary Neoplasms
DB00644	gonadorelin	C0034012	Delayed Puberty
DB00644	gonadorelin	C0034013	precocious puberty
DB00644	gonadorelin	C0029927	cystic ovaries
DB00645	dyclonine	C0033774	Pruritus
DB00645	dyclonine	C0038363	Aphthous Stomatitis
DB00647	Dextropropoxyphene	C0030193	Pain
DB00648	mitotane	C0206686	adrenal cortical carcinoma
DB00648	mitotane	C0010481	Cushing's syndrome
DB00648	mitotane	C0001618	Tumors Of Adrenal Cortex
DB00650	leucovorin	C0002888	megaloblastic anemia
DB00650	leucovorin	C0016412	Folic Acid Deficiency
DB00650	leucovorin	C1527249	colorectal cancer
DB00650	leucovorin	C0029463	osteosarcoma
DB00651	dyphylline	C0034067	Pulmonary Emphysema
DB00651	dyphylline	C0004096	asthma
DB00651	dyphylline	C0008677	Bronchitis, Chronic
DB00652	Pentazocine	C0030193	Pain
DB00653	Magnesium Sulfate	C0151723	Hypomagnesemia
DB00653	Magnesium Sulfate	C0009806	constipation
DB00653	Magnesium Sulfate	C0003811	Cardiac Arrhythmia
DB00653	Magnesium Sulfate	C0022876	Premature Obstetric Labor
DB00653	Magnesium Sulfate	C0024473	Magnesium Deficiency
DB00653	Magnesium Sulfate	C0032914	Pre-Eclampsia
DB00653	Magnesium Sulfate	C0039621	tetany
DB00653	Magnesium Sulfate	C0027697	Nephritis
DB00653	Magnesium Sulfate	C0040479	Torsades De Pointes
DB00653	Magnesium Sulfate	C0042510	ventricular fibrillation (VF)
DB00653	Magnesium Sulfate	C0014544	epilepsy
DB00654	latanoprost	C0028840	ocular hypertension
DB00654	latanoprost	C0017612	Glaucoma, Open-Angle
DB00654	latanoprost	C0017601	glaucoma
DB00655	Estrone	C1458155	Mammary Neoplasms
DB00655	Estrone	C0020619	hypogonadism
DB00655	Estrone	C0025322	Premature Menopause
DB00655	Estrone	C0025323	Menorrhagia
DB00655	Estrone	C0085215	Ovarian Failure, Premature
DB00655	Estrone	C0033578	Prostatic Neoplasms
DB00655	Estrone	C0028754	obesity
DB00656	trazodone	C1269683	Major Depressive Disorder
DB00656	trazodone	C0021603	Sleep Initiation And Maintenance Disorders
DB00657	mecamylamine	C0020538	Hypertensive disease
DB00657	mecamylamine	C0085580	Essential Hypertension
DB00657	mecamylamine	C0020540	Malignant Hypertension
DB00659	acamprosate	C0001973	Alcoholic Intoxication, Chronic
DB00661	verapamil	C0004238	atrial fibrillation (AF)
DB00661	verapamil	C0020538	Hypertensive disease
DB00661	verapamil	C0030590	Paroxysmal Supraventricular Tachycardia
DB00661	verapamil	C0002962	angina pectoris
DB00661	verapamil	C0003811	Cardiac Arrhythmia
DB00661	verapamil	C0004239	Atrial Flutter
DB00661	verapamil	C0027051	Myocardial Infarction
DB00661	verapamil	C0039240	Supraventricular Tachycardia
DB00662	trimethobenzamide	C0042963	vomiting
DB00662	trimethobenzamide	C0027497	nausea
DB00662	trimethobenzamide	C0027498	Nausea and vomiting
DB00662	trimethobenzamide	C0017160	gastroenteritis
DB00663	flumethasone	C0036508	seborrheic dermatitis
DB00663	flumethasone	C0024138	Lupus Erythematosus, Discoid
DB00663	flumethasone	C0015230	Exanthema
DB00663	flumethasone	C0079773	cutaneous T-cell lymphoma (CTCL)
DB00663	flumethasone	C0011616	contact dermatitis
DB00663	flumethasone	C0011615	Dermatitis, Atopic
DB00665	nilutamide	C0033578	Prostatic Neoplasms
DB00666	Nafarelin	C0034013	precocious puberty
DB00666	Nafarelin	C0014175	endometriosis
DB00666	Nafarelin	C0342543	Precocious Puberty, Central
DB00666	Nafarelin	C0021359	infertility
DB00666	Nafarelin	C0021361	Female Infertility
DB00668	epinephrine	C0002792	Anaphylaxis
DB00668	epinephrine	C0020649	hypotension
DB00668	epinephrine	C0006267	Bronchiectasis
DB00668	epinephrine	C0017612	Glaucoma, Open-Angle
DB00668	epinephrine	C0013404	Dyspnea
DB00668	epinephrine	C0004096	asthma
DB00668	epinephrine	C0034067	Pulmonary Emphysema
DB00668	epinephrine	C0001883	Airway Obstruction
DB00668	epinephrine	C0428977	bradycardia
DB00668	epinephrine	C0018790	cardiac arrest
DB00668	epinephrine	C0018794	heart block
DB00668	epinephrine	C0036983	Septic Shock
DB00668	epinephrine	C0042514	ventricular tachycardia (VT)
DB00668	epinephrine	C0042510	ventricular fibrillation (VF)
DB00668	epinephrine	C0017601	glaucoma
DB00668	epinephrine	C0019080	hemorrhage
DB00669	sumatriptan	C0149931	Migraine Disorders
DB00670	pirenzepine	C0030920	Peptic Ulcer
DB00670	pirenzepine	C0041582	Ulcer
DB00670	pirenzepine	C0013295	Duodenal Ulcer
DB00670	pirenzepine	C0038358	Gastric Ulcer
DB00670	pirenzepine	C0017168	gastroesophageal reflux disease (GERD)
DB00672	chlorpropamide	C0011860	Diabetes Mellitus, Non-Insulin-Dependent
DB00672	chlorpropamide	C0020456	hyperglycemia
DB00672	chlorpropamide	C0011849	diabetes mellitus
DB00673	aprepitant	C0027497	nausea
DB00673	aprepitant	C0042963	vomiting
DB00674	galantamine	C0002395	Alzheimer's disease
DB00675	tamoxifen	C1134719	Invasive Ductal Breast Carcinoma
DB00675	tamoxifen	C0006142	Malignant Neoplasm Of Breast
DB00675	tamoxifen	C1458155	Mammary Neoplasms
DB00675	tamoxifen	C0018418	Gynecomastia
DB00675	tamoxifen	C0030297	Pancreatic Neoplasm
DB00675	tamoxifen	C0034013	precocious puberty
DB00678	losartan	C0011881	diabetic nephropathy
DB00678	losartan	C0020538	Hypertensive disease
DB00678	losartan	C0003811	Cardiac Arrhythmia
DB00678	losartan	C0018802	congestive heart failure
DB00678	losartan	C0242698	Ventricular Dysfunction, Left
DB00679	Thioridazine	C3544321	Treatment-resistant schizophrenia
DB00680	moracizine	C0085612	ventricular arrhythmias
DB00680	moracizine	C0003811	Cardiac Arrhythmia
DB00680	moracizine	C0042514	ventricular tachycardia (VT)
DB00680	moracizine	C0042510	ventricular fibrillation (VF)
DB00682	warfarin	C0040053	thrombosis
DB00682	warfarin	C0040038	Thromboembolism
DB00682	warfarin	C0149871	deep vein thrombosis (DVT)
DB00682	warfarin	C0004238	atrial fibrillation (AF)
DB00682	warfarin	C0004239	Atrial Flutter
DB00682	warfarin	C0878544	cardiomyopathy
DB00682	warfarin	C0034065	pulmonary embolism (PE)
DB00682	warfarin	C0917805	Transient Cerebral Ischemia
DB00682	warfarin	C0040046	Thrombophlebitis
DB00682	warfarin	C0027051	Myocardial Infarction
DB00683	Midazolam	C0085631	Agitation
DB00683	Midazolam	C0003467	anxiety
DB00683	Midazolam	C0038220	status epilepticus
DB00685	trovafloxacin	C0042029	Urinary tract infection
DB00685	trovafloxacin	C0037199	sinusitis
DB00686	Pentosan Polysulfate	C0282488	interstitial cystitis (IC)
DB00686	Pentosan Polysulfate	C0042345	varicose veins
DB00687	Fludrocortisone	C0001403	Addison's disease
DB00687	Fludrocortisone	C0405580	Adrenal Cortical Hypofunction
DB00690	Flurazepam	C0917801	Sleeplessness
DB00690	Flurazepam	C0021603	Sleep Initiation And Maintenance Disorders
DB00691	moexipril	C0020538	Hypertensive disease
DB00691	moexipril	C0018802	congestive heart failure
DB00692	phentolamine	C0085096	Peripheral Vascular Diseases
DB00692	phentolamine	C0031511	pheochromocytoma
DB00692	phentolamine	C0917798	Cerebral Ischemia
DB00692	phentolamine	C0242350	erectile dysfunction
DB00692	phentolamine	C0020546	Hypertensive Crisis
DB00692	phentolamine	C0021308	Infarction
DB00692	phentolamine	C0023212	Left-Sided Heart Failure
DB00692	phentolamine	C0027051	Myocardial Infarction
[truncated: 3,927 more rows]
