# Supplementary material for: Identification of disease treatment mechanisms through the multiscale interactome
Source: Nat Commun. 2021 Mar 19;12:1796. doi: 10.1038/s41467-021-21770-8 (PMC7979814; doi:10.1038/s41467-021-21770-8)
Supplement: Supplementary file 9 — Supplementary Data 7 [file 41467_2021_21770_MOESM9_ESM.xlsx]

## Sheet: 7_drug_classification_df
db_id	atc_code	level_4	level_4_name	level_3	level_3_name	level_2	level_2_name	level_1	level_1_name
DB00001	B01AE02	B01AE	Direct thrombin inhibitors	B01A	Antithrombotic agents	B01	Antithrombotic agents	B	Blood, blood forming organs
DB00002	L01XC06	L01XC	Monoclonal antibodies	L01X	Other antineoplastic agents	L01	Antineoplastic agents	L	Antineoplastic, immunomodulating agents
DB00003	R05CB13	R05CB	Mucolytics	R05C	Expectorants, excl. combinations with cough suppressants	R05	Cough, cold preparations	R	Respiratory system
DB00004	L01XX29	L01XX	Other antineoplastic agents	L01X	Other antineoplastic agents	L01	Antineoplastic agents	L	Antineoplastic, immunomodulating agents
DB00005	L04AB01	L04AB	Tumor necrosis factor alpha (tnf-Œ±) inhibitors	L04A	Immunosuppressants	L04	Immunosuppressants	L	Antineoplastic, immunomodulating agents
DB00006	B01AE06	B01AE	Direct thrombin inhibitors	B01A	Antithrombotic agents	B01	Antithrombotic agents	B	Blood, blood forming organs
DB00007	L02AE02	L02AE	Gonadotropin releasing hormone analogues	L02A	Hormones, related agents	L02	Endocrine therapy	L	Antineoplastic, immunomodulating agents
DB00008	L03AB61	L03AB	Interferons	L03A	Immunostimulants	L03	Immunostimulants	L	Antineoplastic, immunomodulating agents
DB00008	L03AB11	L03AB	Interferons	L03A	Immunostimulants	L03	Immunostimulants	L	Antineoplastic, immunomodulating agents
DB00009	S01XA13	S01XA	Other ophthalmologicals	S01X	Other ophthalmologicals	S01	Ophthalmologicals	S	Sensory organs
DB00009	B01AD02	B01AD	Enzymes	B01A	Antithrombotic agents	B01	Antithrombotic agents	B	Blood, blood forming organs
DB00010	V04CD03	V04CD	Tests for pituitary function	V04C	Other diagnostic agents	V04	Diagnostic agents	V	Various
DB00010	H01AC04	H01AC	Somatropin, somatropin agonists	H01A	Anterior pituitary lobe hormones, analogues	H01	Pituitary, hypothalamic hormones, analogues	H	Systemic hormonal preparations, excl. sex hormones, insulins
DB00011	L03AB06	L03AB	Interferons	L03A	Immunostimulants	L03	Immunostimulants	L	Antineoplastic, immunomodulating agents
DB00012	B03XA02	B03XA	Other antianemic preparations	B03X	Other antianemic preparations	B03	Antianemic preparations	B	Blood, blood forming organs
DB00013	B01AD04	B01AD	Enzymes	B01A	Antithrombotic agents	B01	Antithrombotic agents	B	Blood, blood forming organs
DB00014	L02AE03	L02AE	Gonadotropin releasing hormone analogues	L02A	Hormones, related agents	L02	Endocrine therapy	L	Antineoplastic, immunomodulating agents
DB00015	B01AD07	B01AD	Enzymes	B01A	Antithrombotic agents	B01	Antithrombotic agents	B	Blood, blood forming organs
DB00016	B03XA01	B03XA	Other antianemic preparations	B03X	Other antianemic preparations	B03	Antianemic preparations	B	Blood, blood forming organs
DB00017	H05BA01	H05BA	Calcitonin preparations	H05B	Anti-parathyroid agents	H05	Calcium homeostasis	H	Systemic hormonal preparations, excl. sex hormones, insulins
DB00019	L03AA13	L03AA	Colony stimulating factors	L03A	Immunostimulants	L03	Immunostimulants	L	Antineoplastic, immunomodulating agents
DB00020	L03AA09	L03AA	Colony stimulating factors	L03A	Immunostimulants	L03	Immunostimulants	L	Antineoplastic, immunomodulating agents
DB00021	V04CK01	V04CK	Tests for pancreatic function	V04C	Other diagnostic agents	V04	Diagnostic agents	V	Various
DB00022	L03AB60	L03AB	Interferons	L03A	Immunostimulants	L03	Immunostimulants	L	Antineoplastic, immunomodulating agents
DB00022	L03AB10	L03AB	Interferons	L03A	Immunostimulants	L03	Immunostimulants	L	Antineoplastic, immunomodulating agents
DB00023	L01XX02	L01XX	Other antineoplastic agents	L01X	Other antineoplastic agents	L01	Antineoplastic agents	L	Antineoplastic, immunomodulating agents
DB00024	H01AB01	H01AB	Thyrotropin	H01A	Anterior pituitary lobe hormones, analogues	H01	Pituitary, hypothalamic hormones, analogues	H	Systemic hormonal preparations, excl. sex hormones, insulins
DB00024	V04CJ01	V04CJ	Tests for thyreoidea function	V04C	Other diagnostic agents	V04	Diagnostic agents	V	Various
DB00025	B02BD02	B02BD	Blood coagulation factors	B02B	Vitamin k, other hemostatics	B02	Antihemorrhagics	B	Blood, blood forming organs
DB00026	L04AC03	L04AC	Interleukin inhibitors	L04A	Immunosuppressants	L04	Immunosuppressants	L	Antineoplastic, immunomodulating agents
DB00027	R02AB30	R02AB	Antibiotics	R02A	Throat preparations	R02	Throat preparations	R	Respiratory system
DB00029	B01AD03	B01AD	Enzymes	B01A	Antithrombotic agents	B01	Antithrombotic agents	B	Blood, blood forming organs
DB00030	A10AC01	A10AC	Insulins, analogues for injection, intermediate-acting	A10A	Insulins, analogues	A10	Drugs used in diabetes	A	Alimentary tract, metabolism
DB00030	A10AF01	A10AF	Insulins, analogues for inhalation	A10A	Insulins, analogues	A10	Drugs used in diabetes	A	Alimentary tract, metabolism
DB00030	A10AB01	A10AB	Insulins, analogues for injection, fast-acting	A10A	Insulins, analogues	A10	Drugs used in diabetes	A	Alimentary tract, metabolism
DB00030	A10AE01	A10AE	Insulins, analogues for injection, long-acting	A10A	Insulins, analogues	A10	Drugs used in diabetes	A	Alimentary tract, metabolism
DB00030	A10AD01	A10AD	Insulins, analogues for injection, intermediate- or long-acting combined with fast-acting	A10A	Insulins, analogues	A10	Drugs used in diabetes	A	Alimentary tract, metabolism
DB00031	B01AD11	B01AD	Enzymes	B01A	Antithrombotic agents	B01	Antithrombotic agents	B	Blood, blood forming organs
DB00032	G03GA02	G03GA	Gonadotropins	G03G	Gonadotropins, other ovulation stimulants	G03	Sex hormones, modulators of the genital system	G	Genito urinary system, sex hormones
DB00034	L03AB04	L03AB	Interferons	L03A	Immunostimulants	L03	Immunostimulants	L	Antineoplastic, immunomodulating agents
DB00035	H01BA02	H01BA	Vasopressin, analogues	H01B	Posterior pituitary lobe hormones	H01	Pituitary, hypothalamic hormones, analogues	H	Systemic hormonal preparations, excl. sex hormones, insulins
DB00036	B02BD08	B02BD	Blood coagulation factors	B02B	Vitamin k, other hemostatics	B02	Antihemorrhagics	B	Blood, blood forming organs
DB00038	L03AC02	L03AC	Interleukins	L03A	Immunostimulants	L03	Immunostimulants	L	Antineoplastic, immunomodulating agents
DB00039	V03AF08	V03AF	Detoxifying agents for antineoplastic treatment	V03A	All other therapeutic products	V03	All other therapeutic products	V	Various
DB00040	H04AA01	H04AA	Glycogenolytic hormones	H04A	Glycogenolytic hormones	H04	Pancreatic hormones	H	Systemic hormonal preparations, excl. sex hormones, insulins
DB00041	L03AC01	L03AC	Interleukins	L03A	Immunostimulants	L03	Immunostimulants	L	Antineoplastic, immunomodulating agents
DB00042	M03AX01	M03AX	Other muscle relaxants, peripherally acting agents	M03A	Muscle relaxants, peripherally acting agents	M03	Muscle relaxants	M	Musculo-skeletal system
DB00043	R03DX05	R03DX	Other systemic drugs for obstructive airway diseases	R03D	Other systemic drugs for obstructive airway diseases	R03	Drugs for obstructive airway diseases	R	Respiratory system
DB00044	G03GA07	G03GA	Gonadotropins	G03G	Gonadotropins, other ovulation stimulants	G03	Sex hormones, modulators of the genital system	G	Genito urinary system, sex hormones
DB00046	A10AC04	A10AC	Insulins, analogues for injection, intermediate-acting	A10A	Insulins, analogues	A10	Drugs used in diabetes	A	Alimentary tract, metabolism
DB00046	A10AB04	A10AB	Insulins, analogues for injection, fast-acting	A10A	Insulins, analogues	A10	Drugs used in diabetes	A	Alimentary tract, metabolism
DB00046	A10AD04	A10AD	Insulins, analogues for injection, intermediate- or long-acting combined with fast-acting	A10A	Insulins, analogues	A10	Drugs used in diabetes	A	Alimentary tract, metabolism
DB00047	A10AE04	A10AE	Insulins, analogues for injection, long-acting	A10A	Insulins, analogues	A10	Drugs used in diabetes	A	Alimentary tract, metabolism
DB00048	M09AB02	M09AB	Enzymes	M09A	Other drugs for disorders of the musculo-skeletal system	M09	Other drugs for disorders of the musculo-skeletal system	M	Musculo-skeletal system
DB00048	D03BA52	D03BA	Proteolytic enzymes	D03B	Enzymes	D03	Preparations for treatment of wounds, ulcers	D	Dermatologicals
DB00048	D03BA02	D03BA	Proteolytic enzymes	D03B	Enzymes	D03	Preparations for treatment of wounds, ulcers	D	Dermatologicals
DB00049	V03AF07	V03AF	Detoxifying agents for antineoplastic treatment	V03A	All other therapeutic products	V03	All other therapeutic products	V	Various
DB00049	M04AX01	M04AX	Other antigout preparations	M04A	Antigout preparations	M04	Antigout preparations	M	Musculo-skeletal system
DB00050	H01CC02	H01CC	Anti-gonadotropin-releasing hormones	H01C	Hypothalamic hormones	H01	Pituitary, hypothalamic hormones, analogues	H	Systemic hormonal preparations, excl. sex hormones, insulins
DB00051	L04AB04	L04AB	Tumor necrosis factor alpha (tnf-Œ±) inhibitors	L04A	Immunosuppressants	L04	Immunosuppressants	L	Antineoplastic, immunomodulating agents
DB00052	H01AC01	H01AC	Somatropin, somatropin agonists	H01A	Anterior pituitary lobe hormones, analogues	H01	Pituitary, hypothalamic hormones, analogues	H	Systemic hormonal preparations, excl. sex hormones, insulins
DB00053	A16AB02	A16AB	Enzymes	A16A	Other alimentary tract, metabolism products	A16	Other alimentary tract, metabolism products	A	Alimentary tract, metabolism
DB00054	B01AC13	B01AC	Platelet aggregation inhibitors excl. heparin	B01A	Antithrombotic agents	B01	Antithrombotic agents	B	Blood, blood forming organs
DB00055	B01AD10	B01AD	Enzymes	B01A	Antithrombotic agents	B01	Antithrombotic agents	B	Blood, blood forming organs
DB00056	L01XC05	L01XC	Monoclonal antibodies	L01X	Other antineoplastic agents	L01	Antineoplastic agents	L	Antineoplastic, immunomodulating agents
DB00057	V09IB02	V09IB	Indium (111in) compounds	V09I	Tumour detection	V09	Diagnostic radiopharmaceuticals	V	Various
DB00058	B02AB02	B02AB	Proteinase inhibitors	B02A	Antifibrinolytics	B02	Antihemorrhagics	B	Blood, blood forming organs
DB00059	L01XX24	L01XX	Other antineoplastic agents	L01X	Other antineoplastic agents	L01	Antineoplastic agents	L	Antineoplastic, immunomodulating agents
DB00060	L03AB07	L03AB	Interferons	L03A	Immunostimulants	L03	Immunostimulants	L	Antineoplastic, immunomodulating agents
DB00062	V08DA01	V08DA	Ultrasound contrast media	V08D	Ultrasound contrast media	V08	Contrast media	V	Various
DB00063	B01AC16	B01AC	Platelet aggregation inhibitors excl. heparin	B01A	Antithrombotic agents	B01	Antithrombotic agents	B	Blood, blood forming organs
DB00065	L04AB02	L04AB	Tumor necrosis factor alpha (tnf-Œ±) inhibitors	L04A	Immunosuppressants	L04	Immunosuppressants	L	Antineoplastic, immunomodulating agents
DB00066	G03GA05	G03GA	Gonadotropins	G03G	Gonadotropins, other ovulation stimulants	G03	Sex hormones, modulators of the genital system	G	Genito urinary system, sex hormones
DB00066	G03GA06	G03GA	Gonadotropins	G03G	Gonadotropins, other ovulation stimulants	G03	Sex hormones, modulators of the genital system	G	Genito urinary system, sex hormones
DB00067	H01BA06	H01BA	Vasopressin, analogues	H01B	Posterior pituitary lobe hormones	H01	Pituitary, hypothalamic hormones, analogues	H	Systemic hormonal preparations, excl. sex hormones, insulins
DB00067	H01BA01	H01BA	Vasopressin, analogues	H01B	Posterior pituitary lobe hormones	H01	Pituitary, hypothalamic hormones, analogues	H	Systemic hormonal preparations, excl. sex hormones, insulins
DB00067	H01BA03	H01BA	Vasopressin, analogues	H01B	Posterior pituitary lobe hormones	H01	Pituitary, hypothalamic hormones, analogues	H	Systemic hormonal preparations, excl. sex hormones, insulins
DB00068	L03AB08	L03AB	Interferons	L03A	Immunostimulants	L03	Immunostimulants	L	Antineoplastic, immunomodulating agents
DB00069	L03AB09	L03AB	Interferons	L03A	Immunostimulants	L03	Immunostimulants	L	Antineoplastic, immunomodulating agents
DB00070	B06AA03	B06AA	Enzymes	B06A	Other hematological agents	B06	Other hematological agents	B	Blood, blood forming organs
DB00071	A10AB03	A10AB	Insulins, analogues for injection, fast-acting	A10A	Insulins, analogues	A10	Drugs used in diabetes	A	Alimentary tract, metabolism
DB00071	A10AC03	A10AC	Insulins, analogues for injection, intermediate-acting	A10A	Insulins, analogues	A10	Drugs used in diabetes	A	Alimentary tract, metabolism
DB00071	A10AD03	A10AD	Insulins, analogues for injection, intermediate- or long-acting combined with fast-acting	A10A	Insulins, analogues	A10	Drugs used in diabetes	A	Alimentary tract, metabolism
DB00071	A10AE03	A10AE	Insulins, analogues for injection, long-acting	A10A	Insulins, analogues	A10	Drugs used in diabetes	A	Alimentary tract, metabolism
DB00072	L01XC03	L01XC	Monoclonal antibodies	L01X	Other antineoplastic agents	L01	Antineoplastic agents	L	Antineoplastic, immunomodulating agents
DB00073	L01XC02	L01XC	Monoclonal antibodies	L01X	Other antineoplastic agents	L01	Antineoplastic agents	L	Antineoplastic, immunomodulating agents
DB00074	L04AC02	L04AC	Interleukin inhibitors	L04A	Immunosuppressants	L04	Immunosuppressants	L	Antineoplastic, immunomodulating agents
DB00075	L04AA02	L04AA	Selective immunosuppressants	L04A	Immunosuppressants	L04	Immunosuppressants	L	Antineoplastic, immunomodulating agents
DB00076	V03AB24	V03AB	Antidotes	V03A	All other therapeutic products	V03	All other therapeutic products	V	Various
DB00078	V10XX02	V10XX	Various therapeutic radiopharmaceuticals	V10X	Other therapeutic radiopharmaceuticals	V10	Therapeutic radiopharmaceuticals	V	Various
DB00080	J01XX09	J01XX	Other antibacterials	J01X	Other antibacterials	J01	Antibacterials for systemic use	J	Antiinfectives for systemic use
DB00081	V10XA53	V10XA	Iodine (131i) compounds	V10X	Other therapeutic radiopharmaceuticals	V10	Therapeutic radiopharmaceuticals	V	Various
DB00082	H01AX01	H01AX	Other anterior pituitary lobe hormones, analogues	H01A	Anterior pituitary lobe hormones, analogues	H01	Pituitary, hypothalamic hormones, analogues	H	Systemic hormonal preparations, excl. sex hormones, insulins
DB00083	M03AX01	M03AX	Other muscle relaxants, peripherally acting agents	M03A	Muscle relaxants, peripherally acting agents	M03	Muscle relaxants	M	Musculo-skeletal system
DB00085	A09AA02	A09AA	Enzyme preparations	A09A	Digestives, incl. enzymes	A09	Digestives, incl. enzymes	A	Alimentary tract, metabolism
DB00086	B01AD01	B01AD	Enzymes	B01A	Antithrombotic agents	B01	Antithrombotic agents	B	Blood, blood forming organs
DB00086	B06AA55	B06AA	Enzymes	B06A	Other hematological agents	B06	Other hematological agents	B	Blood, blood forming organs
DB00087	L04AA34	L04AA	Selective immunosuppressants	L04A	Immunosuppressants	L04	Immunosuppressants	L	Antineoplastic, immunomodulating agents
DB00088	A16AB01	A16AB	Enzymes	A16A	Other alimentary tract, metabolism products	A16	Other alimentary tract, metabolism products	A	Alimentary tract, metabolism
DB00089	V09IB04	V09IB	Indium (111in) compounds	V09I	Tumour detection	V09	Diagnostic radiopharmaceuticals	V	Various
DB00090	A16AB05	A16AB	Enzymes	A16A	Other alimentary tract, metabolism products	A16	Other alimentary tract, metabolism products	A	Alimentary tract, metabolism
DB00091	S01XA18	S01XA	Other ophthalmologicals	S01X	Other ophthalmologicals	S01	Ophthalmologicals	S	Sensory organs
DB00091	L04AD01	L04AD	Calcineurin inhibitors	L04A	Immunosuppressants	L04	Immunosuppressants	L	Antineoplastic, immunomodulating agents
DB00092	L04AA15	L04AA	Selective immunosuppressants	L04A	Immunosuppressants	L04	Immunosuppressants	L	Antineoplastic, immunomodulating agents
DB00094	G03GA04	G03GA	Gonadotropins	G03G	Gonadotropins, other ovulation stimulants	G03	Sex hormones, modulators of the genital system	G	Genito urinary system, sex hormones
DB00095	L04AA21	L04AA	Selective immunosuppressants	L04A	Immunosuppressants	L04	Immunosuppressants	L	Antineoplastic, immunomodulating agents
DB00097	G03GA08	G03GA	Gonadotropins	G03G	Gonadotropins, other ovulation stimulants	G03	Sex hormones, modulators of the genital system	G	Genito urinary system, sex hormones
DB00098	L04AA04	L04AA	Selective immunosuppressants	L04A	Immunosuppressants	L04	Immunosuppressants	L	Antineoplastic, immunomodulating agents
DB00099	L03AA02	L03AA	Colony stimulating factors	L03A	Immunostimulants	L03	Immunostimulants	L	Antineoplastic, immunomodulating agents
DB00100	B02BD09	B02BD	Blood coagulation factors	B02B	Vitamin k, other hemostatics	B02	Antihemorrhagics	B	Blood, blood forming organs
DB00102	A01AD08	A01AD	Other agents for local oral treatment	A01A	Stomatological preparations	A01	Stomatological preparations	A	Alimentary tract, metabolism
DB00102	D03AX06	D03AX	Other cicatrizants	D03A	Cicatrizants	D03	Preparations for treatment of wounds, ulcers	D	Dermatologicals
DB00103	A16AB04	A16AB	Enzymes	A16A	Other alimentary tract, metabolism products	A16	Other alimentary tract, metabolism products	A	Alimentary tract, metabolism
DB00103	A16AB03	A16AB	Enzymes	A16A	Other alimentary tract, metabolism products	A16	Other alimentary tract, metabolism products	A	Alimentary tract, metabolism
DB00104	H01CB02	H01CB	Somatostatin, analogues	H01C	Hypothalamic hormones	H01	Pituitary, hypothalamic hormones, analogues	H	Systemic hormonal preparations, excl. sex hormones, insulins
DB00105	L03AB05	L03AB	Interferons	L03A	Immunostimulants	L03	Immunostimulants	L	Antineoplastic, immunomodulating agents
DB00106	L02BX01	L02BX	Other hormone antagonists, related agents	L02B	Hormone antagonists, related agents	L02	Endocrine therapy	L	Antineoplastic, immunomodulating agents
DB00107	G02AC01	G02AC	Ergot alkaloids, oxytocin incl. analogues, in combination	G02A	Uterotonics	G02	Other gynecologicals	G	Genito urinary system, sex hormones
DB00107	H01BB02	H01BB	Oxytocin, analogues	H01B	Posterior pituitary lobe hormones	H01	Pituitary, hypothalamic hormones, analogues	H	Systemic hormonal preparations, excl. sex hormones, insulins
DB00108	L04AA23	L04AA	Selective immunosuppressants	L04A	Immunosuppressants	L04	Immunosuppressants	L	Antineoplastic, immunomodulating agents
DB00109	J05AX07	J05AX	Other antivirals	J05A	Direct acting antivirals	J05	Antivirals for systemic use	J	Antiinfectives for systemic use
DB00110	J06BB16	J06BB	Specific immunoglobulins	J06B	Immunoglobulins	J06	Immune sera, immunoglobulins	J	Antiinfectives for systemic use
DB00111	L04AC01	L04AC	Interleukin inhibitors	L04A	Immunosuppressants	L04	Immunosuppressants	L	Antineoplastic, immunomodulating agents
DB00112	L01XC07	L01XC	Monoclonal antibodies	L01X	Other antineoplastic agents	L01	Antineoplastic agents	L	Antineoplastic, immunomodulating agents
DB00113	V09IA06	V09IA	Technetium (99mtc) compounds	V09I	Tumour detection	V09	Diagnostic radiopharmaceuticals	V	Various
DB00114	A11HA06	A11HA	Other plain vitamin preparations	A11H	Other plain vitamin preparations	A11	Vitamins	A	Alimentary tract, metabolism
DB00115	B03AE01	B03AE	Iron in other combinations	B03A	Iron preparations	B03	Antianemic preparations	B	Blood, blood forming organs
DB00115	B03BA51	B03BA	Vitamin b12 (cyanocobalamin, analogues)	B03B	Vitamin b12, folic acid	B03	Antianemic preparations	B	Blood, blood forming organs
DB00115	B03BA01	B03BA	Vitamin b12 (cyanocobalamin, analogues)	B03B	Vitamin b12, folic acid	B03	Antianemic preparations	B	Blood, blood forming organs
DB00118	A16AA02	A16AA	Amino acids, derivatives	A16A	Other alimentary tract, metabolism products	A16	Other alimentary tract, metabolism products	A	Alimentary tract, metabolism
DB00121	A11HA05	A11HA	Other plain vitamin preparations	A11H	Other plain vitamin preparations	A11	Vitamins	A	Alimentary tract, metabolism
DB00122	N02BA03	N02BA	Salicylic acid, derivatives	N02B	Other analgesics, antipyretics	N02	Analgesics	N	Nervous system
DB00123	B05XB03	B05XB	Amino acids	B05X	I.v. solution additives	B05	Blood substitutes, perfusion solutions	B	Blood, blood forming organs
DB00125	B05XB01	B05XB	Amino acids	B05X	I.v. solution additives	B05	Blood substitutes, perfusion solutions	B	Blood, blood forming organs
DB00126	A11GB01	A11GB	Ascorbic acid (vitamin c), combinations	A11G	Ascorbic acid (vitamin c), incl. combinations	A11	Vitamins	A	Alimentary tract, metabolism
DB00126	A11GA01	A11GA	Ascorbic acid (vitamin c), plain	A11G	Ascorbic acid (vitamin c), incl. combinations	A11	Vitamins	A	Alimentary tract, metabolism
DB00126	S01XA15	S01XA	Other ophthalmologicals	S01X	Other ophthalmologicals	S01	Ophthalmologicals	S	Sensory organs
DB00126	G01AD03	G01AD	Organic acids	G01A	Antiinfectives, antiseptics, excl. combinations with corticosteroids	G01	Gynecological antiinfectives, antiseptics	G	Genito urinary system, sex hormones
DB00130	A16AA03	A16AA	Amino acids, derivatives	A16A	Other alimentary tract, metabolism products	A16	Other alimentary tract, metabolism products	A	Alimentary tract, metabolism
DB00134	V03AB26	V03AB	Antidotes	V03A	All other therapeutic products	V03	All other therapeutic products	V	Various
DB00136	A11CC04	A11CC	Vitamin d, analogues	A11C	Vitamin a, d, incl. combinations of the two	A11	Vitamins	A	Alimentary tract, metabolism
DB00136	D05AX03	D05AX	Other antipsoriatics for topical use	D05A	Antipsoriatics for topical use	D05	Antipsoriatics	D	Dermatologicals
DB00140	A11HA04	A11HA	Other plain vitamin preparations	A11H	Other plain vitamin preparations	A11	Vitamins	A	Alimentary tract, metabolism
DB00142	A09AB01	A09AB	Acid preparations	A09A	Digestives, incl. enzymes	A09	Digestives, incl. enzymes	A	Alimentary tract, metabolism
DB00143	V03AB32	V03AB	Antidotes	V03A	All other therapeutic products	V03	All other therapeutic products	V	Various
DB00145	B05CX03	B05CX	Other irrigating solutions	B05C	Irrigating solutions	B05	Blood substitutes, perfusion solutions	B	Blood, blood forming organs
DB00146	A11CC06	A11CC	Vitamin d, analogues	A11C	Vitamin a, d, incl. combinations of the two	A11	Vitamins	A	Alimentary tract, metabolism
DB00150	N06AX02	N06AX	Other antidepressants	N06A	Antidepressants	N06	Psychoanaleptics	N	Nervous system
DB00152	A11DA01	A11DA	Vitamin b1, plain	A11D	Vitamin b1, plain, in combination with vitamin b6, b12	A11	Vitamins	A	Alimentary tract, metabolism
DB00153	A11CC01	A11CC	Vitamin d, analogues	A11C	Vitamin a, d, incl. combinations of the two	A11	Vitamins	A	Alimentary tract, metabolism
DB00158	B03AE01	B03AE	Iron in other combinations	B03A	Iron preparations	B03	Antianemic preparations	B	Blood, blood forming organs
DB00158	B03AE02	B03AE	Iron in other combinations	B03A	Iron preparations	B03	Antianemic preparations	B	Blood, blood forming organs
DB00158	B03BB51	B03BB	Folic acid, derivatives	B03B	Vitamin b12, folic acid	B03	Antianemic preparations	B	Blood, blood forming organs
DB00158	B03BB01	B03BB	Folic acid, derivatives	B03B	Vitamin b12, folic acid	B03	Antianemic preparations	B	Blood, blood forming organs
DB00162	R01AX02	R01AX	Other nasal preparations	R01A	Decongestants, other nasal preparations for topical use	R01	Nasal preparations	R	Respiratory system
DB00162	D10AD02	D10AD	Retinoids for topical use in acne	D10A	Anti-acne preparations for topical use	D10	Anti-acne preparations	D	Dermatologicals
DB00162	A11CA01	A11CA	Vitamin a, plain	A11C	Vitamin a, d, incl. combinations of the two	A11	Vitamins	A	Alimentary tract, metabolism
DB00162	S01XA02	S01XA	Other ophthalmologicals	S01X	Other ophthalmologicals	S01	Ophthalmologicals	S	Sensory organs
DB00162	V04CB01	V04CB	Tests for fat absorption	V04C	Other diagnostic agents	V04	Diagnostic agents	V	Various
DB00165	A11HA02	A11HA	Other plain vitamin preparations	A11H	Other plain vitamin preparations	A11	Vitamins	A	Alimentary tract, metabolism
DB00166	A16AX01	A16AX	Various alimentary tract, metabolism products	A16A	Other alimentary tract, metabolism products	A16	Other alimentary tract, metabolism products	A	Alimentary tract, metabolism
DB00169	M05BB08	M05BB	Bisphosphonates, combinations	M05B	Drugs affecting bone structure, mineralization	M05	Drugs for treatment of bone diseases	M	Musculo-skeletal system
DB00169	M05BB04	M05BB	Bisphosphonates, combinations	M05B	Drugs affecting bone structure, mineralization	M05	Drugs for treatment of bone diseases	M	Musculo-skeletal system
DB00169	A11CC05	A11CC	Vitamin d, analogues	A11C	Vitamin a, d, incl. combinations of the two	A11	Vitamins	A	Alimentary tract, metabolism
DB00169	M05BB05	M05BB	Bisphosphonates, combinations	M05B	Drugs affecting bone structure, mineralization	M05	Drugs for treatment of bone diseases	M	Musculo-skeletal system
DB00169	M05BB03	M05BB	Bisphosphonates, combinations	M05B	Drugs affecting bone structure, mineralization	M05	Drugs for treatment of bone diseases	M	Musculo-skeletal system
DB00169	M05BX53	M05BX	Other drugs affecting bone structure, mineralization	M05B	Drugs affecting bone structure, mineralization	M05	Drugs for treatment of bone diseases	M	Musculo-skeletal system
DB00169	M05BB07	M05BB	Bisphosphonates, combinations	M05B	Drugs affecting bone structure, mineralization	M05	Drugs for treatment of bone diseases	M	Musculo-skeletal system
DB00170	B02BA02	B02BA	Vitamin k	B02B	Vitamin k, other hemostatics	B02	Antihemorrhagics	B	Blood, blood forming organs
DB00175	C10AA03	C10AA	Hmg coa reductase inhibitors	C10A	Lipid modifying agents, plain	C10	Lipid modifying agents	C	Cardiovascular system
DB00175	C10BX02	C10BX	Hmg coa reductase inhibitors, other combinations	C10B	Lipid modifying agents, combinations	C10	Lipid modifying agents	C	Cardiovascular system
DB00175	C10BA03	C10BA	Hmg coa reductase inhibitors in combination with other lipid modifying agents	C10B	Lipid modifying agents, combinations	C10	Lipid modifying agents	C	Cardiovascular system
DB00176	N06AB08	N06AB	Selective serotonin reuptake inhibitors	N06A	Antidepressants	N06	Psychoanaleptics	N	Nervous system
DB00177	C09DX02	C09DX	Angiotensin ii antagonists, other combinations	C09D	Angiotensin ii antagonists, combinations	C09	Agents acting on the renin-angiotensin system	C	Cardiovascular system
DB00177	C10BX10	C10BX	Hmg coa reductase inhibitors, other combinations	C10B	Lipid modifying agents, combinations	C10	Lipid modifying agents	C	Cardiovascular system
DB00177	C09DB08	C09DB	Angiotensin ii antagonists, calcium channel blockers	C09D	Angiotensin ii antagonists, combinations	C09	Agents acting on the renin-angiotensin system	C	Cardiovascular system
DB00177	C09DX01	C09DX	Angiotensin ii antagonists, other combinations	C09D	Angiotensin ii antagonists, combinations	C09	Agents acting on the renin-angiotensin system	C	Cardiovascular system
DB00177	C09DB01	C09DB	Angiotensin ii antagonists, calcium channel blockers	C09D	Angiotensin ii antagonists, combinations	C09	Agents acting on the renin-angiotensin system	C	Cardiovascular system
DB00177	C09DA03	C09DA	Angiotensin ii antagonists, diuretics	C09D	Angiotensin ii antagonists, combinations	C09	Agents acting on the renin-angiotensin system	C	Cardiovascular system
DB00177	C09CA03	C09CA	Angiotensin ii antagonists, plain	C09C	Angiotensin ii antagonists, plain	C09	Agents acting on the renin-angiotensin system	C	Cardiovascular system
DB00177	C09DX04	C09DX	Angiotensin ii antagonists, other combinations	C09D	Angiotensin ii antagonists, combinations	C09	Agents acting on the renin-angiotensin system	C	Cardiovascular system
DB00178	C10BX04	C10BX	Hmg coa reductase inhibitors, other combinations	C10B	Lipid modifying agents, combinations	C10	Lipid modifying agents	C	Cardiovascular system
DB00178	C09AA05	C09AA	Ace inhibitors, plain	C09A	Ace inhibitors, plain	C09	Agents acting on the renin-angiotensin system	C	Cardiovascular system
DB00178	C10BX06	C10BX	Hmg coa reductase inhibitors, other combinations	C10B	Lipid modifying agents, combinations	C10	Lipid modifying agents	C	Cardiovascular system
DB00178	C09BA05	C09BA	Ace inhibitors, diuretics	C09B	Ace inhibitors, combinations	C09	Agents acting on the renin-angiotensin system	C	Cardiovascular system
DB00178	C09BB07	C09BB	Ace inhibitors, calcium channel blockers	C09B	Ace inhibitors, combinations	C09	Agents acting on the renin-angiotensin system	C	Cardiovascular system
DB00178	C09BB05	C09BB	Ace inhibitors, calcium channel blockers	C09B	Ace inhibitors, combinations	C09	Agents acting on the renin-angiotensin system	C	Cardiovascular system
DB00179	L01XX10	L01XX	Other antineoplastic agents	L01X	Other antineoplastic agents	L01	Antineoplastic agents	L	Antineoplastic, immunomodulating agents
DB00180	R01AD04	R01AD	Corticosteroids	R01A	Decongestants, other nasal preparations for topical use	R01	Nasal preparations	R	Respiratory system
DB00180	R03BA03	R03BA	Glucocorticoids	R03B	Other drugs for obstructive airway diseases, inhalants	R03	Drugs for obstructive airway diseases	R	Respiratory system
DB00181	M03BX01	M03BX	Other centrally acting agents	M03B	Muscle relaxants, centrally acting agents	M03	Muscle relaxants	M	Musculo-skeletal system
DB00182	N06BA01	N06BA	Centrally acting sympathomimetics	N06B	Psychostimulants, agents used for adhd, nootropics	N06	Psychoanaleptics	N	Nervous system
DB00183	V04CG04	V04CG	Tests for gastric secretion	V04C	Other diagnostic agents	V04	Diagnostic agents	V	Various
DB00184	N07BA01	N07BA	Drugs used in nicotine dependence	N07B	Drugs used in addictive disorders	N07	Other nervous system drugs	N	Nervous system
DB00185	N07AX03	N07AX	Other parasympathomimetics	N07A	Parasympathomimetics	N07	Other nervous system drugs	N	Nervous system
DB00186	N05BA06	N05BA	Benzodiazepine derivatives	N05B	Anxiolytics	N05	Psycholeptics	N	Nervous system
DB00186	N05BA56	N05BA	Benzodiazepine derivatives	N05B	Anxiolytics	N05	Psycholeptics	N	Nervous system
DB00187	C07AB09	C07AB	Beta blocking agents, selective	C07A	Beta blocking agents	C07	Beta blocking agents	C	Cardiovascular system
DB00188	L01XX32	L01XX	Other antineoplastic agents	L01X	Other antineoplastic agents	L01	Antineoplastic agents	L	Antineoplastic, immunomodulating agents
DB00189	N05CM08	N05CM	Other hypnotics, sedatives	N05C	Hypnotics, sedatives	N05	Psycholeptics	N	Nervous system
DB00191	A08AA01	A08AA	Centrally acting antiobesity products	A08A	Antiobesity preparations, excl. diet products	A08	Antiobesity preparations, excl. diet products	A	Alimentary tract, metabolism
DB00193	N02AX52	N02AX	Other opioids	N02A	Opioids	N02	Analgesics	N	Nervous system
DB00193	N02AX02	N02AX	Other opioids	N02A	Opioids	N02	Analgesics	N	Nervous system
DB00194	J05AB03	J05AB	Nucleosides, nucleotides excl. reverse transcriptase inhibitors	J05A	Direct acting antivirals	J05	Antivirals for systemic use	J	Antiinfectives for systemic use
DB00194	S01AD06	S01AD	Antivirals	S01A	Antiinfectives	S01	Ophthalmologicals	S	Sensory organs
DB00195	C07AB05	C07AB	Beta blocking agents, selective	C07A	Beta blocking agents	C07	Beta blocking agents	C	Cardiovascular system
DB00195	S01ED52	S01ED	Beta blocking agents	S01E	Antiglaucoma preparations, miotics	S01	Ophthalmologicals	S	Sensory organs
DB00195	S01ED02	S01ED	Beta blocking agents	S01E	Antiglaucoma preparations, miotics	S01	Ophthalmologicals	S	Sensory organs
DB00196	D01AC15	D01AC	Imidazole, triazole derivatives	D01A	Antifungals for topical use	D01	Antifungals for dermatological use	D	Dermatologicals
DB00196	J02AC01	J02AC	Triazole derivatives	J02A	Antimycotics for systemic use	J02	Antimycotics for systemic use	J	Antiinfectives for systemic use
DB00196	J01RA07	J01RA	Combinations of antibacterials	J01R	Combinations of antibacterials	J01	Antibacterials for systemic use	J	Antiinfectives for systemic use
DB00197	A10BG01	A10BG	Thiazolidinediones	A10B	Blood glucose lowering drugs, excl. insulins	A10	Drugs used in diabetes	A	Alimentary tract, metabolism
DB00198	J05AH02	J05AH	Neuraminidase inhibitors	J05A	Direct acting antivirals	J05	Antivirals for systemic use	J	Antiinfectives for systemic use
DB00199	D10AF52	D10AF	Antiinfectives for treatment of acne	D10A	Anti-acne preparations for topical use	D10	Anti-acne preparations	D	Dermatologicals
DB00199	J01FA01	J01FA	Macrolides	J01F	Macrolides, lincosamides, streptogramins	J01	Antibacterials for systemic use	J	Antiinfectives for systemic use
DB00199	D10AF02	D10AF	Antiinfectives for treatment of acne	D10A	Anti-acne preparations for topical use	D10	Anti-acne preparations	D	Dermatologicals
DB00199	S01AA17	S01AA	Antibiotics	S01A	Antiinfectives	S01	Ophthalmologicals	S	Sensory organs
DB00200	B03BA03	B03BA	Vitamin b12 (cyanocobalamin, analogues)	B03B	Vitamin b12, folic acid	B03	Antianemic preparations	B	Blood, blood forming organs
DB00200	V03AB33	V03AB	Antidotes	V03A	All other therapeutic products	V03	All other therapeutic products	V	Various
DB00200	B03BA53	B03BA	Vitamin b12 (cyanocobalamin, analogues)	B03B	Vitamin b12, folic acid	B03	Antianemic preparations	B	Blood, blood forming organs
DB00201	V04CG30	V04CG	Tests for gastric secretion	V04C	Other diagnostic agents	V04	Diagnostic agents	V	Various
DB00201	R03DA20	R03DA	Xanthines	R03D	Other systemic drugs for obstructive airway diseases	R03	Drugs for obstructive airway diseases	R	Respiratory system
DB00201	N06BC01	N06BC	Xanthine derivatives	N06B	Psychostimulants, agents used for adhd, nootropics	N06	Psychoanaleptics	N	Nervous system
DB00202	M03AB01	M03AB	Choline derivatives	M03A	Muscle relaxants, peripherally acting agents	M03	Muscle relaxants	M	Musculo-skeletal system
DB00203	G04BE03	G04BE	Drugs used in erectile dysfunction	G04B	Urologicals	G04	Urologicals	G	Genito urinary system, sex hormones
DB00203	G01AE10	G01AE	Sulfonamides	G01A	Antiinfectives, antiseptics, excl. combinations with corticosteroids	G01	Gynecological antiinfectives, antiseptics	G	Genito urinary system, sex hormones
DB00204	C01BD04	C01BD	Antiarrhythmics, class iii	C01B	Antiarrhythmics, class i, iii	C01	Cardiac therapy	C	Cardiovascular system
DB00205	P01BF04	P01BF	Artemisinin, derivatives, combinations	P01B	Antimalarials	P01	Antiprotozoals	P	Antiparasitic products, insecticides, repellents
DB00205	P01BD01	P01BD	Diaminopyrimidines	P01B	Antimalarials	P01	Antiprotozoals	P	Antiparasitic products, insecticides, repellents
DB00205	P01BD51	P01BD	Diaminopyrimidines	P01B	Antimalarials	P01	Antiprotozoals	P	Antiparasitic products, insecticides, repellents
DB00206	C02LA51	C02LA	Rauwolfia alkaloids, diuretics in combination	C02L	Antihypertensives, diuretics in combination	C02	Antihypertensives	C	Cardiovascular system
DB00206	C02AA52	C02AA	Rauwolfia alkaloids	C02A	Antiadrenergic agents, centrally acting	C02	Antihypertensives	C	Cardiovascular system
DB00206	C02LA71	C02LA	Rauwolfia alkaloids, diuretics in combination	C02L	Antihypertensives, diuretics in combination	C02	Antihypertensives	C	Cardiovascular system
DB00206	C02LA01	C02LA	Rauwolfia alkaloids, diuretics in combination	C02L	Antihypertensives, diuretics in combination	C02	Antihypertensives	C	Cardiovascular system
DB00206	C02AA02	C02AA	Rauwolfia alkaloids	C02A	Antiadrenergic agents, centrally acting	C02	Antihypertensives	C	Cardiovascular system
DB00207	J01FA10	J01FA	Macrolides	J01F	Macrolides, lincosamides, streptogramins	J01	Antibacterials for systemic use	J	Antiinfectives for systemic use
DB00207	S01AA26	S01AA	Antibiotics	S01A	Antiinfectives	S01	Ophthalmologicals	S	Sensory organs
DB00207	J01RA07	J01RA	Combinations of antibacterials	J01R	Combinations of antibacterials	J01	Antibacterials for systemic use	J	Antiinfectives for systemic use
DB00208	B01AC05	B01AC	Platelet aggregation inhibitors excl. heparin	B01A	Antithrombotic agents	B01	Antithrombotic agents	B	Blood, blood forming organs
DB00209	A03DA06	A03DA	Synthetic anticholinergic agents in combination with analgesics	A03D	Antispasmodics in combination with analgesics	A03	Drugs for functional gastrointestinal disorders	A	Alimentary tract, metabolism
DB00209	G04BD09	G04BD	Drugs for urinary frequency, incontinence	G04B	Urologicals	G04	Urologicals	G	Genito urinary system, sex hormones
DB00210	D10AD53	D10AD	Retinoids for topical use in acne	D10A	Anti-acne preparations for topical use	D10	Anti-acne preparations	D	Dermatologicals
DB00210	D10AD03	D10AD	Retinoids for topical use in acne	D10A	Anti-acne preparations for topical use	D10	Anti-acne preparations	D	Dermatologicals
DB00211	C01CA17	C01CA	Adrenergic, dopaminergic agents	C01C	Cardiac stimulants excl. cardiac glycosides	C01	Cardiac therapy	C	Cardiovascular system
DB00212	C09XA01	C09XA	Renin-inhibitors	C09X	Other agents acting on the renin-angiotensin system	C09	Agents acting on the renin-angiotensin system	C	Cardiovascular system
DB00213	A02BC02	A02BC	Proton pump inhibitors	A02B	Drugs for peptic ulcer, gastro-oesophageal reflux disease (gord)	A02	Drugs for acid related disorders	A	Alimentary tract, metabolism
DB00213	A02BD04	A02BD	Combinations for eradication of helicobacter pylori	A02B	Drugs for peptic ulcer, gastro-oesophageal reflux disease (gord)	A02	Drugs for acid related disorders	A	Alimentary tract, metabolism
DB00213	A02BD11	A02BD	Combinations for eradication of helicobacter pylori	A02B	Drugs for peptic ulcer, gastro-oesophageal reflux disease (gord)	A02	Drugs for acid related disorders	A	Alimentary tract, metabolism
DB00214	C03CA04	C03CA	Sulfonamides, plain	C03C	High-ceiling diuretics	C03	Diuretics	C	Cardiovascular system
DB00215	N06AB04	N06AB	Selective serotonin reuptake inhibitors	N06A	Antidepressants	N06	Psychoanaleptics	N	Nervous system
DB00216	N02CC06	N02CC	Selective serotonin (5ht1) agonists	N02C	Antimigraine preparations	N02	Analgesics	N	Nervous system
DB00217	C02CC01	C02CC	Guanidine derivatives	C02C	Antiadrenergic agents, peripherally acting	C02	Antihypertensives	C	Cardiovascular system
DB00218	J01MA14	J01MA	Fluoroquinolones	J01M	Quinolone antibacterials	J01	Antibacterials for systemic use	J	Antiinfectives for systemic use
DB00218	S01AE07	S01AE	Fluoroquinolones	S01A	Antiinfectives	S01	Ophthalmologicals	S	Sensory organs
DB00219	A03AB53	A03AB	Synthetic anticholinergics, quaternary ammonium compounds	A03A	Drugs for functional gastrointestinal disorders	A03	Drugs for functional gastrointestinal disorders	A	Alimentary tract, metabolism
DB00219	A03AB03	A03AB	Synthetic anticholinergics, quaternary ammonium compounds	A03A	Drugs for functional gastrointestinal disorders	A03	Drugs for functional gastrointestinal disorders	A	Alimentary tract, metabolism
DB00220	J05AE04	J05AE	Protease inhibitors	J05A	Direct acting antivirals	J05	Antivirals for systemic use	J	Antiinfectives for systemic use
DB00221	R03AC07	R03AC	Selective beta-2-adrenoreceptor agonists	R03A	Adrenergics, inhalants	R03	Drugs for obstructive airway diseases	R	Respiratory system
DB00221	R03CC06	R03CC	Selective beta-2-adrenoreceptor agonists	R03C	Adrenergics for systemic use	R03	Drugs for obstructive airway diseases	R	Respiratory system
DB00222	A10BB12	A10BB	Sulfonylureas	A10B	Blood glucose lowering drugs, excl. insulins	A10	Drugs used in diabetes	A	Alimentary tract, metabolism
DB00222	A10BD06	A10BD	Combinations of oral blood glucose lowering drugs	A10B	Blood glucose lowering drugs, excl. insulins	A10	Drugs used in diabetes	A	Alimentary tract, metabolism
DB00222	A10BD04	A10BD	Combinations of oral blood glucose lowering drugs	A10B	Blood glucose lowering drugs, excl. insulins	A10	Drugs used in diabetes	A	Alimentary tract, metabolism
DB00223	D07AC10	D07AC	Corticosteroids, potent (group iii)	D07A	Corticosteroids, plain	D07	Corticosteroids, dermatological preparations	D	Dermatologicals
DB00224	J05AE02	J05AE	Protease inhibitors	J05A	Direct acting antivirals	J05	Antivirals for systemic use	J	Antiinfectives for systemic use
DB00225	V08CA03	V08CA	Paramagnetic contrast media	V08C	Magnetic resonance imaging contrast media	V08	Contrast media	V	Various
DB00227	C10BA01	C10BA	Hmg coa reductase inhibitors in combination with other lipid modifying agents	C10B	Lipid modifying agents, combinations	C10	Lipid modifying agents	C	Cardiovascular system
DB00227	C10AA02	C10AA	Hmg coa reductase inhibitors	C10A	Lipid modifying agents, plain	C10	Lipid modifying agents	C	Cardiovascular system
DB00228	N01AB04	N01AB	Halogenated hydrocarbons	N01A	Anesthetics, general	N01	Anesthetics	N	Nervous system
DB00229	J01DC07	J01DC	Second-generation cephalosporins	J01D	Other beta-lactam antibacterials	J01	Antibacterials for systemic use	J	Antiinfectives for systemic use
DB00230	N03AX16	N03AX	Other antiepileptics	N03A	Antiepileptics	N03	Antiepileptics	N	Nervous system
DB00231	N05CD07	N05CD	Benzodiazepine derivatives	N05C	Hypnotics, sedatives	N05	Psycholeptics	N	Nervous system
DB00232	C03AA08	C03AA	Thiazides, plain	C03A	Low-ceiling diuretics, thiazides	C03	Diuretics	C	Cardiovascular system
DB00232	C03AB08	C03AB	Thiazides, potassium in combination	C03A	Low-ceiling diuretics, thiazides	C03	Diuretics	C	Cardiovascular system
DB00232	G01AE10	G01AE	Sulfonamides	G01A	Antiinfectives, antiseptics, excl. combinations with corticosteroids	G01	Gynecological antiinfectives, antiseptics	G	Genito urinary system, sex hormones
DB00233	J04AA02	J04AA	Aminosalicylic acid, derivatives	J04A	Drugs for treatment of tuberculosis	J04	Antimycobacterials	J	Antiinfectives for systemic use
DB00233	J04AA01	J04AA	Aminosalicylic acid, derivatives	J04A	Drugs for treatment of tuberculosis	J04	Antimycobacterials	J	Antiinfectives for systemic use
DB00233	J04AA03	J04AA	Aminosalicylic acid, derivatives	J04A	Drugs for treatment of tuberculosis	J04	Antimycobacterials	J	Antiinfectives for systemic use
DB00234	N06AX18	N06AX	Other antidepressants	N06A	Antidepressants	N06	Psychoanaleptics	N	Nervous system
DB00235	C01CE02	C01CE	Phosphodiesterase inhibitors	C01C	Cardiac stimulants excl. cardiac glycosides	C01	Cardiac therapy	C	Cardiovascular system
DB00236	L01AX02	L01AX	Other alkylating agents	L01A	Alkylating agents	L01	Antineoplastic agents	L	Antineoplastic, immunomodulating agents
DB00238	J05AG01	J05AG	Non-nucleoside reverse transcriptase inhibitors	J05A	Direct acting antivirals	J05	Antivirals for systemic use	J	Antiinfectives for systemic use
DB00238	J05AR05	J05AR	Antivirals for treatment of hiv infections, combinations	J05A	Direct acting antivirals	J05	Antivirals for systemic use	J	Antiinfectives for systemic use
DB00238	J05AR07	J05AR	Antivirals for treatment of hiv infections, combinations	J05A	Direct acting antivirals	J05	Antivirals for systemic use	J	Antiinfectives for systemic use
DB00239	D01AC11	D01AC	Imidazole, triazole derivatives	D01A	Antifungals for topical use	D01	Antifungals for dermatological use	D	Dermatologicals
DB00239	G01AF17	G01AF	Imidazole derivatives	G01A	Antiinfectives, antiseptics, excl. combinations with corticosteroids	G01	Gynecological antiinfectives, antiseptics	G	Genito urinary system, sex hormones
DB00239	G01AF20	G01AF	Imidazole derivatives	G01A	Antiinfectives, antiseptics, excl. combinations with corticosteroids	G01	Gynecological antiinfectives, antiseptics	G	Genito urinary system, sex hormones
DB00240	S01BA10	S01BA	Corticosteroids, plain	S01B	Antiinflammatory agents	S01	Ophthalmologicals	S	Sensory organs
DB00240	D07AB10	D07AB	Corticosteroids, moderately potent (group ii)	D07A	Corticosteroids, plain	D07	Corticosteroids, dermatological preparations	D	Dermatologicals
DB00242	L01BB04	L01BB	Purine analogues	L01B	Antimetabolites	L01	Antineoplastic agents	L	Antineoplastic, immunomodulating agents
DB00243	C01EB18	C01EB	Other cardiac preparations	C01E	Other cardiac preparations	C01	Cardiac therapy	C	Cardiovascular system
DB00244	A07EC02	A07EC	Aminosalicylic acid, similar agents	A07E	Intestinal antiinflammatory agents	A07	Antidiarrheals, intestinal antiinflammatory/antiinfective agents	A	Alimentary tract, metabolism
DB00245	N04AC01	N04AC	Ethers of tropine or tropine derivatives	N04A	Anticholinergic agents	N04	Anti-parkinson drugs	N	Nervous system
DB00246	N05AE04	N05AE	Indole derivatives	N05A	Antipsychotics	N05	Psycholeptics	N	Nervous system
DB00247	N02CA04	N02CA	Ergot alkaloids	N02C	Antimigraine preparations	N02	Analgesics	N	Nervous system
DB00248	N04BC06	N04BC	Dopamine agonists	N04B	Dopaminergic agents	N04	Anti-parkinson drugs	N	Nervous system
DB00248	G02CB03	G02CB	Prolactine inhibitors	G02C	Other gynecologicals	G02	Other gynecologicals	G	Genito urinary system, sex hormones
DB00249	J05AB02	J05AB	Nucleosides, nucleotides excl. reverse transcriptase inhibitors	J05A	Direct acting antivirals	J05	Antivirals for systemic use	J	Antiinfectives for systemic use
DB00249	S01AD01	S01AD	Antivirals	S01A	Antiinfectives	S01	Ophthalmologicals	S	Sensory organs
DB00249	D06BB01	D06BB	Antivirals	D06B	Chemotherapeutics for topical use	D06	Antibiotics, chemotherapeutics for dermatological use	D	Dermatologicals
DB00250	D10AX05	D10AX	Other anti-acne preparations for topical use	D10A	Anti-acne preparations for topical use	D10	Anti-acne preparations	D	Dermatologicals
DB00250	J04BA02	J04BA	Drugs for treatment of lepra	J04B	Drugs for treatment of lepra	J04	Antimycobacterials	J	Antiinfectives for systemic use
DB00251	G01AG02	G01AG	Triazole derivatives	G01A	Antiinfectives, antiseptics, excl. combinations with corticosteroids	G01	Gynecological antiinfectives, antiseptics	G	Genito urinary system, sex hormones
DB00252	N03AB02	N03AB	Hydantoin derivatives	N03A	Antiepileptics	N03	Antiepileptics	N	Nervous system
DB00252	N03AB52	N03AB	Hydantoin derivatives	N03A	Antiepileptics	N03	Antiepileptics	N	Nervous system
DB00253	S01BA08	S01BA	Corticosteroids, plain	S01B	Antiinflammatory agents	S01	Ophthalmologicals	S	Sensory organs
DB00254	A01AB22	A01AB	Antiinfectives, antiseptics for local oral treatment	A01A	Stomatological preparations	A01	Stomatological preparations	A	Alimentary tract, metabolism
DB00254	J01AA20	J01AA	Tetracyclines	J01A	Tetracyclines	J01	Antibacterials for systemic use	J	Antiinfectives for systemic use
DB00254	J01AA02	J01AA	Tetracyclines	J01A	Tetracyclines	J01	Antibacterials for systemic use	J	Antiinfectives for systemic use
DB00255	L02AA01	L02AA	Estrogens	L02A	Hormones, related agents	L02	Endocrine therapy	L	Antineoplastic, immunomodulating agents
DB00255	G03CC05	G03CC	Estrogens, combinations with other drugs	G03C	Estrogens	G03	Sex hormones, modulators of the genital system	G	Genito urinary system, sex hormones
DB00255	G03CB02	G03CB	Synthetic estrogens, plain	G03C	Estrogens	G03	Sex hormones, modulators of the genital system	G	Genito urinary system, sex hormones
DB00255	L02AA04	L02AA	Estrogens	L02A	Hormones, related agents	L02	Endocrine therapy	L	Antineoplastic, immunomodulating agents
DB00256	J01AA04	J01AA	Tetracyclines	J01A	Tetracyclines	J01	Antibacterials for systemic use	J	Antiinfectives for systemic use
DB00256	J01AA20	J01AA	Tetracyclines	J01A	Tetracyclines	J01	Antibacterials for systemic use	J	Antiinfectives for systemic use
DB00257	D01AC01	D01AC	Imidazole, triazole derivatives	D01A	Antifungals for topical use	D01	Antifungals for dermatological use	D	Dermatologicals
DB00257	G01AF02	G01AF	Imidazole derivatives	G01A	Antiinfectives, antiseptics, excl. combinations with corticosteroids	G01	Gynecological antiinfectives, antiseptics	G	Genito urinary system, sex hormones
DB00257	A01AB18	A01AB	Antiinfectives, antiseptics for local oral treatment	A01A	Stomatological preparations	A01	Stomatological preparations	A	Alimentary tract, metabolism
DB00258	A11GB01	A11GB	Ascorbic acid (vitamin c), combinations	A11G	Ascorbic acid (vitamin c), incl. combinations	A11	Vitamins	A	Alimentary tract, metabolism
DB00258	V03AE04	V03AE	Drugs for treatment of hyperkalemia, hyperphosphatemia	V03A	All other therapeutic products	V03	All other therapeutic products	V	Various
DB00258	V03AE07	V03AE	Drugs for treatment of hyperkalemia, hyperphosphatemia	V03A	All other therapeutic products	V03	All other therapeutic products	V	Various
DB00259	J01EB06	J01EB	Short-acting sulfonamides	J01E	Sulfonamides, trimethoprim	J01	Antibacterials for systemic use	J	Antiinfectives for systemic use
DB00259	D06BA05	D06BA	Sulfonamides	D06B	Chemotherapeutics for topical use	D06	Antibiotics, chemotherapeutics for dermatological use	D	Dermatologicals
DB00259	G01AE10	G01AE	Sulfonamides	G01A	Antiinfectives, antiseptics, excl. combinations with corticosteroids	G01	Gynecological antiinfectives, antiseptics	G	Genito urinary system, sex hormones
DB00260	J04AB01	J04AB	Antibiotics	J04A	Drugs for treatment of tuberculosis	J04	Antimycobacterials	J	Antiinfectives for systemic use
DB00261	L01XX35	L01XX	Other antineoplastic agents	L01X	Other antineoplastic agents	L01	Antineoplastic agents	L	Antineoplastic, immunomodulating agents
DB00262	L01AD01	L01AD	Nitrosoureas	L01A	Alkylating agents	L01	Antineoplastic agents	L	Antineoplastic, immunomodulating agents
DB00263	J01EB05	J01EB	Short-acting sulfonamides	J01E	Sulfonamides, trimethoprim	J01	Antibacterials for systemic use	J	Antiinfectives for systemic use
DB00263	S01AB02	S01AB	Sulfonamides	S01A	Antiinfectives	S01	Ophthalmologicals	S	Sensory organs
DB00263	G01AE10	G01AE	Sulfonamides	G01A	Antiinfectives, antiseptics, excl. combinations with corticosteroids	G01	Gynecological antiinfectives, antiseptics	G	Genito urinary system, sex hormones
DB00264	C07BB02	C07BB	Beta blocking agents, selective,, thiazides	C07B	Beta blocking agents, thiazides	C07	Beta blocking agents	C	Cardiovascular system
DB00264	C07AB02	C07AB	Beta blocking agents, selective	C07A	Beta blocking agents	C07	Beta blocking agents	C	Cardiovascular system
DB00264	C07BB52	C07BB	Beta blocking agents, selective,, thiazides	C07B	Beta blocking agents, thiazides	C07	Beta blocking agents	C	Cardiovascular system
DB00264	C07AB52	C07AB	Beta blocking agents, selective	C07A	Beta blocking agents	C07	Beta blocking agents	C	Cardiovascular system
DB00264	C07CB02	C07CB	Beta blocking agents, selective,, other diuretics	C07C	Beta blocking agents, other diuretics	C07	Beta blocking agents	C	Cardiovascular system
DB00264	C07FB02	C07FB	Beta blocking agents, selective,, other antihypertensives	C07F	Beta blocking agents, other antihypertensives	C07	Beta blocking agents	C	Cardiovascular system
DB00266	B01AA01	B01AA	Vitamin k antagonists	B01A	Antithrombotic agents	B01	Antithrombotic agents	B	Blood, blood forming organs
DB00267	J01DD05	J01DD	Third-generation cephalosporins	J01D	Other beta-lactam antibacterials	J01	Antibacterials for systemic use	J	Antiinfectives for systemic use
DB00268	N04BC04	N04BC	Dopamine agonists	N04B	Dopaminergic agents	N04	Anti-parkinson drugs	N	Nervous system
DB00269	G03CA06	G03CA	Natural, semisynthetic estrogens, plain	G03C	Estrogens	G03	Sex hormones, modulators of the genital system	G	Genito urinary system, sex hormones
DB00270	C08CA03	C08CA	Dihydropyridine derivatives	C08C	Selective calcium channel blockers with mainly vascular effects	C08	Calcium channel blockers	C	Cardiovascular system
DB00271	V08AA01	V08AA	Watersoluble, nephrotropic, high osmolar x-ray contrast media	V08A	X-ray contrast media, iodinated	V08	Contrast media	V	Various
DB00272	V04CG02	V04CG	Tests for gastric secretion	V04C	Other diagnostic agents	V04	Diagnostic agents	V	Various
DB00273	N03AX11	N03AX	Other antiepileptics	N03A	Antiepileptics	N03	Antiepileptics	N	Nervous system
DB00274	J01DC09	J01DC	Second-generation cephalosporins	J01D	Other beta-lactam antibacterials	J01	Antibacterials for systemic use	J	Antiinfectives for systemic use
DB00275	C09DA08	C09DA	Angiotensin ii antagonists, diuretics	C09D	Angiotensin ii antagonists, combinations	C09	Agents acting on the renin-angiotensin system	C	Cardiovascular system
DB00275	C09CA08	C09CA	Angiotensin ii antagonists, plain	C09C	Angiotensin ii antagonists, plain	C09	Agents acting on the renin-angiotensin system	C	Cardiovascular system
DB00275	C09DX03	C09DX	Angiotensin ii antagonists, other combinations	C09D	Angiotensin ii antagonists, combinations	C09	Agents acting on the renin-angiotensin system	C	Cardiovascular system
DB00275	C09DB02	C09DB	Angiotensin ii antagonists, calcium channel blockers	C09D	Angiotensin ii antagonists, combinations	C09	Agents acting on the renin-angiotensin system	C	Cardiovascular system
DB00276	L01XX01	L01XX	Other antineoplastic agents	L01X	Other antineoplastic agents	L01	Antineoplastic agents	L	Antineoplastic, immunomodulating agents
DB00277	R03DA54	R03DA	Xanthines	R03D	Other systemic drugs for obstructive airway diseases	R03	Drugs for obstructive airway diseases	R	Respiratory system
DB00277	R03DA74	R03DA	Xanthines	R03D	Other systemic drugs for obstructive airway diseases	R03	Drugs for obstructive airway diseases	R	Respiratory system
DB00277	R03DA20	R03DA	Xanthines	R03D	Other systemic drugs for obstructive airway diseases	R03	Drugs for obstructive airway diseases	R	Respiratory system
DB00277	R03DA04	R03DA	Xanthines	R03D	Other systemic drugs for obstructive airway diseases	R03	Drugs for obstructive airway diseases	R	Respiratory system
DB00277	R03DB04	R03DB	Xanthines, adrenergics	R03D	Other systemic drugs for obstructive airway diseases	R03	Drugs for obstructive airway diseases	R	Respiratory system
DB00278	B01AE03	B01AE	Direct thrombin inhibitors	B01A	Antithrombotic agents	B01	Antithrombotic agents	B	Blood, blood forming organs
DB00279	H03AA03	H03AA	Thyroid hormones	H03A	Thyroid preparations	H03	Thyroid therapy	H	Systemic hormonal preparations, excl. sex hormones, insulins
DB00279	H03AA02	H03AA	Thyroid hormones	H03A	Thyroid preparations	H03	Thyroid therapy	H	Systemic hormonal preparations, excl. sex hormones, insulins
DB00280	C01BA03	C01BA	Antiarrhythmics, class ia	C01B	Antiarrhythmics, class i, iii	C01	Cardiac therapy	C	Cardiovascular system
DB00281	C01BB01	C01BB	Antiarrhythmics, class ib	C01B	Antiarrhythmics, class i, iii	C01	Cardiac therapy	C	Cardiovascular system
DB00281	N01BB02	N01BB	Amides	N01B	Anesthetics, local	N01	Anesthetics	N	Nervous system
DB00281	D04AB01	D04AB	Anesthetics for topical use	D04A	Antipruritics, incl. antihistamines, anesthetics, etc.	D04	Antipruritics, incl. antihistamines, anesthetics, etc.	D	Dermatologicals
DB00281	S02DA01	S02DA	Analgesics, anesthetics	S02D	Other otologicals	S02	Otologicals	S	Sensory organs
DB00281	R02AD02	R02AD	Anesthetics, local	R02A	Throat preparations	R02	Throat preparations	R	Respiratory system
DB00281	C05AD01	C05AD	Local anesthetics	C05A	Agents for treatment of hemorrhoids, anal fissures for topical use	C05	Vasoprotectives	C	Cardiovascular system
DB00281	S01HA07	S01HA	Local anesthetics	S01H	Local anesthetics	S01	Ophthalmologicals	S	Sensory organs
DB00281	N01BB52	N01BB	Amides	N01B	Anesthetics, local	N01	Anesthetics	N	Nervous system
DB00282	M05BA03	M05BA	Bisphosphonates	M05B	Drugs affecting bone structure, mineralization	M05	Drugs for treatment of bone diseases	M	Musculo-skeletal system
DB00283	D04AA14	D04AA	Antihistamines for topical use	D04A	Antipruritics, incl. antihistamines, anesthetics, etc.	D04	Antipruritics, incl. antihistamines, anesthetics, etc.	D	Dermatologicals
DB00283	R06AA04	R06AA	Aminoalkyl ethers	R06A	Antihistamines for systemic use	R06	Antihistamines for systemic use	R	Respiratory system
DB00283	R06AA54	R06AA	Aminoalkyl ethers	R06A	Antihistamines for systemic use	R06	Antihistamines for systemic use	R	Respiratory system
DB00284	A10BF01	A10BF	Alpha glucosidase inhibitors	A10B	Blood glucose lowering drugs, excl. insulins	A10	Drugs used in diabetes	A	Alimentary tract, metabolism
DB00284	A10BD17	A10BD	Combinations of oral blood glucose lowering drugs	A10B	Blood glucose lowering drugs, excl. insulins	A10	Drugs used in diabetes	A	Alimentary tract, metabolism
DB00285	N06AX16	N06AX	Other antidepressants	N06A	Antidepressants	N06	Psychoanaleptics	N	Nervous system
DB00286	G03CC07	G03CC	Estrogens, combinations with other drugs	G03C	Estrogens	G03	Sex hormones, modulators of the genital system	G	Genito urinary system, sex hormones
DB00286	G03CA57	G03CA	Natural, semisynthetic estrogens, plain	G03C	Estrogens	G03	Sex hormones, modulators of the genital system	G	Genito urinary system, sex hormones
DB00287	S01EE04	S01EE	Prostaglandin analogues	S01E	Antiglaucoma preparations, miotics	S01	Ophthalmologicals	S	Sensory organs
DB00288	D07AC11	D07AC	Corticosteroids, potent (group iii)	D07A	Corticosteroids, plain	D07	Corticosteroids, dermatological preparations	D	Dermatologicals
DB00289	N06BA09	N06BA	Centrally acting sympathomimetics	N06B	Psychostimulants, agents used for adhd, nootropics	N06	Psychoanaleptics	N	Nervous system
DB00290	L01DC01	L01DC	Other cytotoxic antibiotics	L01D	Cytotoxic antibiotics, related substances	L01	Antineoplastic agents	L	Antineoplastic, immunomodulating agents
DB00291	L01AA02	L01AA	Nitrogen mustard analogues	L01A	Alkylating agents	L01	Antineoplastic agents	L	Antineoplastic, immunomodulating agents
DB00292	N01AX07	N01AX	Other general anesthetics	N01A	Anesthetics, general	N01	Anesthetics	N	Nervous system
DB00293	L01BA03	L01BA	Folic acid analogues	L01B	Antimetabolites	L01	Antineoplastic agents	L	Antineoplastic, immunomodulating agents
DB00294	G03AC08	G03AC	Progestogens	G03A	Hormonal contraceptives for systemic use	G03	Sex hormones, modulators of the genital system	G	Genito urinary system, sex hormones
DB00295	N02AA01	N02AA	Natural opium alkaloids	N02A	Opioids	N02	Analgesics	N	Nervous system
DB00295	A07DA52	A07DA	Antipropulsives	A07D	Antipropulsives	A07	Antidiarrheals, intestinal antiinflammatory/antiinfective agents	A	Alimentary tract, metabolism
DB00295	N02AA51	N02AA	Natural opium alkaloids	N02A	Opioids	N02	Analgesics	N	Nervous system
DB00295	N02AG01	N02AG	Opioids in combination with antispasmodics	N02A	Opioids	N02	Analgesics	N	Nervous system
DB00296	N01BB09	N01BB	Amides	N01B	Anesthetics, local	N01	Anesthetics	N	Nervous system
DB00297	N01BB51	N01BB	Amides	N01B	Anesthetics, local	N01	Anesthetics	N	Nervous system
DB00297	N01BB01	N01BB	Amides	N01B	Anesthetics, local	N01	Anesthetics	N	Nervous system
DB00298	S01EX02	S01EX	Other antiglaucoma preparations	S01E	Antiglaucoma preparations, miotics	S01	Ophthalmologicals	S	Sensory organs
DB00299	D06BB06	D06BB	Antivirals	D06B	Chemotherapeutics for topical use	D06	Antibiotics, chemotherapeutics for dermatological use	D	Dermatologicals
DB00299	J05AB13	J05AB	Nucleosides, nucleotides excl. reverse transcriptase inhibitors	J05A	Direct acting antivirals	J05	Antivirals for systemic use	J	Antiinfectives for systemic use
DB00300	J05AR12	J05AR	Antivirals for treatment of hiv infections, combinations	J05A	Direct acting antivirals	J05	Antivirals for systemic use	J	Antiinfectives for systemic use
DB00300	J05AR03	J05AR	Antivirals for treatment of hiv infections, combinations	J05A	Direct acting antivirals	J05	Antivirals for systemic use	J	Antiinfectives for systemic use
DB00300	J05AR06	J05AR	Antivirals for treatment of hiv infections, combinations	J05A	Direct acting antivirals	J05	Antivirals for systemic use	J	Antiinfectives for systemic use
DB00300	J05AR09	J05AR	Antivirals for treatment of hiv infections, combinations	J05A	Direct acting antivirals	J05	Antivirals for systemic use	J	Antiinfectives for systemic use
DB00300	J05AF07	J05AF	Nucleoside, nucleotide reverse transcriptase inhibitors	J05A	Direct acting antivirals	J05	Antivirals for systemic use	J	Antiinfectives for systemic use
DB00300	J05AR08	J05AR	Antivirals for treatment of hiv infections, combinations	J05A	Direct acting antivirals	J05	Antivirals for systemic use	J	Antiinfectives for systemic use
DB00300	J05AR11	J05AR	Antivirals for treatment of hiv infections, combinations	J05A	Direct acting antivirals	J05	Antivirals for systemic use	J	Antiinfectives for systemic use
DB00301	J01CR50	J01CR	Combinations of penicillins, incl. beta-lactamase inhibitors	J01C	Beta-lactam antibacterials, penicillins	J01	Antibacterials for systemic use	J	Antiinfectives for systemic use
DB00301	J01CF05	J01CF	Beta-lactamase resistant penicillins	J01C	Beta-lactam antibacterials, penicillins	J01	Antibacterials for systemic use	J	Antiinfectives for systemic use
DB00302	B02AA02	B02AA	Amino acids	B02A	Antifibrinolytics	B02	Antihemorrhagics	B	Blood, blood forming organs
DB00303	J01DH03	J01DH	Carbapenems	J01D	Other beta-lactam antibacterials	J01	Antibacterials for systemic use	J	Antiinfectives for systemic use
DB00304	G03AC09	G03AC	Progestogens	G03A	Hormonal contraceptives for systemic use	G03	Sex hormones, modulators of the genital system	G	Genito urinary system, sex hormones
DB00304	G03AB05	G03AB	Progestogens, estrogens, sequential preparations	G03A	Hormonal contraceptives for systemic use	G03	Sex hormones, modulators of the genital system	G	Genito urinary system, sex hormones
DB00304	G03AA09	G03AA	Progestogens, estrogens, fixed combinations	G03A	Hormonal contraceptives for systemic use	G03	Sex hormones, modulators of the genital system	G	Genito urinary system, sex hormones
DB00304	G03FB10	G03FB	Progestogens, estrogens, sequential preparations	G03F	Progestogens, estrogens in combination	G03	Sex hormones, modulators of the genital system	G	Genito urinary system, sex hormones
DB00305	L01DC03	L01DC	Other cytotoxic antibiotics	L01D	Cytotoxic antibiotics, related substances	L01	Antineoplastic agents	L	Antineoplastic, immunomodulating agents
DB00306	N05CA07	N05CA	Barbiturates, plain	N05C	Hypnotics, sedatives	N05	Psycholeptics	N	Nervous system
DB00307	L01XX25	L01XX	Other antineoplastic agents	L01X	Other antineoplastic agents	L01	Antineoplastic agents	L	Antineoplastic, immunomodulating agents
DB00308	C01BD05	C01BD	Antiarrhythmics, class iii	C01B	Antiarrhythmics, class i, iii	C01	Cardiac therapy	C	Cardiovascular system
DB00309	L01CA03	L01CA	Vinca alkaloids, analogues	L01C	Plant alkaloids, other natural products	L01	Antineoplastic agents	L	Antineoplastic, immunomodulating agents
DB00310	C03BA04	C03BA	Sulfonamides, plain	C03B	Low-ceiling diuretics, excl. thiazides	C03	Diuretics	C	Cardiovascular system
DB00310	C03BB04	C03BB	Sulfonamides, potassium in combination	C03B	Low-ceiling diuretics, excl. thiazides	C03	Diuretics	C	Cardiovascular system
DB00310	C03EA06	C03EA	Low-ceiling diuretics, potassium-sparing agents	C03E	Diuretics, potassium-sparing agents in combination	C03	Diuretics	C	Cardiovascular system
DB00310	G01AE10	G01AE	Sulfonamides	G01A	Antiinfectives, antiseptics, excl. combinations with corticosteroids	G01	Gynecological antiinfectives, antiseptics	G	Genito urinary system, sex hormones
DB00312	N05CA01	N05CA	Barbiturates, plain	N05C	Hypnotics, sedatives	N05	Psycholeptics	N	Nervous system
DB00312	N05CB01	N05CB	Barbiturates, combinations	N05C	Hypnotics, sedatives	N05	Psycholeptics	N	Nervous system
DB00313	N03AG01	N03AG	Fatty acid derivatives	N03A	Antiepileptics	N03	Antiepileptics	N	Nervous system
DB00314	J04AB30	J04AB	Antibiotics	J04A	Drugs for treatment of tuberculosis	J04	Antimycobacterials	J	Antiinfectives for systemic use
DB00315	N02CC03	N02CC	Selective serotonin (5ht1) agonists	N02C	Antimigraine preparations	N02	Analgesics	N	Nervous system
DB00316	N02BE01	N02BE	Anilides	N02B	Other analgesics, antipyretics	N02	Analgesics	N	Nervous system
DB00316	N02BE51	N02BE	Anilides	N02B	Other analgesics, antipyretics	N02	Analgesics	N	Nervous system
DB00316	N02BE71	N02BE	Anilides	N02B	Other analgesics, antipyretics	N02	Analgesics	N	Nervous system
DB00317	L01XE02	L01XE	Protein kinase inhibitors	L01X	Other antineoplastic agents	L01	Antineoplastic agents	L	Antineoplastic, immunomodulating agents
DB00318	N02AA59	N02AA	Natural opium alkaloids	N02A	Opioids	N02	Analgesics	N	Nervous system
DB00318	N02AA79	N02AA	Natural opium alkaloids	N02A	Opioids	N02	Analgesics	N	Nervous system
DB00318	R05DA04	R05DA	Opium alkaloids, derivatives	R05D	Cough suppressants, excl. combinations with expectorants	R05	Cough, cold preparations	R	Respiratory system
DB00319	J01CA12	J01CA	Penicillins with extended spectrum	J01C	Beta-lactam antibacterials, penicillins	J01	Antibacterials for systemic use	J	Antiinfectives for systemic use
DB00319	J01CR50	J01CR	Combinations of penicillins, incl. beta-lactamase inhibitors	J01C	Beta-lactam antibacterials, penicillins	J01	Antibacterials for systemic use	J	Antiinfectives for systemic use
DB00319	J01CR05	J01CR	Combinations of penicillins, incl. beta-lactamase inhibitors	J01C	Beta-lactam antibacterials, penicillins	J01	Antibacterials for systemic use	J	Antiinfectives for systemic use
DB00320	N02CA01	N02CA	Ergot alkaloids	N02C	Antimigraine preparations	N02	Analgesics	N	Nervous system
DB00320	N02CA51	N02CA	Ergot alkaloids	N02C	Antimigraine preparations	N02	Analgesics	N	Nervous system
DB00321	N06CA01	N06CA	Antidepressants in combination with psycholeptics	N06C	Psycholeptics, psychoanaleptics in combination	N06	Psychoanaleptics	N	Nervous system
DB00321	N06AA09	N06AA	Non-selective monoamine reuptake inhibitors	N06A	Antidepressants	N06	Psychoanaleptics	N	Nervous system
DB00323	N04BX01	N04BX	Other dopaminergic agents	N04B	Dopaminergic agents	N04	Anti-parkinson drugs	N	Nervous system
DB00324	S01BA07	S01BA	Corticosteroids, plain	S01B	Antiinflammatory agents	S01	Ophthalmologicals	S	Sensory organs
DB00324	C05AA06	C05AA	Corticosteroids	C05A	Agents for treatment of hemorrhoids, anal fissures for topical use	C05	Vasoprotectives	C	Cardiovascular system
DB00324	D07XB04	D07XB	Corticosteroids, moderately potent, other combinations	D07X	Corticosteroids, other combinations	D07	Corticosteroids, dermatological preparations	D	Dermatologicals
DB00324	D10AA01	D10AA	Corticosteroids, combinations for treatment of acne	D10A	Anti-acne preparations for topical use	D10	Anti-acne preparations	D	Dermatologicals
DB00324	D07AB06	D07AB	Corticosteroids, moderately potent (group ii)	D07A	Corticosteroids, plain	D07	Corticosteroids, dermatological preparations	D	Dermatologicals
DB00324	S01CB05	S01CB	Corticosteroids/antiinfectives/mydriatics in combination	S01C	Antiinflammatory agents, antiinfectives in combination	S01	Ophthalmologicals	S	Sensory organs
DB00324	S01BB03	S01BB	Corticosteroids, mydriatics in combination	S01B	Antiinflammatory agents	S01	Ophthalmologicals	S	Sensory organs
DB00324	D07CB03	D07CB	Corticosteroids, moderately potent, combinations with antibiotics	D07C	Corticosteroids, combinations with antibiotics	D07	Corticosteroids, dermatological preparations	D	Dermatologicals
DB00324	S01CA07	S01CA	Corticosteroids, antiinfectives in combination	S01C	Antiinflammatory agents, antiinfectives in combination	S01	Ophthalmologicals	S	Sensory organs
DB00325	C02DD01	C02DD	Nitroferricyanide derivatives	C02D	Arteriolar smooth muscle, agents acting on	C02	Antihypertensives	C	Cardiovascular system
DB00326	A12AA10	A12AA	Calcium	A12A	Calcium	A12	Mineral supplements	A	Alimentary tract, metabolism
DB00327	N02AG04	N02AG	Opioids in combination with antispasmodics	N02A	Opioids	N02	Analgesics	N	Nervous system
DB00327	N02AA03	N02AA	Natural opium alkaloids	N02A	Opioids	N02	Analgesics	N	Nervous system
DB00328	S01CC02	S01CC	Antiinflammatory agents, non-steroids, antiinfectives in combination	S01C	Antiinflammatory agents, antiinfectives in combination	S01	Ophthalmologicals	S	Sensory organs
DB00328	M02AA23	M02AA	Antiinflammatory preparations, non-steroids for topical use	M02A	Topical products for joint, muscular pain	M02	Topical products for joint, muscular pain	M	Musculo-skeletal system
DB00328	M01AB01	M01AB	Acetic acid derivatives, related substances	M01A	Antiinflammatory, antirheumatic products, non-steroids	M01	Antiinflammatory, antirheumatic products	M	Musculo-skeletal system
DB00328	M01AB51	M01AB	Acetic acid derivatives, related substances	M01A	Antiinflammatory, antirheumatic products, non-steroids	M01	Antiinflammatory, antirheumatic products	M	Musculo-skeletal system
DB00328	S01BC01	S01BC	Antiinflammatory agents, non-steroids	S01B	Antiinflammatory agents	S01	Ophthalmologicals	S	Sensory organs
DB00328	C01EB03	C01EB	Other cardiac preparations	C01E	Other cardiac preparations	C01	Cardiac therapy	C	Cardiovascular system
DB00330	J04AM06	J04AM	Combinations of drugs for treatment of tuberculosis	J04A	Drugs for treatment of tuberculosis	J04	Antimycobacterials	J	Antiinfectives for systemic use
DB00330	J04AK02	J04AK	Other drugs for treatment of tuberculosis	J04A	Drugs for treatment of tuberculosis	J04	Antimycobacterials	J	Antiinfectives for systemic use
DB00330	J04AM03	J04AM	Combinations of drugs for treatment of tuberculosis	J04A	Drugs for treatment of tuberculosis	J04	Antimycobacterials	J	Antiinfectives for systemic use
DB00331	A10BD13	A10BD	Combinations of oral blood glucose lowering drugs	A10B	Blood glucose lowering drugs, excl. insulins	A10	Drugs used in diabetes	A	Alimentary tract, metabolism
DB00331	A10BA02	A10BA	Biguanides	A10B	Blood glucose lowering drugs, excl. insulins	A10	Drugs used in diabetes	A	Alimentary tract, metabolism
DB00331	A10BD18	A10BD	Combinations of oral blood glucose lowering drugs	A10B	Blood glucose lowering drugs, excl. insulins	A10	Drugs used in diabetes	A	Alimentary tract, metabolism
DB00331	A10BD10	A10BD	Combinations of oral blood glucose lowering drugs	A10B	Blood glucose lowering drugs, excl. insulins	A10	Drugs used in diabetes	A	Alimentary tract, metabolism
DB00331	A10BD16	A10BD	Combinations of oral blood glucose lowering drugs	A10B	Blood glucose lowering drugs, excl. insulins	A10	Drugs used in diabetes	A	Alimentary tract, metabolism
DB00331	A10BD02	A10BD	Combinations of oral blood glucose lowering drugs	A10B	Blood glucose lowering drugs, excl. insulins	A10	Drugs used in diabetes	A	Alimentary tract, metabolism
DB00331	A10BD03	A10BD	Combinations of oral blood glucose lowering drugs	A10B	Blood glucose lowering drugs, excl. insulins	A10	Drugs used in diabetes	A	Alimentary tract, metabolism
DB00331	A10BD14	A10BD	Combinations of oral blood glucose lowering drugs	A10B	Blood glucose lowering drugs, excl. insulins	A10	Drugs used in diabetes	A	Alimentary tract, metabolism
DB00331	A10BD15	A10BD	Combinations of oral blood glucose lowering drugs	A10B	Blood glucose lowering drugs, excl. insulins	A10	Drugs used in diabetes	A	Alimentary tract, metabolism
DB00331	A10BD05	A10BD	Combinations of oral blood glucose lowering drugs	A10B	Blood glucose lowering drugs, excl. insulins	A10	Drugs used in diabetes	A	Alimentary tract, metabolism
DB00331	A10BD08	A10BD	Combinations of oral blood glucose lowering drugs	A10B	Blood glucose lowering drugs, excl. insulins	A10	Drugs used in diabetes	A	Alimentary tract, metabolism
DB00331	A10BD20	A10BD	Combinations of oral blood glucose lowering drugs	A10B	Blood glucose lowering drugs, excl. insulins	A10	Drugs used in diabetes	A	Alimentary tract, metabolism
DB00331	A10BD17	A10BD	Combinations of oral blood glucose lowering drugs	A10B	Blood glucose lowering drugs, excl. insulins	A10	Drugs used in diabetes	A	Alimentary tract, metabolism
DB00331	A10BD07	A10BD	Combinations of oral blood glucose lowering drugs	A10B	Blood glucose lowering drugs, excl. insulins	A10	Drugs used in diabetes	A	Alimentary tract, metabolism
DB00331	A10BD11	A10BD	Combinations of oral blood glucose lowering drugs	A10B	Blood glucose lowering drugs, excl. insulins	A10	Drugs used in diabetes	A	Alimentary tract, metabolism
DB00332	R03BB01	R03BB	Anticholinergics	R03B	Other drugs for obstructive airway diseases, inhalants	R03	Drugs for obstructive airway diseases	R	Respiratory system
DB00332	R03AL01	R03AL	Adrenergics in combination with anticholinergics	R03A	Adrenergics, inhalants	R03	Drugs for obstructive airway diseases	R	Respiratory system
DB00332	R03AL02	R03AL	Adrenergics in combination with anticholinergics	R03A	Adrenergics, inhalants	R03	Drugs for obstructive airway diseases	R	Respiratory system
DB00332	R01AX03	R01AX	Other nasal preparations	R01A	Decongestants, other nasal preparations for topical use	R01	Nasal preparations	R	Respiratory system
DB00333	N07BC02	N07BC	Drugs used in opioid dependence	N07B	Drugs used in addictive disorders	N07	Other nervous system drugs	N	Nervous system
DB00333	N02AC52	N02AC	Diphenylpropylamine derivatives	N02A	Opioids	N02	Analgesics	N	Nervous system
DB00334	N05AH03	N05AH	Diazepines, oxazepines, thiazepines, oxepines	N05A	Antipsychotics	N05	Psycholeptics	N	Nervous system
DB00335	C07CB03	C07CB	Beta blocking agents, selective,, other diuretics	C07C	Beta blocking agents, other diuretics	C07	Beta blocking agents	C	Cardiovascular system
DB00335	C07DB01	C07DB	Beta blocking agents, selective, thiazides, other diuretics	C07D	Beta blocking agents, thiazides, other diuretics	C07	Beta blocking agents	C	Cardiovascular system
DB00335	C07FB03	C07FB	Beta blocking agents, selective,, other antihypertensives	C07F	Beta blocking agents, other antihypertensives	C07	Beta blocking agents	C	Cardiovascular system
DB00335	C07BB03	C07BB	Beta blocking agents, selective,, thiazides	C07B	Beta blocking agents, thiazides	C07	Beta blocking agents	C	Cardiovascular system
DB00335	C07CB53	C07CB	Beta blocking agents, selective,, other diuretics	C07C	Beta blocking agents, other diuretics	C07	Beta blocking agents	C	Cardiovascular system
DB00335	C07AB03	C07AB	Beta blocking agents, selective	C07A	Beta blocking agents	C07	Beta blocking agents	C	Cardiovascular system
DB00336	D08AF01	D08AF	Nitrofuran derivatives	D08A	Antiseptics, disinfectants	D08	Antiseptics, disinfectants	D	Dermatologicals
DB00336	S02AA02	S02AA	Antiinfectives	S02A	Antiinfectives	S02	Otologicals	S	Sensory organs
DB00336	S01AX04	S01AX	Other antiinfectives	S01A	Antiinfectives	S01	Ophthalmologicals	S	Sensory organs
DB00336	B05CA03	B05CA	Antiinfectives	B05C	Irrigating solutions	B05	Blood substitutes, perfusion solutions	B	Blood, blood forming organs
DB00336	D09AA03	D09AA	Medicated dressings with antiinfectives	D09A	Medicated dressings	D09	Medicated dressings	D	Dermatologicals
DB00336	P01CC02	P01CC	Nitrofuran derivatives	P01C	Agents against leishmaniasis, trypanosomiasis	P01	Antiprotozoals	P	Antiparasitic products, insecticides, repellents
DB00337	D11AH02	D11AH	Agents for dermatitis, excluding corticosteroids	D11A	Other dermatological preparations	D11	Other dermatological preparations	D	Dermatologicals
DB00338	A02BD01	A02BD	Combinations for eradication of helicobacter pylori	A02B	Drugs for peptic ulcer, gastro-oesophageal reflux disease (gord)	A02	Drugs for acid related disorders	A	Alimentary tract, metabolism
DB00338	A02BD05	A02BD	Combinations for eradication of helicobacter pylori	A02B	Drugs for peptic ulcer, gastro-oesophageal reflux disease (gord)	A02	Drugs for acid related disorders	A	Alimentary tract, metabolism
DB00338	A02BC01	A02BC	Proton pump inhibitors	A02B	Drugs for peptic ulcer, gastro-oesophageal reflux disease (gord)	A02	Drugs for acid related disorders	A	Alimentary tract, metabolism
DB00339	J04AM06	J04AM	Combinations of drugs for treatment of tuberculosis	J04A	Drugs for treatment of tuberculosis	J04	Antimycobacterials	J	Antiinfectives for systemic use
DB00339	J04AM05	J04AM	Combinations of drugs for treatment of tuberculosis	J04A	Drugs for treatment of tuberculosis	J04	Antimycobacterials	J	Antiinfectives for systemic use
DB00339	J04AK01	J04AK	Other drugs for treatment of tuberculosis	J04A	Drugs for treatment of tuberculosis	J04	Antimycobacterials	J	Antiinfectives for systemic use
DB00340	N04AA03	N04AA	Tertiary amines	N04A	Anticholinergic agents	N04	Anti-parkinson drugs	N	Nervous system
DB00341	R06AE07	R06AE	Piperazine derivatives	R06A	Antihistamines for systemic use	R06	Antihistamines for systemic use	R	Respiratory system
DB00342	R06AX12	R06AX	Other antihistamines for systemic use	R06A	Antihistamines for systemic use	R06	Antihistamines for systemic use	R	Respiratory system
DB00343	C05AE03	C05AE	Muscle relaxants	C05A	Agents for treatment of hemorrhoids, anal fissures for topical use	C05	Vasoprotectives	C	Cardiovascular system
DB00343	C08DB01	C08DB	Benzothiazepine derivatives	C08D	Selective calcium channel blockers with direct cardiac effects	C08	Calcium channel blockers	C	Cardiovascular system
DB00344	N06AA11	N06AA	Non-selective monoamine reuptake inhibitors	N06A	Antidepressants	N06	Psychoanaleptics	N	Nervous system
DB00345	V04CH30	V04CH	Tests for renal function, ureteral injuries	V04C	Other diagnostic agents	V04	Diagnostic agents	V	Various
DB00346	G04CA51	G04CA	Alpha-adrenoreceptor antagonists	G04C	Drugs used in benign prostatic hypertrophy	G04	Urologicals	G	Genito urinary system, sex hormones
DB00346	G04CA01	G04CA	Alpha-adrenoreceptor antagonists	G04C	Drugs used in benign prostatic hypertrophy	G04	Urologicals	G	Genito urinary system, sex hormones
DB00347	N03AC02	N03AC	Oxazolidine derivatives	N03A	Antiepileptics	N03	Antiepileptics	N	Nervous system
DB00348	A16AX04	A16AX	Various alimentary tract, metabolism products	A16A	Other alimentary tract, metabolism products	A16	Other alimentary tract, metabolism products	A	Alimentary tract, metabolism
DB00349	N05BA09	N05BA	Benzodiazepine derivatives	N05B	Anxiolytics	N05	Psycholeptics	N	Nervous system
DB00350	D11AX01	D11AX	Other dermatologicals	D11A	Other dermatological preparations	D11	Other dermatological preparations	D	Dermatologicals
DB00350	C02DC01	C02DC	Pyrimidine derivatives	C02D	Arteriolar smooth muscle, agents acting on	C02	Antihypertensives	C	Cardiovascular system
DB00351	L02AB01	L02AB	Progestogens	L02A	Hormones, related agents	L02	Endocrine therapy	L	Antineoplastic, immunomodulating agents
DB00351	G03DB02	G03DB	Pregnadien derivatives	G03D	Progestogens	G03	Sex hormones, modulators of the genital system	G	Genito urinary system, sex hormones
DB00351	G03AA04	G03AA	Progestogens, estrogens, fixed combinations	G03A	Hormonal contraceptives for systemic use	G03	Sex hormones, modulators of the genital system	G	Genito urinary system, sex hormones
DB00351	G03FA08	G03FA	Progestogens, estrogens, fixed combinations	G03F	Progestogens, estrogens in combination	G03	Sex hormones, modulators of the genital system	G	Genito urinary system, sex hormones
DB00351	G03AC05	G03AC	Progestogens	G03A	Hormonal contraceptives for systemic use	G03	Sex hormones, modulators of the genital system	G	Genito urinary system, sex hormones
DB00351	G03FB04	G03FB	Progestogens, estrogens, sequential preparations	G03F	Progestogens, estrogens in combination	G03	Sex hormones, modulators of the genital system	G	Genito urinary system, sex hormones
DB00351	G03AB01	G03AB	Progestogens, estrogens, sequential preparations	G03A	Hormonal contraceptives for systemic use	G03	Sex hormones, modulators of the genital system	G	Genito urinary system, sex hormones
DB00352	L01BB03	L01BB	Purine analogues	L01B	Antimetabolites	L01	Antineoplastic agents	L	Antineoplastic, immunomodulating agents
DB00353	G02AC01	G02AC	Ergot alkaloids, oxytocin incl. analogues, in combination	G02A	Uterotonics	G02	Other gynecologicals	G	Genito urinary system, sex hormones
DB00353	G02AB01	G02AB	Ergot alkaloids	G02A	Uterotonics	G02	Other gynecologicals	G	Genito urinary system, sex hormones
DB00354	R06AE51	R06AE	Piperazine derivatives	R06A	Antihistamines for systemic use	R06	Antihistamines for systemic use	R	Respiratory system
DB00354	R06AE01	R06AE	Piperazine derivatives	R06A	Antihistamines for systemic use	R06	Antihistamines for systemic use	R	Respiratory system
DB00355	J01DF01	J01DF	Monobactams	J01D	Other beta-lactam antibacterials	J01	Antibacterials for systemic use	J	Antiinfectives for systemic use
DB00356	M03BB73	M03BB	Oxazol, thiazine,, triazine derivatives	M03B	Muscle relaxants, centrally acting agents	M03	Muscle relaxants	M	Musculo-skeletal system
DB00356	M03BB03	M03BB	Oxazol, thiazine,, triazine derivatives	M03B	Muscle relaxants, centrally acting agents	M03	Muscle relaxants	M	Musculo-skeletal system
DB00356	M03BB53	M03BB	Oxazol, thiazine,, triazine derivatives	M03B	Muscle relaxants, centrally acting agents	M03	Muscle relaxants	M	Musculo-skeletal system
DB00357	L02BG01	L02BG	Aromatase inhibitors	L02B	Hormone antagonists, related agents	L02	Endocrine therapy	L	Antineoplastic, immunomodulating agents
DB00358	P01BC02	P01BC	Methanolquinolines	P01B	Antimalarials	P01	Antiprotozoals	P	Antiparasitic products, insecticides, repellents
DB00358	P01BF02	P01BF	Artemisinin, derivatives, combinations	P01B	Antimalarials	P01	Antiprotozoals	P	Antiparasitic products, insecticides, repellents
DB00359	J01EE06	J01EE	Combinations of sulfonamides, trimethoprim, incl. derivatives	J01E	Sulfonamides, trimethoprim	J01	Antibacterials for systemic use	J	Antiinfectives for systemic use
DB00359	J01EE02	J01EE	Combinations of sulfonamides, trimethoprim, incl. derivatives	J01E	Sulfonamides, trimethoprim	J01	Antibacterials for systemic use	J	Antiinfectives for systemic use
DB00359	G01AE10	G01AE	Sulfonamides	G01A	Antiinfectives, antiseptics, excl. combinations with corticosteroids	G01	Gynecological antiinfectives, antiseptics	G	Genito urinary system, sex hormones
DB00359	J01EC02	J01EC	Intermediate-acting sulfonamides	J01E	Sulfonamides, trimethoprim	J01	Antibacterials for systemic use	J	Antiinfectives for systemic use
DB00360	A16AX07	A16AX	Various alimentary tract, metabolism products	A16A	Other alimentary tract, metabolism products	A16	Other alimentary tract, metabolism products	A	Alimentary tract, metabolism
DB00361	L01CA04	L01CA	Vinca alkaloids, analogues	L01C	Plant alkaloids, other natural products	L01	Antineoplastic agents	L	Antineoplastic, immunomodulating agents
DB00362	J02AX06	J02AX	Other antimycotics for systemic use	J02A	Antimycotics for systemic use	J02	Antimycotics for systemic use	J	Antiinfectives for systemic use
DB00363	N05AH02	N05AH	Diazepines, oxazepines, thiazepines, oxepines	N05A	Antipsychotics	N05	Psycholeptics	N	Nervous system
DB00364	A02BX02	A02BX	Other drugs for peptic ulcer, gastro-oesophageal reflux disease (gord)	A02B	Drugs for peptic ulcer, gastro-oesophageal reflux disease (gord)	A02	Drugs for acid related disorders	A	Alimentary tract, metabolism
DB00365	J01MA11	J01MA	Fluoroquinolones	J01M	Quinolone antibacterials	J01	Antibacterials for systemic use	J	Antiinfectives for systemic use
DB00366	R06AA59	R06AA	Aminoalkyl ethers	R06A	Antihistamines for systemic use	R06	Antihistamines for systemic use	R	Respiratory system
DB00366	R06AA09	R06AA	Aminoalkyl ethers	R06A	Antihistamines for systemic use	R06	Antihistamines for systemic use	R	Respiratory system
DB00367	G03FA11	G03FA	Progestogens, estrogens, fixed combinations	G03F	Progestogens, estrogens in combination	G03	Sex hormones, modulators of the genital system	G	Genito urinary system, sex hormones
DB00367	G03FB09	G03FB	Progestogens, estrogens, sequential preparations	G03F	Progestogens, estrogens in combination	G03	Sex hormones, modulators of the genital system	G	Genito urinary system, sex hormones
DB00367	G03AC03	G03AC	Progestogens	G03A	Hormonal contraceptives for systemic use	G03	Sex hormones, modulators of the genital system	G	Genito urinary system, sex hormones
DB00367	G03AB03	G03AB	Progestogens, estrogens, sequential preparations	G03A	Hormonal contraceptives for systemic use	G03	Sex hormones, modulators of the genital system	G	Genito urinary system, sex hormones
DB00367	G03AD01	G03AD	Emergency contraceptives	G03A	Hormonal contraceptives for systemic use	G03	Sex hormones, modulators of the genital system	G	Genito urinary system, sex hormones
DB00367	G03AA07	G03AA	Progestogens, estrogens, fixed combinations	G03A	Hormonal contraceptives for systemic use	G03	Sex hormones, modulators of the genital system	G	Genito urinary system, sex hormones
DB00368	C01CA03	C01CA	Adrenergic, dopaminergic agents	C01C	Cardiac stimulants excl. cardiac glycosides	C01	Cardiac therapy	C	Cardiovascular system
DB00369	J05AB12	J05AB	Nucleosides, nucleotides excl. reverse transcriptase inhibitors	J05A	Direct acting antivirals	J05	Antivirals for systemic use	J	Antiinfectives for systemic use
DB00370	N06AX11	N06AX	Other antidepressants	N06A	Antidepressants	N06	Psychoanaleptics	N	Nervous system
DB00371	N05CX01	N05CX	Hypnotics, sedatives in combination, excl. barbiturates	N05C	Hypnotics, sedatives	N05	Psycholeptics	N	Nervous system
DB00371	N05BC51	N05BC	Carbamates	N05B	Anxiolytics	N05	Psycholeptics	N	Nervous system
DB00371	N05BC01	N05BC	Carbamates	N05B	Anxiolytics	N05	Psycholeptics	N	Nervous system
DB00372	R06AD03	R06AD	Phenothiazine derivatives	R06A	Antihistamines for systemic use	R06	Antihistamines for systemic use	R	Respiratory system
DB00373	S01ED51	S01ED	Beta blocking agents	S01E	Antiglaucoma preparations, miotics	S01	Ophthalmologicals	S	Sensory organs
DB00373	S01ED01	S01ED	Beta blocking agents	S01E	Antiglaucoma preparations, miotics	S01	Ophthalmologicals	S	Sensory organs
DB00373	C07DA06	C07DA	Beta blocking agents, non-selective, thiazides, other diuretics	C07D	Beta blocking agents, thiazides, other diuretics	C07	Beta blocking agents	C	Cardiovascular system
DB00373	C07AA06	C07AA	Beta blocking agents, non-selective	C07A	Beta blocking agents	C07	Beta blocking agents	C	Cardiovascular system
DB00373	C07BA06	C07BA	Beta blocking agents, non-selective,, thiazides	C07B	Beta blocking agents, thiazides	C07	Beta blocking agents	C	Cardiovascular system
DB00374	B01AC21	B01AC	Platelet aggregation inhibitors excl. heparin	B01A	Antithrombotic agents	B01	Antithrombotic agents	B	Blood, blood forming organs
DB00375	C10AC02	C10AC	Bile acid sequestrants	C10A	Lipid modifying agents, plain	C10	Lipid modifying agents	C	Cardiovascular system
DB00376	N04AA01	N04AA	Tertiary amines	N04A	Anticholinergic agents	N04	Anti-parkinson drugs	N	Nervous system
DB00377	A04AA55	A04AA	Serotonin (5ht3) antagonists	A04A	Antiemetics, antinauseants	A04	Antiemetics, antinauseants	A	Alimentary tract, metabolism
DB00377	A04AA05	A04AA	Serotonin (5ht3) antagonists	A04A	Antiemetics, antinauseants	A04	Antiemetics, antinauseants	A	Alimentary tract, metabolism
DB00378	G03FA14	G03FA	Progestogens, estrogens, fixed combinations	G03F	Progestogens, estrogens in combination	G03	Sex hormones, modulators of the genital system	G	Genito urinary system, sex hormones
DB00378	G03DB01	G03DB	Pregnadien derivatives	G03D	Progestogens	G03	Sex hormones, modulators of the genital system	G	Genito urinary system, sex hormones
DB00378	G03FB08	G03FB	Progestogens, estrogens, sequential preparations	G03F	Progestogens, estrogens in combination	G03	Sex hormones, modulators of the genital system	G	Genito urinary system, sex hormones
DB00379	C01BB02	C01BB	Antiarrhythmics, class ib	C01B	Antiarrhythmics, class i, iii	C01	Cardiac therapy	C	Cardiovascular system
DB00380	V03AF02	V03AF	Detoxifying agents for antineoplastic treatment	V03A	All other therapeutic products	V03	All other therapeutic products	V	Various
DB00381	C09DB05	C09DB	Angiotensin ii antagonists, calcium channel blockers	C09D	Angiotensin ii antagonists, combinations	C09	Agents acting on the renin-angiotensin system	C	Cardiovascular system
DB00381	C09DX01	C09DX	Angiotensin ii antagonists, other combinations	C09D	Angiotensin ii antagonists, combinations	C09	Agents acting on the renin-angiotensin system	C	Cardiovascular system
DB00381	C09DB01	C09DB	Angiotensin ii antagonists, calcium channel blockers	C09D	Angiotensin ii antagonists, combinations	C09	Agents acting on the renin-angiotensin system	C	Cardiovascular system
DB00381	C09DB04	C09DB	Angiotensin ii antagonists, calcium channel blockers	C09D	Angiotensin ii antagonists, combinations	C09	Agents acting on the renin-angiotensin system	C	Cardiovascular system
DB00381	C09DX03	C09DX	Angiotensin ii antagonists, other combinations	C09D	Angiotensin ii antagonists, combinations	C09	Agents acting on the renin-angiotensin system	C	Cardiovascular system
DB00381	C10BX03	C10BX	Hmg coa reductase inhibitors, other combinations	C10B	Lipid modifying agents, combinations	C10	Lipid modifying agents	C	Cardiovascular system
DB00381	C09DB06	C09DB	Angiotensin ii antagonists, calcium channel blockers	C09D	Angiotensin ii antagonists, combinations	C09	Agents acting on the renin-angiotensin system	C	Cardiovascular system
DB00381	C08GA02	C08GA	Calcium channel blockers, diuretics	C08G	Calcium channel blockers, diuretics	C08	Calcium channel blockers	C	Cardiovascular system
DB00381	C10BX11	C10BX	Hmg coa reductase inhibitors, other combinations	C10B	Lipid modifying agents, combinations	C10	Lipid modifying agents	C	Cardiovascular system
DB00381	C09DB07	C09DB	Angiotensin ii antagonists, calcium channel blockers	C09D	Angiotensin ii antagonists, combinations	C09	Agents acting on the renin-angiotensin system	C	Cardiovascular system
DB00381	C09DB02	C09DB	Angiotensin ii antagonists, calcium channel blockers	C09D	Angiotensin ii antagonists, combinations	C09	Agents acting on the renin-angiotensin system	C	Cardiovascular system
DB00381	C09BB03	C09BB	Ace inhibitors, calcium channel blockers	C09B	Ace inhibitors, combinations	C09	Agents acting on the renin-angiotensin system	C	Cardiovascular system
DB00381	C08CA01	C08CA	Dihydropyridine derivatives	C08C	Selective calcium channel blockers with mainly vascular effects	C08	Calcium channel blockers	C	Cardiovascular system
DB00381	C09BB07	C09BB	Ace inhibitors, calcium channel blockers	C09B	Ace inhibitors, combinations	C09	Agents acting on the renin-angiotensin system	C	Cardiovascular system
DB00381	C10BX07	C10BX	Hmg coa reductase inhibitors, other combinations	C10B	Lipid modifying agents, combinations	C10	Lipid modifying agents	C	Cardiovascular system
DB00381	C09BX01	C09BX	Ace inhibitors, other combinations	C09B	Ace inhibitors, combinations	C09	Agents acting on the renin-angiotensin system	C	Cardiovascular system
DB00381	C09XA53	C09XA	Renin-inhibitors	C09X	Other agents acting on the renin-angiotensin system	C09	Agents acting on the renin-angiotensin system	C	Cardiovascular system
DB00381	C09XA54	C09XA	Renin-inhibitors	C09X	Other agents acting on the renin-angiotensin system	C09	Agents acting on the renin-angiotensin system	C	Cardiovascular system
DB00381	C09BB04	C09BB	Ace inhibitors, calcium channel blockers	C09B	Ace inhibitors, combinations	C09	Agents acting on the renin-angiotensin system	C	Cardiovascular system
DB00381	C10BX09	C10BX	Hmg coa reductase inhibitors, other combinations	C10B	Lipid modifying agents, combinations	C10	Lipid modifying agents	C	Cardiovascular system
DB00382	N06DA01	N06DA	Anticholinesterases	N06D	Anti-dementia drugs	N06	Psychoanaleptics	N	Nervous system
DB00383	A03CA03	A03CA	Synthetic anticholinergic agents in combination with psycholeptics	A03C	Antispasmodics in combination with psycholeptics	A03	Drugs for functional gastrointestinal disorders	A	Alimentary tract, metabolism
DB00383	A03AA01	A03AA	Synthetic anticholinergics, esters with tertiary amino group	A03A	Drugs for functional gastrointestinal disorders	A03	Drugs for functional gastrointestinal disorders	A	Alimentary tract, metabolism
DB00384	C03DB02	C03DB	Other potassium-sparing agents	C03D	Potassium-sparing agents	C03	Diuretics	C	Cardiovascular system
DB00385	L01DB09	L01DB	Anthracyclines, related substances	L01D	Cytotoxic antibiotics, related substances	L01	Antineoplastic agents	L	Antineoplastic, immunomodulating agents
DB00387	N04AA04	N04AA	Tertiary amines	N04A	Anticholinergic agents	N04	Anti-parkinson drugs	N	Nervous system
DB00388	R01AA04	R01AA	Sympathomimetics, plain	R01A	Decongestants, other nasal preparations for topical use	R01	Nasal preparations	R	Respiratory system
DB00388	S01FB01	S01FB	Sympathomimetics excl. antiglaucoma preparations	S01F	Mydriatics, cycloplegics	S01	Ophthalmologicals	S	Sensory organs
DB00388	S01GA05	S01GA	Sympathomimetics used as decongestants	S01G	Decongestants, antiallergics	S01	Ophthalmologicals	S	Sensory organs
DB00388	S01GA55	S01GA	Sympathomimetics used as decongestants	S01G	Decongestants, antiallergics	S01	Ophthalmologicals	S	Sensory organs
DB00388	R01BA03	R01BA	Sympathomimetics	R01B	Nasal decongestants for systemic use	R01	Nasal preparations	R	Respiratory system
DB00388	R01BA53	R01BA	Sympathomimetics	R01B	Nasal decongestants for systemic use	R01	Nasal preparations	R	Respiratory system
DB00388	C01CA06	C01CA	Adrenergic, dopaminergic agents	C01C	Cardiac stimulants excl. cardiac glycosides	C01	Cardiac therapy	C	Cardiovascular system
DB00388	R01AB01	R01AB	Sympathomimetics, combinations excl. corticosteroids	R01A	Decongestants, other nasal preparations for topical use	R01	Nasal preparations	R	Respiratory system
DB00389	H03BB01	H03BB	Sulfur-containing imidazole derivatives	H03B	Antithyroid preparations	H03	Thyroid therapy	H	Systemic hormonal preparations, excl. sex hormones, insulins
DB00390	C01AA05	C01AA	Digitalis glycosides	C01A	Cardiac glycosides	C01	Cardiac therapy	C	Cardiovascular system
DB00391	N05AL01	N05AL	Benzamides	N05A	Antipsychotics	N05	Psycholeptics	N	Nervous system
DB00391	N05AL07	N05AL	Benzamides	N05A	Antipsychotics	N05	Psycholeptics	N	Nervous system
DB00392	N04AA05	N04AA	Tertiary amines	N04A	Anticholinergic agents	N04	Anti-parkinson drugs	N	Nervous system
DB00393	C08CA06	C08CA	Dihydropyridine derivatives	C08C	Selective calcium channel blockers with mainly vascular effects	C08	Calcium channel blockers	C	Cardiovascular system
DB00394	R03BA01	R03BA	Glucocorticoids	R03B	Other drugs for obstructive airway diseases, inhalants	R03	Drugs for obstructive airway diseases	R	Respiratory system
DB00394	R03AK08	R03AK	Adrenergics in combination with corticosteroids or other drugs, excl. anticholinergics	R03A	Adrenergics, inhalants	R03	Drugs for obstructive airway diseases	R	Respiratory system
DB00394	A07EA07	A07EA	Corticosteroids acting locally	A07E	Intestinal antiinflammatory agents	A07	Antidiarrheals, intestinal antiinflammatory/antiinfective agents	A	Alimentary tract, metabolism
DB00394	D07CC04	D07CC	Corticosteroids, potent, combinations with antibiotics	D07C	Corticosteroids, combinations with antibiotics	D07	Corticosteroids, dermatological preparations	D	Dermatologicals
DB00394	R01AD01	R01AD	Corticosteroids	R01A	Decongestants, other nasal preparations for topical use	R01	Nasal preparations	R	Respiratory system
DB00394	D07AC15	D07AC	Corticosteroids, potent (group iii)	D07A	Corticosteroids, plain	D07	Corticosteroids, dermatological preparations	D	Dermatologicals
DB00395	M03BA52	M03BA	Carbamic acid esters	M03B	Muscle relaxants, centrally acting agents	M03	Muscle relaxants	M	Musculo-skeletal system
DB00395	M03BA02	M03BA	Carbamic acid esters	M03B	Muscle relaxants, centrally acting agents	M03	Muscle relaxants	M	Musculo-skeletal system
DB00395	M03BA72	M03BA	Carbamic acid esters	M03B	Muscle relaxants, centrally acting agents	M03	Muscle relaxants	M	Musculo-skeletal system
DB00396	G03DA04	G03DA	Pregnen (4) derivatives	G03D	Progestogens	G03	Sex hormones, modulators of the genital system	G	Genito urinary system, sex hormones
DB00396	G03FA04	G03FA	Progestogens, estrogens, fixed combinations	G03F	Progestogens, estrogens in combination	G03	Sex hormones, modulators of the genital system	G	Genito urinary system, sex hormones
DB00397	R01BA51	R01BA	Sympathomimetics	R01B	Nasal decongestants for systemic use	R01	Nasal preparations	R	Respiratory system
DB00397	R01BA01	R01BA	Sympathomimetics	R01B	Nasal decongestants for systemic use	R01	Nasal preparations	R	Respiratory system
DB00398	L01XE05	L01XE	Protein kinase inhibitors	L01X	Other antineoplastic agents	L01	Antineoplastic agents	L	Antineoplastic, immunomodulating agents
DB00399	M05BB08	M05BB	Bisphosphonates, combinations	M05B	Drugs affecting bone structure, mineralization	M05	Drugs for treatment of bone diseases	M	Musculo-skeletal system
DB00399	M05BA08	M05BA	Bisphosphonates	M05B	Drugs affecting bone structure, mineralization	M05	Drugs for treatment of bone diseases	M	Musculo-skeletal system
DB00400	D01AA08	D01AA	Antibiotics	D01A	Antifungals for topical use	D01	Antifungals for dermatological use	D	Dermatologicals
DB00400	D01BA01	D01BA	Antifungals for systemic use	D01B	Antifungals for systemic use	D01	Antifungals for dermatological use	D	Dermatologicals
DB00401	C08CA07	C08CA	Dihydropyridine derivatives	C08C	Selective calcium channel blockers with mainly vascular effects	C08	Calcium channel blockers	C	Cardiovascular system
DB00402	N05CF04	N05CF	Benzodiazepine related drugs	N05C	Hypnotics, sedatives	N05	Psycholeptics	N	Nervous system
DB00403	V04CC04	V04CC	Tests for bile duct patency	V04C	Other diagnostic agents	V04	Diagnostic agents	V	Various
DB00404	N05BA12	N05BA	Benzodiazepine derivatives	N05B	Anxiolytics	N05	Psycholeptics	N	Nervous system
DB00405	R06AB56	R06AB	Substituted alkylamines	R06A	Antihistamines for systemic use	R06	Antihistamines for systemic use	R	Respiratory system
DB00405	R06AB06	R06AB	Substituted alkylamines	R06A	Antihistamines for systemic use	R06	Antihistamines for systemic use	R	Respiratory system
DB00406	D01AE02	D01AE	Other antifungals for topical use	D01A	Antifungals for topical use	D01	Antifungals for dermatological use	D	Dermatologicals
DB00406	G01AX09	G01AX	Other antiinfectives, antiseptics	G01A	Antiinfectives, antiseptics, excl. combinations with corticosteroids	G01	Gynecological antiinfectives, antiseptics	G	Genito urinary system, sex hormones
DB00408	N05AH01	N05AH	Diazepines, oxazepines, thiazepines, oxepines	N05A	Antipsychotics	N05	Psycholeptics	N	Nervous system
DB00409	N05AL04	N05AL	Benzamides	N05A	Antipsychotics	N05	Psycholeptics	N	Nervous system
DB00410	R01AX06	R01AX	Other nasal preparations	R01A	Decongestants, other nasal preparations for topical use	R01	Nasal preparations	R	Respiratory system
DB00410	D06AX09	D06AX	Other antibiotics for topical use	D06A	Antibiotics for topical use	D06	Antibiotics, chemotherapeutics for dermatological use	D	Dermatologicals
DB00411	N07AB01	N07AB	Choline esters	N07A	Parasympathomimetics	N07	Other nervous system drugs	N	Nervous system
DB00411	S01EB02	S01EB	Parasympathomimetics	S01E	Antiglaucoma preparations, miotics	S01	Ophthalmologicals	S	Sensory organs
DB00412	A10BD03	A10BD	Combinations of oral blood glucose lowering drugs	A10B	Blood glucose lowering drugs, excl. insulins	A10	Drugs used in diabetes	A	Alimentary tract, metabolism
DB00412	A10BG02	A10BG	Thiazolidinediones	A10B	Blood glucose lowering drugs, excl. insulins	A10	Drugs used in diabetes	A	Alimentary tract, metabolism
DB00412	A10BD04	A10BD	Combinations of oral blood glucose lowering drugs	A10B	Blood glucose lowering drugs, excl. insulins	A10	Drugs used in diabetes	A	Alimentary tract, metabolism
DB00413	N04BC05	N04BC	Dopamine agonists	N04B	Dopaminergic agents	N04	Anti-parkinson drugs	N	Nervous system
DB00414	A10BB31	A10BB	Sulfonylureas	A10B	Blood glucose lowering drugs, excl. insulins	A10	Drugs used in diabetes	A	Alimentary tract, metabolism
DB00415	J01CR50	J01CR	Combinations of penicillins, incl. beta-lactamase inhibitors	J01C	Beta-lactam antibacterials, penicillins	J01	Antibacterials for systemic use	J	Antiinfectives for systemic use
DB00415	S01AA19	S01AA	Antibiotics	S01A	Antiinfectives	S01	Ophthalmologicals	S	Sensory organs
DB00415	J01CA51	J01CA	Penicillins with extended spectrum	J01C	Beta-lactam antibacterials, penicillins	J01	Antibacterials for systemic use	J	Antiinfectives for systemic use
DB00415	J01CA01	J01CA	Penicillins with extended spectrum	J01C	Beta-lactam antibacterials, penicillins	J01	Antibacterials for systemic use	J	Antiinfectives for systemic use
DB00415	J01CR01	J01CR	Combinations of penicillins, incl. beta-lactamase inhibitors	J01C	Beta-lactam antibacterials, penicillins	J01	Antibacterials for systemic use	J	Antiinfectives for systemic use
DB00417	J01CR50	J01CR	Combinations of penicillins, incl. beta-lactamase inhibitors	J01C	Beta-lactam antibacterials, penicillins	J01	Antibacterials for systemic use	J	Antiinfectives for systemic use
DB00417	J01CE02	J01CE	Beta-lactamase sensitive penicillins	J01C	Beta-lactam antibacterials, penicillins	J01	Antibacterials for systemic use	J	Antiinfectives for systemic use
DB00417	J01CE10	J01CE	Beta-lactamase sensitive penicillins	J01C	Beta-lactam antibacterials, penicillins	J01	Antibacterials for systemic use	J	Antiinfectives for systemic use
DB00418	N05CA06	N05CA	Barbiturates, plain	N05C	Hypnotics, sedatives	N05	Psycholeptics	N	Nervous system
DB00418	N05CB01	N05CB	Barbiturates, combinations	N05C	Hypnotics, sedatives	N05	Psycholeptics	N	Nervous system
DB00419	A16AX06	A16AX	Various alimentary tract, metabolism products	A16A	Other alimentary tract, metabolism products	A16	Other alimentary tract, metabolism products	A	Alimentary tract, metabolism
DB00420	N05AA03	N05AA	Phenothiazines with aliphatic side-chain	N05A	Antipsychotics	N05	Psycholeptics	N	Nervous system
DB00421	C03DA01	C03DA	Aldosterone antagonists	C03D	Potassium-sparing agents	C03	Diuretics	C	Cardiovascular system
DB00422	N06BA04	N06BA	Centrally acting sympathomimetics	N06B	Psychostimulants, agents used for adhd, nootropics	N06	Psychoanaleptics	N	Nervous system
DB00423	M03BA53	M03BA	Carbamic acid esters	M03B	Muscle relaxants, centrally acting agents	M03	Muscle relaxants	M	Musculo-skeletal system
DB00423	M03BA03	M03BA	Carbamic acid esters	M03B	Muscle relaxants, centrally acting agents	M03	Muscle relaxants	M	Musculo-skeletal system
DB00423	M03BA73	M03BA	Carbamic acid esters	M03B	Muscle relaxants, centrally acting agents	M03	Muscle relaxants	M	Musculo-skeletal system
DB00424	A03CB31	A03CB	Belladonna, derivatives in combination with psycholeptics	A03C	Antispasmodics in combination with psycholeptics	A03	Drugs for functional gastrointestinal disorders	A	Alimentary tract, metabolism
DB00424	A03BA03	A03BA	Belladonna alkaloids, tertiary amines	A03B	Belladonna, derivatives, plain	A03	Drugs for functional gastrointestinal disorders	A	Alimentary tract, metabolism
DB00425	N05CF02	N05CF	Benzodiazepine related drugs	N05C	Hypnotics, sedatives	N05	Psycholeptics	N	Nervous system
DB00426	S01AD07	S01AD	Antivirals	S01A	Antiinfectives	S01	Ophthalmologicals	S	Sensory organs
DB00426	J05AB09	J05AB	Nucleosides, nucleotides excl. reverse transcriptase inhibitors	J05A	Direct acting antivirals	J05	Antivirals for systemic use	J	Antiinfectives for systemic use
DB00427	R06AX07	R06AX	Other antihistamines for systemic use	R06A	Antihistamines for systemic use	R06	Antihistamines for systemic use	R	Respiratory system
DB00428	L01AD04	L01AD	Nitrosoureas	L01A	Alkylating agents	L01	Antineoplastic agents	L	Antineoplastic, immunomodulating agents
DB00429	G02AD04	G02AD	Prostaglandins	G02A	Uterotonics	G02	Other gynecologicals	G	Genito urinary system, sex hormones
DB00430	J01DD11	J01DD	Third-generation cephalosporins	J01D	Other beta-lactam antibacterials	J01	Antibacterials for systemic use	J	Antiinfectives for systemic use
DB00431	P03AB02	P03AB	Chlorine containing products	P03A	Ectoparasiticides, incl. scabicides	P03	Ectoparasiticides, incl. scabicides, insecticides, repellents	P	Antiparasitic products, insecticides, repellents
DB00432	S01AD02	S01AD	Antivirals	S01A	Antiinfectives	S01	Ophthalmologicals	S	Sensory organs
DB00432	L01BC59	L01BC	Pyrimidine analogues	L01B	Antimetabolites	L01	Antineoplastic agents	L	Antineoplastic, immunomodulating agents
DB00433	N05AB04	N05AB	Phenothiazines with piperazine structure	N05A	Antipsychotics	N05	Psycholeptics	N	Nervous system
DB00434	R06AX02	R06AX	Other antihistamines for systemic use	R06A	Antihistamines for systemic use	R06	Antihistamines for systemic use	R	Respiratory system
DB00435	R07AX01	R07AX	Other respiratory system products	R07A	Other respiratory system products	R07	Other respiratory system products	R	Respiratory system
DB00436	C03AA01	C03AA	Thiazides, plain	C03A	Low-ceiling diuretics, thiazides	C03	Diuretics	C	Cardiovascular system
DB00436	C03EA13	C03EA	Low-ceiling diuretics, potassium-sparing agents	C03E	Diuretics, potassium-sparing agents in combination	C03	Diuretics	C	Cardiovascular system
DB00436	C03AB01	C03AB	Thiazides, potassium in combination	C03A	Low-ceiling diuretics, thiazides	C03	Diuretics	C	Cardiovascular system
DB00436	G01AE10	G01AE	Sulfonamides	G01A	Antiinfectives, antiseptics, excl. combinations with corticosteroids	G01	Gynecological antiinfectives, antiseptics	G	Genito urinary system, sex hormones
DB00437	M04AA01	M04AA	Preparations inhibiting uric acid production	M04A	Antigout preparations	M04	Antigout preparations	M	Musculo-skeletal system
DB00437	M04AA51	M04AA	Preparations inhibiting uric acid production	M04A	Antigout preparations	M04	Antigout preparations	M	Musculo-skeletal system
DB00438	J01DD52	J01DD	Third-generation cephalosporins	J01D	Other beta-lactam antibacterials	J01	Antibacterials for systemic use	J	Antiinfectives for systemic use
DB00438	J01DD02	J01DD	Third-generation cephalosporins	J01D	Other beta-lactam antibacterials	J01	Antibacterials for systemic use	J	Antiinfectives for systemic use
DB00439	C10AA06	C10AA	Hmg coa reductase inhibitors	C10A	Lipid modifying agents, plain	C10	Lipid modifying agents	C	Cardiovascular system
DB00440	J01EE07	J01EE	Combinations of sulfonamides, trimethoprim, incl. derivatives	J01E	Sulfonamides, trimethoprim	J01	Antibacterials for systemic use	J	Antiinfectives for systemic use
DB00440	J01EE01	J01EE	Combinations of sulfonamides, trimethoprim, incl. derivatives	J01E	Sulfonamides, trimethoprim	J01	Antibacterials for systemic use	J	Antiinfectives for systemic use
DB00440	J01EE05	J01EE	Combinations of sulfonamides, trimethoprim, incl. derivatives	J01E	Sulfonamides, trimethoprim	J01	Antibacterials for systemic use	J	Antiinfectives for systemic use
DB00440	J01EA01	J01EA	Trimethoprim, derivatives	J01E	Sulfonamides, trimethoprim	J01	Antibacterials for systemic use	J	Antiinfectives for systemic use
DB00440	J01EE04	J01EE	Combinations of sulfonamides, trimethoprim, incl. derivatives	J01E	Sulfonamides, trimethoprim	J01	Antibacterials for systemic use	J	Antiinfectives for systemic use
DB00440	J01EE02	J01EE	Combinations of sulfonamides, trimethoprim, incl. derivatives	J01E	Sulfonamides, trimethoprim	J01	Antibacterials for systemic use	J	Antiinfectives for systemic use
DB00440	J01EE03	J01EE	Combinations of sulfonamides, trimethoprim, incl. derivatives	J01E	Sulfonamides, trimethoprim	J01	Antibacterials for systemic use	J	Antiinfectives for systemic use
DB00441	L01BC05	L01BC	Pyrimidine analogues	L01B	Antimetabolites	L01	Antineoplastic agents	L	Antineoplastic, immunomodulating agents
DB00442	J05AF10	J05AF	Nucleoside, nucleotide reverse transcriptase inhibitors	J05A	Direct acting antivirals	J05	Antivirals for systemic use	J	Antiinfectives for systemic use
DB00443	S01BB04	S01BB	Corticosteroids, mydriatics in combination	S01B	Antiinflammatory agents	S01	Ophthalmologicals	S	Sensory organs
DB00443	R03BA04	R03BA	Glucocorticoids	R03B	Other drugs for obstructive airway diseases, inhalants	R03	Drugs for obstructive airway diseases	R	Respiratory system
DB00443	S01CA05	S01CA	Corticosteroids, antiinfectives in combination	S01C	Antiinflammatory agents, antiinfectives in combination	S01	Ophthalmologicals	S	Sensory organs
DB00443	H02AB01	H02AB	Glucocorticoids	H02A	Corticosteroids for systemic use, plain	H02	Corticosteroids for systemic use	H	Systemic hormonal preparations, excl. sex hormones, insulins
DB00443	D07CC01	D07CC	Corticosteroids, potent, combinations with antibiotics	D07C	Corticosteroids, combinations with antibiotics	D07	Corticosteroids, dermatological preparations	D	Dermatologicals
DB00443	R01AD06	R01AD	Corticosteroids	R01A	Decongestants, other nasal preparations for topical use	R01	Nasal preparations	R	Respiratory system
DB00443	D07BC01	D07BC	Corticosteroids, potent, combinations with antiseptics	D07B	Corticosteroids, combinations with antiseptics	D07	Corticosteroids, dermatological preparations	D	Dermatologicals
DB00443	C05AA05	C05AA	Corticosteroids	C05A	Agents for treatment of hemorrhoids, anal fissures for topical use	C05	Vasoprotectives	C	Cardiovascular system
DB00443	D07XC01	D07XC	Corticosteroids, potent, other combinations	D07X	Corticosteroids, other combinations	D07	Corticosteroids, dermatological preparations	D	Dermatologicals
DB00443	S01CB04	S01CB	Corticosteroids/antiinfectives/mydriatics in combination	S01C	Antiinflammatory agents, antiinfectives in combination	S01	Ophthalmologicals	S	Sensory organs
DB00443	A07EA04	A07EA	Corticosteroids acting locally	A07E	Intestinal antiinflammatory agents	A07	Antidiarrheals, intestinal antiinflammatory/antiinfective agents	A	Alimentary tract, metabolism
DB00443	S02BA07	S02BA	Corticosteroids	S02B	Corticosteroids	S02	Otologicals	S	Sensory organs
DB00443	S03BA03	S03BA	Corticosteroids	S03B	Corticosteroids	S03	Ophthalmological, otological preparations	S	Sensory organs
DB00443	D07AC01	D07AC	Corticosteroids, potent (group iii)	D07A	Corticosteroids, plain	D07	Corticosteroids, dermatological preparations	D	Dermatologicals
DB00443	S03CA06	S03CA	Corticosteroids, antiinfectives in combination	S03C	Corticosteroids, antiinfectives in combination	S03	Ophthalmological, otological preparations	S	Sensory organs
DB00443	S01BA06	S01BA	Corticosteroids, plain	S01B	Antiinflammatory agents	S01	Ophthalmologicals	S	Sensory organs
DB00444	L01CB02	L01CB	Podophyllotoxin derivatives	L01C	Plant alkaloids, other natural products	L01	Antineoplastic agents	L	Antineoplastic, immunomodulating agents
DB00445	L01DB03	L01DB	Anthracyclines, related substances	L01D	Cytotoxic antibiotics, related substances	L01	Antineoplastic agents	L	Antineoplastic, immunomodulating agents
DB00446	G01AA05	G01AA	Antibiotics	G01A	Antiinfectives, antiseptics, excl. combinations with corticosteroids	G01	Gynecological antiinfectives, antiseptics	G	Genito urinary system, sex hormones
DB00446	J01BA01	J01BA	Amphenicols	J01B	Amphenicols	J01	Antibacterials for systemic use	J	Antiinfectives for systemic use
DB00446	D10AF03	D10AF	Antiinfectives for treatment of acne	D10A	Anti-acne preparations for topical use	D10	Anti-acne preparations	D	Dermatologicals
DB00446	S01AA01	S01AA	Antibiotics	S01A	Antiinfectives	S01	Ophthalmologicals	S	Sensory organs
DB00446	S02AA01	S02AA	Antiinfectives	S02A	Antiinfectives	S02	Otologicals	S	Sensory organs
DB00446	S03AA08	S03AA	Antiinfectives	S03A	Antiinfectives	S03	Ophthalmological, otological preparations	S	Sensory organs
DB00446	D06AX02	D06AX	Other antibiotics for topical use	D06A	Antibiotics for topical use	D06	Antibiotics, chemotherapeutics for dermatological use	D	Dermatologicals
DB00447	J01DC08	J01DC	Second-generation cephalosporins	J01D	Other beta-lactam antibacterials	J01	Antibacterials for systemic use	J	Antiinfectives for systemic use
DB00448	A02BD10	A02BD	Combinations for eradication of helicobacter pylori	A02B	Drugs for peptic ulcer, gastro-oesophageal reflux disease (gord)	A02	Drugs for acid related disorders	A	Alimentary tract, metabolism
DB00448	A02BC53	A02BC	Proton pump inhibitors	A02B	Drugs for peptic ulcer, gastro-oesophageal reflux disease (gord)	A02	Drugs for acid related disorders	A	Alimentary tract, metabolism
DB00448	A02BC03	A02BC	Proton pump inhibitors	A02B	Drugs for peptic ulcer, gastro-oesophageal reflux disease (gord)	A02	Drugs for acid related disorders	A	Alimentary tract, metabolism
DB00448	A02BD03	A02BD	Combinations for eradication of helicobacter pylori	A02B	Drugs for peptic ulcer, gastro-oesophageal reflux disease (gord)	A02	Drugs for acid related disorders	A	Alimentary tract, metabolism
DB00448	A02BD02	A02BD	Combinations for eradication of helicobacter pylori	A02B	Drugs for peptic ulcer, gastro-oesophageal reflux disease (gord)	A02	Drugs for acid related disorders	A	Alimentary tract, metabolism
DB00448	A02BD09	A02BD	Combinations for eradication of helicobacter pylori	A02B	Drugs for peptic ulcer, gastro-oesophageal reflux disease (gord)	A02	Drugs for acid related disorders	A	Alimentary tract, metabolism
DB00448	A02BD07	A02BD	Combinations for eradication of helicobacter pylori	A02B	Drugs for peptic ulcer, gastro-oesophageal reflux disease (gord)	A02	Drugs for acid related disorders	A	Alimentary tract, metabolism
DB00449	S01EA02	S01EA	Sympathomimetics in glaucoma therapy	S01E	Antiglaucoma preparations, miotics	S01	Ophthalmologicals	S	Sensory organs
DB00450	N05AD08	N05AD	Butyrophenone derivatives	N05A	Antipsychotics	N05	Psycholeptics	N	Nervous system
DB00451	H03AA01	H03AA	Thyroid hormones	H03A	Thyroid preparations	H03	Thyroid therapy	H	Systemic hormonal preparations, excl. sex hormones, insulins
DB00452	D09AA01	D09AA	Medicated dressings with antiinfectives	D09A	Medicated dressings	D09	Medicated dressings	D	Dermatologicals
DB00452	R01AX08	R01AX	Other nasal preparations	R01A	Decongestants, other nasal preparations for topical use	R01	Nasal preparations	R	Respiratory system
DB00452	S01AA07	S01AA	Antibiotics	S01A	Antiinfectives	S01	Ophthalmologicals	S	Sensory organs
DB00453	J01AA11	J01AA	Tetracyclines	J01A	Tetracyclines	J01	Antibacterials for systemic use	J	Antiinfectives for systemic use
DB00453	J01AA20	J01AA	Tetracyclines	J01A	Tetracyclines	J01	Antibacterials for systemic use	J	Antiinfectives for systemic use
DB00454	N02AB72	N02AB	Phenylpiperidine derivatives	N02A	Opioids	N02	Analgesics	N	Nervous system
DB00454	N02AB52	N02AB	Phenylpiperidine derivatives	N02A	Opioids	N02	Analgesics	N	Nervous system
DB00454	N02AG03	N02AG	Opioids in combination with antispasmodics	N02A	Opioids	N02	Analgesics	N	Nervous system
DB00454	N02AB02	N02AB	Phenylpiperidine derivatives	N02A	Opioids	N02	Analgesics	N	Nervous system
DB00455	R06AX13	R06AX	Other antihistamines for systemic use	R06A	Antihistamines for systemic use	R06	Antihistamines for systemic use	R	Respiratory system
DB00456	J01DB03	J01DB	First-generation cephalosporins	J01D	Other beta-lactam antibacterials	J01	Antibacterials for systemic use	J	Antiinfectives for systemic use
DB00457	C02LE01	C02LE	Alpha-adrenoreceptor antagonists, diuretics	C02L	Antihypertensives, diuretics in combination	C02	Antihypertensives	C	Cardiovascular system
DB00457	C02CA01	C02CA	Alpha-adrenoreceptor antagonists	C02C	Antiadrenergic agents, peripherally acting	C02	Antihypertensives	C	Cardiovascular system
DB00458	N06AA02	N06AA	Non-selective monoamine reuptake inhibitors	N06A	Antidepressants	N06	Psychoanaleptics	N	Nervous system
DB00459	D05BB02	D05BB	Retinoids for treatment of psoriasis	D05B	Antipsoriatics for systemic use	D05	Antipsoriatics	D	Dermatologicals
DB00460	S01LA01	S01LA	Antineovascularisation agents	S01L	Ocular vascular disorder agents	S01	Ophthalmologicals	S	Sensory organs
DB00461	M01AX01	M01AX	Other antiinflammatory, antirheumatic agents, non-steroids	M01A	Antiinflammatory, antirheumatic products, non-steroids	M01	Antiinflammatory, antirheumatic products	M	Musculo-skeletal system
DB00463	N03AA30	N03AA	Barbiturates, derivatives	N03A	Antiepileptics	N03	Antiepileptics	N	Nervous system
DB00464	C05BB04	C05BB	Sclerosing agents for local injection	C05B	Antivaricose therapy	C05	Vasoprotectives	C	Cardiovascular system
DB00465	M01AB15	M01AB	Acetic acid derivatives, related substances	M01A	Antiinflammatory, antirheumatic products, non-steroids	M01	Antiinflammatory, antirheumatic products	M	Musculo-skeletal system
DB00465	S01BC05	S01BC	Antiinflammatory agents, non-steroids	S01B	Antiinflammatory agents	S01	Ophthalmologicals	S	Sensory organs
DB00467	J01MA04	J01MA	Fluoroquinolones	J01M	Quinolone antibacterials	J01	Antibacterials for systemic use	J	Antiinfectives for systemic use
DB00468	M09AA72	M09AA	Quinine, derivatives	M09A	Other drugs for disorders of the musculo-skeletal system	M09	Other drugs for disorders of the musculo-skeletal system	M	Musculo-skeletal system
DB00468	P01BC01	P01BC	Methanolquinolines	P01B	Antimalarials	P01	Antiprotozoals	P	Antiparasitic products, insecticides, repellents
DB00469	M01AC02	M01AC	Oxicams	M01A	Antiinflammatory, antirheumatic products, non-steroids	M01	Antiinflammatory, antirheumatic products	M	Musculo-skeletal system
DB00470	A04AD10	A04AD	Other antiemetics	A04A	Antiemetics, antinauseants	A04	Antiemetics, antinauseants	A	Alimentary tract, metabolism
DB00471	R03DC53	R03DC	Leukotriene receptor antagonists	R03D	Other systemic drugs for obstructive airway diseases	R03	Drugs for obstructive airway diseases	R	Respiratory system
DB00471	R03DC03	R03DC	Leukotriene receptor antagonists	R03D	Other systemic drugs for obstructive airway diseases	R03	Drugs for obstructive airway diseases	R	Respiratory system
DB00472	N06CA03	N06CA	Antidepressants in combination with psycholeptics	N06C	Psycholeptics, psychoanaleptics in combination	N06	Psychoanaleptics	N	Nervous system
DB00472	N06AB03	N06AB	Selective serotonin reuptake inhibitors	N06A	Antidepressants	N06	Psychoanaleptics	N	Nervous system
DB00474	N01AF01	N01AF	Barbiturates, plain	N01A	Anesthetics, general	N01	Anesthetics	N	Nervous system
DB00474	N05CB01	N05CB	Barbiturates, combinations	N05C	Hypnotics, sedatives	N05	Psycholeptics	N	Nervous system
DB00474	N05CA15	N05CA	Barbiturates, plain	N05C	Hypnotics, sedatives	N05	Psycholeptics	N	Nervous system
DB00475	N05BA02	N05BA	Benzodiazepine derivatives	N05B	Anxiolytics	N05	Psycholeptics	N	Nervous system
DB00476	N06AX21	N06AX	Other antidepressants	N06A	Antidepressants	N06	Psychoanaleptics	N	Nervous system
DB00477	N05AA01	N05AA	Phenothiazines with aliphatic side-chain	N05A	Antipsychotics	N05	Psycholeptics	N	Nervous system
DB00478	J05AC02	J05AC	Cyclic amines	J05A	Direct acting antivirals	J05	Antivirals for systemic use	J	Antiinfectives for systemic use
DB00479	J01RA06	J01RA	Combinations of antibacterials	J01R	Combinations of antibacterials	J01	Antibacterials for systemic use	J	Antiinfectives for systemic use
DB00479	S01AA21	S01AA	Antibiotics	S01A	Antiinfectives	S01	Ophthalmologicals	S	Sensory organs
DB00479	D06AX12	D06AX	Other antibiotics for topical use	D06A	Antibiotics for topical use	D06	Antibiotics, chemotherapeutics for dermatological use	D	Dermatologicals
DB00479	J01GB06	J01GB	Other aminoglycosides	J01G	Aminoglycoside antibacterials	J01	Antibacterials for systemic use	J	Antiinfectives for systemic use
DB00480	L04AX04	L04AX	Other immunosuppressants	L04A	Immunosuppressants	L04	Immunosuppressants	L	Antineoplastic, immunomodulating agents
DB00481	G03XC01	G03XC	Selective estrogen receptor modulators	G03X	Other sex hormones, modulators of the genital system	G03	Sex hormones, modulators of the genital system	G	Genito urinary system, sex hormones
DB00482	L01XX33	L01XX	Other antineoplastic agents	L01X	Other antineoplastic agents	L01	Antineoplastic agents	L	Antineoplastic, immunomodulating agents
DB00482	G01AE10	G01AE	Sulfonamides	G01A	Antiinfectives, antiseptics, excl. combinations with corticosteroids	G01	Gynecological antiinfectives, antiseptics	G	Genito urinary system, sex hormones
DB00482	M01AH01	M01AH	Coxibs	M01A	Antiinflammatory, antirheumatic products, non-steroids	M01	Antiinflammatory, antirheumatic products	M	Musculo-skeletal system
DB00484	S01EA05	S01EA	Sympathomimetics in glaucoma therapy	S01E	Antiglaucoma preparations, miotics	S01	Ophthalmologicals	S	Sensory organs
DB00484	D11AX21	D11AX	Other dermatologicals	D11A	Other dermatological preparations	D11	Other dermatological preparations	D	Dermatologicals
DB00485	J01CR50	J01CR	Combinations of penicillins, incl. beta-lactamase inhibitors	J01C	Beta-lactam antibacterials, penicillins	J01	Antibacterials for systemic use	J	Antiinfectives for systemic use
DB00485	J01CF01	J01CF	Beta-lactamase resistant penicillins	J01C	Beta-lactam antibacterials, penicillins	J01	Antibacterials for systemic use	J	Antiinfectives for systemic use
DB00486	A04AD11	A04AD	Other antiemetics	A04A	Antiemetics, antinauseants	A04	Antiemetics, antinauseants	A	Alimentary tract, metabolism
DB00487	J01MA03	J01MA	Fluoroquinolones	J01M	Quinolone antibacterials	J01	Antibacterials for systemic use	J	Antiinfectives for systemic use
DB00488	L01XX03	L01XX	Other antineoplastic agents	L01X	Other antineoplastic agents	L01	Antineoplastic agents	L	Antineoplastic, immunomodulating agents
DB00489	C07AA57	C07AA	Beta blocking agents, non-selective	C07A	Beta blocking agents	C07	Beta blocking agents	C	Cardiovascular system
DB00489	C07BA07	C07BA	Beta blocking agents, non-selective,, thiazides	C07B	Beta blocking agents, thiazides	C07	Beta blocking agents	C	Cardiovascular system
DB00489	C07AA07	C07AA	Beta blocking agents, non-selective	C07A	Beta blocking agents	C07	Beta blocking agents	C	Cardiovascular system
DB00490	N05BE01	N05BE	Azaspirodecanedione derivatives	N05B	Anxiolytics	N05	Psycholeptics	N	Nervous system
DB00491	A10BF02	A10BF	Alpha glucosidase inhibitors	A10B	Blood glucose lowering drugs, excl. insulins	A10	Drugs used in diabetes	A	Alimentary tract, metabolism
DB00492	C09AA09	C09AA	Ace inhibitors, plain	C09A	Ace inhibitors, plain	C09	Agents acting on the renin-angiotensin system	C	Cardiovascular system
DB00492	C09BA09	C09BA	Ace inhibitors, diuretics	C09B	Ace inhibitors, combinations	C09	Agents acting on the renin-angiotensin system	C	Cardiovascular system
DB00493	J01DD51	J01DD	Third-generation cephalosporins	J01D	Other beta-lactam antibacterials	J01	Antibacterials for systemic use	J	Antiinfectives for systemic use
DB00493	J01DD01	J01DD	Third-generation cephalosporins	J01D	Other beta-lactam antibacterials	J01	Antibacterials for systemic use	J	Antiinfectives for systemic use
DB00494	N04BX02	N04BX	Other dopaminergic agents	N04B	Dopaminergic agents	N04	Anti-parkinson drugs	N	Nervous system
DB00495	J05AR01	J05AR	Antivirals for treatment of hiv infections, combinations	J05A	Direct acting antivirals	J05	Antivirals for systemic use	J	Antiinfectives for systemic use
DB00495	J05AR05	J05AR	Antivirals for treatment of hiv infections, combinations	J05A	Direct acting antivirals	J05	Antivirals for systemic use	J	Antiinfectives for systemic use
DB00495	J05AR04	J05AR	Antivirals for treatment of hiv infections, combinations	J05A	Direct acting antivirals	J05	Antivirals for systemic use	J	Antiinfectives for systemic use
DB00495	J05AF01	J05AF	Nucleoside, nucleotide reverse transcriptase inhibitors	J05A	Direct acting antivirals	J05	Antivirals for systemic use	J	Antiinfectives for systemic use
DB00496	G04BD10	G04BD	Drugs for urinary frequency, incontinence	G04B	Urologicals	G04	Urologicals	G	Genito urinary system, sex hormones
DB00497	N02AA55	N02AA	Natural opium alkaloids	N02A	Opioids	N02	Analgesics	N	Nervous system
DB00497	N02AA05	N02AA	Natural opium alkaloids	N02A	Opioids	N02	Analgesics	N	Nervous system
DB00498	B01AA02	B01AA	Vitamin k antagonists	B01A	Antithrombotic agents	B01	Antithrombotic agents	B	Blood, blood forming organs
DB00499	L02BB01	L02BB	Anti-androgens	L02B	Hormone antagonists, related agents	L02	Endocrine therapy	L	Antineoplastic, immunomodulating agents
DB00500	M01AB03	M01AB	Acetic acid derivatives, related substances	M01A	Antiinflammatory, antirheumatic products, non-steroids	M01	Antiinflammatory, antirheumatic products	M	Musculo-skeletal system
DB00500	M02AA21	M02AA	Antiinflammatory preparations, non-steroids for topical use	M02A	Topical products for joint, muscular pain	M02	Topical products for joint, muscular pain	M	Musculo-skeletal system
DB00501	A02BA01	A02BA	H2-receptor antagonists	A02B	Drugs for peptic ulcer, gastro-oesophageal reflux disease (gord)	A02	Drugs for acid related disorders	A	Alimentary tract, metabolism
DB00501	A02BA51	A02BA	H2-receptor antagonists	A02B	Drugs for peptic ulcer, gastro-oesophageal reflux disease (gord)	A02	Drugs for acid related disorders	A	Alimentary tract, metabolism
DB00502	N05AD01	N05AD	Butyrophenone derivatives	N05A	Antipsychotics	N05	Psycholeptics	N	Nervous system
DB00503	J05AX67	J05AX	Other antivirals	J05A	Direct acting antivirals	J05	Antivirals for systemic use	J	Antiinfectives for systemic use
DB00503	J05AR10	J05AR	Antivirals for treatment of hiv infections, combinations	J05A	Direct acting antivirals	J05	Antivirals for systemic use	J	Antiinfectives for systemic use
DB00503	J05AE03	J05AE	Protease inhibitors	J05A	Direct acting antivirals	J05	Antivirals for systemic use	J	Antiinfectives for systemic use
DB00503	J05AX66	J05AX	Other antivirals	J05A	Direct acting antivirals	J05	Antivirals for systemic use	J	Antiinfectives for systemic use
DB00505	A03AB08	A03AB	Synthetic anticholinergics, quaternary ammonium compounds	A03A	Drugs for functional gastrointestinal disorders	A03	Drugs for functional gastrointestinal disorders	A	Alimentary tract, metabolism
DB00507	P01AX11	P01AX	Other agents against amoebiasis, other protozoal diseases	P01A	Agents against amoebiasis, other protozoal diseases	P01	Antiprotozoals	P	Antiparasitic products, insecticides, repellents
DB00508	N05AA05	N05AA	Phenothiazines with aliphatic side-chain	N05A	Antipsychotics	N05	Psycholeptics	N	Nervous system
DB00509	C10AX01	C10AX	Other lipid modifying agents	C10A	Lipid modifying agents, plain	C10	Lipid modifying agents	C	Cardiovascular system
DB00511	C01AA01	C01AA	Digitalis glycosides	C01A	Cardiac glycosides	C01	Cardiac therapy	C	Cardiovascular system
DB00512	A07AA09	A07AA	Antibiotics	A07A	Intestinal antiinfectives	A07	Antidiarrheals, intestinal antiinflammatory/antiinfective agents	A	Alimentary tract, metabolism
DB00512	J01XA01	J01XA	Glycopeptide antibacterials	J01X	Other antibacterials	J01	Antibacterials for systemic use	J	Antiinfectives for systemic use
DB00513	B02AA01	B02AA	Amino acids	B02A	Antifibrinolytics	B02	Antihemorrhagics	B	Blood, blood forming organs
DB00514	R05DA09	R05DA	Opium alkaloids, derivatives	R05D	Cough suppressants, excl. combinations with expectorants	R05	Cough, cold preparations	R	Respiratory system
DB00514	N07XX59	N07XX	Other nervous system drugs	N07X	Other nervous system drugs	N07	Other nervous system drugs	N	Nervous system
DB00515	L01XA01	L01XA	Platinum compounds	L01X	Other antineoplastic agents	L01	Antineoplastic agents	L	Antineoplastic, immunomodulating agents
DB00518	P02CA03	P02CA	Benzimidazole derivatives	P02C	Antinematodal agents	P02	Anthelmintics	P	Antiparasitic products, insecticides, repellents
DB00519	C09AA10	C09AA	Ace inhibitors, plain	C09A	Ace inhibitors, plain	C09	Agents acting on the renin-angiotensin system	C	Cardiovascular system
DB00519	C09BB10	C09BB	Ace inhibitors, calcium channel blockers	C09B	Ace inhibitors, combinations	C09	Agents acting on the renin-angiotensin system	C	Cardiovascular system
DB00520	J02AX04	J02AX	Other antimycotics for systemic use	J02A	Antimycotics for systemic use	J02	Antimycotics for systemic use	J	Antiinfectives for systemic use
DB00521	S01ED05	S01ED	Beta blocking agents	S01E	Antiglaucoma preparations, miotics	S01	Ophthalmologicals	S	Sensory organs
DB00521	S01ED55	S01ED	Beta blocking agents	S01E	Antiglaucoma preparations, miotics	S01	Ophthalmologicals	S	Sensory organs
DB00521	C07AA15	C07AA	Beta blocking agents, non-selective	C07A	Beta blocking agents	C07	Beta blocking agents	C	Cardiovascular system
DB00522	V04CK03	V04CK	Tests for pancreatic function	V04C	Other diagnostic agents	V04	Diagnostic agents	V	Various
DB00523	D11AH04	D11AH	Agents for dermatitis, excluding corticosteroids	D11A	Other dermatological preparations	D11	Other dermatological preparations	D	Dermatologicals
DB00523	L01XX22	L01XX	Other antineoplastic agents	L01X	Other antineoplastic agents	L01	Antineoplastic agents	L	Antineoplastic, immunomodulating agents
DB00524	C03BA08	C03BA	Sulfonamides, plain	C03B	Low-ceiling diuretics, excl. thiazides	C03	Diuretics	C	Cardiovascular system
DB00524	C03EA12	C03EA	Low-ceiling diuretics, potassium-sparing agents	C03E	Diuretics, potassium-sparing agents in combination	C03	Diuretics	C	Cardiovascular system
DB00524	G01AE10	G01AE	Sulfonamides	G01A	Antiinfectives, antiseptics, excl. combinations with corticosteroids	G01	Gynecological antiinfectives, antiseptics	G	Genito urinary system, sex hormones
DB00525	D01AE18	D01AE	Other antifungals for topical use	D01A	Antifungals for topical use	D01	Antifungals for dermatological use	D	Dermatologicals
DB00526	L01XA03	L01XA	Platinum compounds	L01X	Other antineoplastic agents	L01	Antineoplastic agents	L	Antineoplastic, immunomodulating agents
DB00527	S02DA04	S02DA	Analgesics, anesthetics	S02D	Other otologicals	S02	Otologicals	S	Sensory organs
DB00527	S01HA06	S01HA	Local anesthetics	S01H	Local anesthetics	S01	Ophthalmologicals	S	Sensory organs
DB00527	N01BB06	N01BB	Amides	N01B	Anesthetics, local	N01	Anesthetics	N	Nervous system
DB00527	D04AB02	D04AB	Anesthetics for topical use	D04A	Antipruritics, incl. antihistamines, anesthetics, etc.	D04	Antipruritics, incl. antihistamines, anesthetics, etc.	D	Dermatologicals
DB00527	C05AD04	C05AD	Local anesthetics	C05A	Agents for treatment of hemorrhoids, anal fissures for topical use	C05	Vasoprotectives	C	Cardiovascular system
DB00528	C09DB08	C09DB	Angiotensin ii antagonists, calcium channel blockers	C09D	Angiotensin ii antagonists, combinations	C09	Agents acting on the renin-angiotensin system	C	Cardiovascular system
DB00528	C08CA13	C08CA	Dihydropyridine derivatives	C08C	Selective calcium channel blockers with mainly vascular effects	C08	Calcium channel blockers	C	Cardiovascular system
DB00528	C09BB02	C09BB	Ace inhibitors, calcium channel blockers	C09B	Ace inhibitors, combinations	C09	Agents acting on the renin-angiotensin system	C	Cardiovascular system
DB00529	J05AD01	J05AD	Phosphonic acid derivatives	J05A	Direct acting antivirals	J05	Antivirals for systemic use	J	Antiinfectives for systemic use
DB00530	L01XE03	L01XE	Protein kinase inhibitors	L01X	Other antineoplastic agents	L01	Antineoplastic agents	L	Antineoplastic, immunomodulating agents
DB00531	L01AA01	L01AA	Nitrogen mustard analogues	L01A	Alkylating agents	L01	Antineoplastic agents	L	Antineoplastic, immunomodulating agents
DB00532	N03AB54	N03AB	Hydantoin derivatives	N03A	Antiepileptics	N03	Antiepileptics	N	Nervous system
DB00532	N03AB04	N03AB	Hydantoin derivatives	N03A	Antiepileptics	N03	Antiepileptics	N	Nervous system
DB00533	M01AH02	M01AH	Coxibs	M01A	Antiinflammatory, antirheumatic products, non-steroids	M01	Antiinflammatory, antirheumatic products	M	Musculo-skeletal system
DB00535	J01DD15	J01DD	Third-generation cephalosporins	J01D	Other beta-lactam antibacterials	J01	Antibacterials for systemic use	J	Antiinfectives for systemic use
DB00537	J01MA02	J01MA	Fluoroquinolones	J01M	Quinolone antibacterials	J01	Antibacterials for systemic use	J	Antiinfectives for systemic use
DB00537	J01RA11	J01RA	Combinations of antibacterials	J01R	Combinations of antibacterials	J01	Antibacterials for systemic use	J	Antiinfectives for systemic use
DB00537	J01RA12	J01RA	Combinations of antibacterials	J01R	Combinations of antibacterials	J01	Antibacterials for systemic use	J	Antiinfectives for systemic use
DB00537	S02AA15	S02AA	Antiinfectives	S02A	Antiinfectives	S02	Otologicals	S	Sensory organs
DB00537	S03AA07	S03AA	Antiinfectives	S03A	Antiinfectives	S03	Ophthalmological, otological preparations	S	Sensory organs
DB00537	S01AE03	S01AE	Fluoroquinolones	S01A	Antiinfectives	S01	Ophthalmologicals	S	Sensory organs
DB00537	J01RA10	J01RA	Combinations of antibacterials	J01R	Combinations of antibacterials	J01	Antibacterials for systemic use	J	Antiinfectives for systemic use
DB00538	V08CA06	V08CA	Paramagnetic contrast media	V08C	Magnetic resonance imaging contrast media	V08	Contrast media	V	Various
DB00539	L02BA02	L02BA	Anti-estrogens	L02B	Hormone antagonists, related agents	L02	Endocrine therapy	L	Antineoplastic, immunomodulating agents
DB00540	N06AA10	N06AA	Non-selective monoamine reuptake inhibitors	N06A	Antidepressants	N06	Psychoanaleptics	N	Nervous system
DB00541	L01CA02	L01CA	Vinca alkaloids, analogues	L01C	Plant alkaloids, other natural products	L01	Antineoplastic agents	L	Antineoplastic, immunomodulating agents
DB00542	C09AA07	C09AA	Ace inhibitors, plain	C09A	Ace inhibitors, plain	C09	Agents acting on the renin-angiotensin system	C	Cardiovascular system
DB00542	C09BA07	C09BA	Ace inhibitors, diuretics	C09B	Ace inhibitors, combinations	C09	Agents acting on the renin-angiotensin system	C	Cardiovascular system
DB00543	N06AA17	N06AA	Non-selective monoamine reuptake inhibitors	N06A	Antidepressants	N06	Psychoanaleptics	N	Nervous system
DB00544	L01BC02	L01BC	Pyrimidine analogues	L01B	Antimetabolites	L01	Antineoplastic agents	L	Antineoplastic, immunomodulating agents
DB00544	L01BC52	L01BC	Pyrimidine analogues	L01B	Antimetabolites	L01	Antineoplastic agents	L	Antineoplastic, immunomodulating agents
DB00545	N07AA02	N07AA	Anticholinesterases	N07A	Parasympathomimetics	N07	Other nervous system drugs	N	Nervous system
DB00546	N05BA07	N05BA	Benzodiazepine derivatives	N05B	Anxiolytics	N05	Psycholeptics	N	Nervous system
DB00547	D07XC02	D07XC	Corticosteroids, potent, other combinations	D07X	Corticosteroids, other combinations	D07	Corticosteroids, dermatological preparations	D	Dermatologicals
DB00547	D07AC03	D07AC	Corticosteroids, potent (group iii)	D07A	Corticosteroids, plain	D07	Corticosteroids, dermatological preparations	D	Dermatologicals
DB00548	D10AX03	D10AX	Other anti-acne preparations for topical use	D10A	Anti-acne preparations for topical use	D10	Anti-acne preparations	D	Dermatologicals
DB00549	R03DC01	R03DC	Leukotriene receptor antagonists	R03D	Other systemic drugs for obstructive airway diseases	R03	Drugs for obstructive airway diseases	R	Respiratory system
DB00550	H03BA02	H03BA	Thiouracils	H03B	Antithyroid preparations	H03	Thyroid therapy	H	Systemic hormonal preparations, excl. sex hormones, insulins
DB00551	G04BX03	G04BX	Other urologicals	G04B	Urologicals	G04	Urologicals	G	Genito urinary system, sex hormones
DB00552	L01XX08	L01XX	Other antineoplastic agents	L01X	Other antineoplastic agents	L01	Antineoplastic agents	L	Antineoplastic, immunomodulating agents
DB00553	D05AD02	D05AD	Psoralens for topical use	D05A	Antipsoriatics for topical use	D05	Antipsoriatics	D	Dermatologicals
DB00553	D05BA02	D05BA	Psoralens for systemic use	D05B	Antipsoriatics for systemic use	D05	Antipsoriatics	D	Dermatologicals
DB00554	S01BC06	S01BC	Antiinflammatory agents, non-steroids	S01B	Antiinflammatory agents	S01	Ophthalmologicals	S	Sensory organs
DB00554	M02AA07	M02AA	Antiinflammatory preparations, non-steroids for topical use	M02A	Topical products for joint, muscular pain	M02	Topical products for joint, muscular pain	M	Musculo-skeletal system
DB00554	M01AC01	M01AC	Oxicams	M01A	Antiinflammatory, antirheumatic products, non-steroids	M01	Antiinflammatory, antirheumatic products	M	Musculo-skeletal system
DB00555	N03AX09	N03AX	Other antiepileptics	N03A	Antiepileptics	N03	Antiepileptics	N	Nervous system
DB00557	N05BB51	N05BB	Diphenylmethane derivatives	N05B	Anxiolytics	N05	Psycholeptics	N	Nervous system
DB00557	N05BB01	N05BB	Diphenylmethane derivatives	N05B	Anxiolytics	N05	Psycholeptics	N	Nervous system
DB00558	J05AH01	J05AH	Neuraminidase inhibitors	J05A	Direct acting antivirals	J05	Antivirals for systemic use	J	Antiinfectives for systemic use
DB00559	C02KX01	C02KX	Antihypertensives for pulmonary arterial hypertension	C02K	Other antihypertensives	C02	Antihypertensives	C	Cardiovascular system
DB00560	J01AA20	J01AA	Tetracyclines	J01A	Tetracyclines	J01	Antibacterials for systemic use	J	Antiinfectives for systemic use
DB00560	J01AA12	J01AA	Tetracyclines	J01A	Tetracyclines	J01	Antibacterials for systemic use	J	Antiinfectives for systemic use
DB00561	R07AB01	R07AB	Respiratory stimulants	R07A	Other respiratory system products	R07	Other respiratory system products	R	Respiratory system
DB00562	G01AE10	G01AE	Sulfonamides	G01A	Antiinfectives, antiseptics, excl. combinations with corticosteroids	G01	Gynecological antiinfectives, antiseptics	G	Genito urinary system, sex hormones
DB00563	L04AX03	L04AX	Other immunosuppressants	L04A	Immunosuppressants	L04	Immunosuppressants	L	Antineoplastic, immunomodulating agents
DB00563	L01BA01	L01BA	Folic acid analogues	L01B	Antimetabolites	L01	Antineoplastic agents	L	Antineoplastic, immunomodulating agents
DB00564	N03AF01	N03AF	Carboxamide derivatives	N03A	Antiepileptics	N03	Antiepileptics	N	Nervous system
DB00567	J01DB01	J01DB	First-generation cephalosporins	J01D	Other beta-lactam antibacterials	J01	Antibacterials for systemic use	J	Antiinfectives for systemic use
DB00568	N07CA52	N07CA	Antivertigo preparations	N07C	Antivertigo preparations	N07	Other nervous system drugs	N	Nervous system
DB00568	N07CA02	N07CA	Antivertigo preparations	N07C	Antivertigo preparations	N07	Other nervous system drugs	N	Nervous system
DB00570	L01CA01	L01CA	Vinca alkaloids, analogues	L01C	Plant alkaloids, other natural products	L01	Antineoplastic agents	L	Antineoplastic, immunomodulating agents
DB00571	C07BA05	C07BA	Beta blocking agents, non-selective,, thiazides	C07B	Beta blocking agents, thiazides	C07	Beta blocking agents	C	Cardiovascular system
DB00571	C07AA05	C07AA	Beta blocking agents, non-selective	C07A	Beta blocking agents	C07	Beta blocking agents	C	Cardiovascular system
DB00571	C07FA05	C07FA	Beta blocking agents, non-selective,, other antihypertensives	C07F	Beta blocking agents, other antihypertensives	C07	Beta blocking agents	C	Cardiovascular system
DB00572	S01FA01	S01FA	Anticholinergics	S01F	Mydriatics, cycloplegics	S01	Ophthalmologicals	S	Sensory organs
DB00572	A03BA01	A03BA	Belladonna alkaloids, tertiary amines	A03B	Belladonna, derivatives, plain	A03	Drugs for functional gastrointestinal disorders	A	Alimentary tract, metabolism
DB00572	A03CB03	A03CB	Belladonna, derivatives in combination with psycholeptics	A03C	Antispasmodics in combination with psycholeptics	A03	Drugs for functional gastrointestinal disorders	A	Alimentary tract, metabolism
DB00573	M01AE04	M01AE	Propionic acid derivatives	M01A	Antiinflammatory, antirheumatic products, non-steroids	M01	Antiinflammatory, antirheumatic products	M	Musculo-skeletal system
DB00574	A08AA02	A08AA	Centrally acting antiobesity products	A08A	Antiobesity preparations, excl. diet products	A08	Antiobesity preparations, excl. diet products	A	Alimentary tract, metabolism
DB00575	S01EA04	S01EA	Sympathomimetics in glaucoma therapy	S01E	Antiglaucoma preparations, miotics	S01	Ophthalmologicals	S	Sensory organs
DB00575	N02CX02	N02CX	Other antimigraine preparations	N02C	Antimigraine preparations	N02	Analgesics	N	Nervous system
DB00575	C02LC01	C02LC	Imidazoline receptor agonists in combination with diuretics	C02L	Antihypertensives, diuretics in combination	C02	Antihypertensives	C	Cardiovascular system
DB00575	C02LC51	C02LC	Imidazoline receptor agonists in combination with diuretics	C02L	Antihypertensives, diuretics in combination	C02	Antihypertensives	C	Cardiovascular system
DB00575	C02AC01	C02AC	Imidazoline receptor agonists	C02A	Antiadrenergic agents, centrally acting	C02	Antihypertensives	C	Cardiovascular system
DB00576	B05CA04	B05CA	Antiinfectives	B05C	Irrigating solutions	B05	Blood substitutes, perfusion solutions	B	Blood, blood forming organs
DB00576	J01EB02	J01EB	Short-acting sulfonamides	J01E	Sulfonamides, trimethoprim	J01	Antibacterials for systemic use	J	Antiinfectives for systemic use
DB00576	D06BA04	D06BA	Sulfonamides	D06B	Chemotherapeutics for topical use	D06	Antibiotics, chemotherapeutics for dermatological use	D	Dermatologicals
DB00576	S01AB01	S01AB	Sulfonamides	S01A	Antiinfectives	S01	Ophthalmologicals	S	Sensory organs
DB00576	G01AE10	G01AE	Sulfonamides	G01A	Antiinfectives, antiseptics, excl. combinations with corticosteroids	G01	Gynecological antiinfectives, antiseptics	G	Genito urinary system, sex hormones
DB00577	J05AB11	J05AB	Nucleosides, nucleotides excl. reverse transcriptase inhibitors	J05A	Direct acting antivirals	J05	Antivirals for systemic use	J	Antiinfectives for systemic use
DB00578	J01CR50	J01CR	Combinations of penicillins, incl. beta-lactamase inhibitors	J01C	Beta-lactam antibacterials, penicillins	J01	Antibacterials for systemic use	J	Antiinfectives for systemic use
DB00578	J01CA03	J01CA	Penicillins with extended spectrum	J01C	Beta-lactam antibacterials, penicillins	J01	Antibacterials for systemic use	J	Antiinfectives for systemic use
DB00579	A08AA05	A08AA	Centrally acting antiobesity products	A08A	Antiobesity preparations, excl. diet products	A08	Antiobesity preparations, excl. diet products	A	Alimentary tract, metabolism
DB00580	M01AH03	M01AH	Coxibs	M01A	Antiinflammatory, antirheumatic products, non-steroids	M01	Antiinflammatory, antirheumatic products	M	Musculo-skeletal system
DB00581	A06AD61	A06AD	Osmotically acting laxatives	A06A	Drugs for constipation	A06	Drugs for constipation	A	Alimentary tract, metabolism
DB00581	A06AD11	A06AD	Osmotically acting laxatives	A06A	Drugs for constipation	A06	Drugs for constipation	A	Alimentary tract, metabolism
DB00582	J02AC03	J02AC	Triazole derivatives	J02A	Antimycotics for systemic use	J02	Antimycotics for systemic use	J	Antiinfectives for systemic use
DB00583	A16AA01	A16AA	Amino acids, derivatives	A16A	Other alimentary tract, metabolism products	A16	Other alimentary tract, metabolism products	A	Alimentary tract, metabolism
DB00584	C09BB06	C09BB	Ace inhibitors, calcium channel blockers	C09B	Ace inhibitors, combinations	C09	Agents acting on the renin-angiotensin system	C	Cardiovascular system
DB00584	C09BB02	C09BB	Ace inhibitors, calcium channel blockers	C09B	Ace inhibitors, combinations	C09	Agents acting on the renin-angiotensin system	C	Cardiovascular system
DB00584	C09BA02	C09BA	Ace inhibitors, diuretics	C09B	Ace inhibitors, combinations	C09	Agents acting on the renin-angiotensin system	C	Cardiovascular system
DB00584	C09AA02	C09AA	Ace inhibitors, plain	C09A	Ace inhibitors, plain	C09	Agents acting on the renin-angiotensin system	C	Cardiovascular system
DB00585	A02BA04	A02BA	H2-receptor antagonists	A02B	Drugs for peptic ulcer, gastro-oesophageal reflux disease (gord)	A02	Drugs for acid related disorders	A	Alimentary tract, metabolism
DB00586	M01AB05	M01AB	Acetic acid derivatives, related substances	M01A	Antiinflammatory, antirheumatic products, non-steroids	M01	Antiinflammatory, antirheumatic products	M	Musculo-skeletal system
DB00586	S01BC03	S01BC	Antiinflammatory agents, non-steroids	S01B	Antiinflammatory agents	S01	Ophthalmologicals	S	Sensory organs
DB00586	M01AB55	M01AB	Acetic acid derivatives, related substances	M01A	Antiinflammatory, antirheumatic products, non-steroids	M01	Antiinflammatory, antirheumatic products	M	Musculo-skeletal system
DB00586	M02AA15	M02AA	Antiinflammatory preparations, non-steroids for topical use	M02A	Topical products for joint, muscular pain	M02	Topical products for joint, muscular pain	M	Musculo-skeletal system
DB00586	D11AX18	D11AX	Other dermatologicals	D11A	Other dermatological preparations	D11	Other dermatological preparations	D	Dermatologicals
DB00586	S01CC01	S01CC	Antiinflammatory agents, non-steroids, antiinfectives in combination	S01C	Antiinflammatory agents, antiinfectives in combination	S01	Ophthalmologicals	S	Sensory organs
DB00589	G02CB02	G02CB	Prolactine inhibitors	G02C	Other gynecologicals	G02	Other gynecologicals	G	Genito urinary system, sex hormones
DB00589	N02CA07	N02CA	Ergot alkaloids	N02C	Antimigraine preparations	N02	Analgesics	N	Nervous system
DB00590	C02CA04	C02CA	Alpha-adrenoreceptor antagonists	C02C	Antiadrenergic agents, peripherally acting	C02	Antihypertensives	C	Cardiovascular system
DB00591	S02BA08	S02BA	Corticosteroids	S02B	Corticosteroids	S02	Otologicals	S	Sensory organs
DB00591	S01BA15	S01BA	Corticosteroids, plain	S01B	Antiinflammatory agents	S01	Ophthalmologicals	S	Sensory organs
DB00591	S01CA10	S01CA	Corticosteroids, antiinfectives in combination	S01C	Antiinflammatory agents, antiinfectives in combination	S01	Ophthalmologicals	S	Sensory organs
DB00591	S02CA05	S02CA	Corticosteroids, antiinfectives in combination	S02C	Corticosteroids, antiinfectives in combination	S02	Otologicals	S	Sensory organs
DB00591	D07BC02	D07BC	Corticosteroids, potent, combinations with antiseptics	D07B	Corticosteroids, combinations with antiseptics	D07	Corticosteroids, dermatological preparations	D	Dermatologicals
DB00591	D07CC02	D07CC	Corticosteroids, potent, combinations with antibiotics	D07C	Corticosteroids, combinations with antibiotics	D07	Corticosteroids, dermatological preparations	D	Dermatologicals
DB00591	C05AA10	C05AA	Corticosteroids	C05A	Agents for treatment of hemorrhoids, anal fissures for topical use	C05	Vasoprotectives	C	Cardiovascular system
DB00591	D07AC04	D07AC	Corticosteroids, potent (group iii)	D07A	Corticosteroids, plain	D07	Corticosteroids, dermatological preparations	D	Dermatologicals
DB00592	P02CB01	P02CB	Piperazine, derivatives	P02C	Antinematodal agents	P02	Anthelmintics	P	Antiparasitic products, insecticides, repellents
DB00593	N03AD51	N03AD	Succinimide derivatives	N03A	Antiepileptics	N03	Antiepileptics	N	Nervous system
DB00593	N03AD01	N03AD	Succinimide derivatives	N03A	Antiepileptics	N03	Antiepileptics	N	Nervous system
DB00594	C03DB01	C03DB	Other potassium-sparing agents	C03D	Potassium-sparing agents	C03	Diuretics	C	Cardiovascular system
DB00595	J01AA56	J01AA	Tetracyclines	J01A	Tetracyclines	J01	Antibacterials for systemic use	J	Antiinfectives for systemic use
DB00595	S01AA04	S01AA	Antibiotics	S01A	Antiinfectives	S01	Ophthalmologicals	S	Sensory organs
DB00595	J01AA20	J01AA	Tetracyclines	J01A	Tetracyclines	J01	Antibacterials for systemic use	J	Antiinfectives for systemic use
DB00595	D06AA03	D06AA	Tetracycline, derivatives	D06A	Antibiotics for topical use	D06	Antibiotics, chemotherapeutics for dermatological use	D	Dermatologicals
DB00595	J01AA06	J01AA	Tetracyclines	J01A	Tetracyclines	J01	Antibacterials for systemic use	J	Antiinfectives for systemic use
DB00595	G01AA07	G01AA	Antibiotics	G01A	Antiinfectives, antiseptics, excl. combinations with corticosteroids	G01	Gynecological antiinfectives, antiseptics	G	Genito urinary system, sex hormones
DB00596	D07AC21	D07AC	Corticosteroids, potent (group iii)	D07A	Corticosteroids, plain	D07	Corticosteroids, dermatological preparations	D	Dermatologicals
DB00597	V08CA04	V08CA	Paramagnetic contrast media	V08C	Magnetic resonance imaging contrast media	V08	Contrast media	V	Various
DB00598	C07BG01	C07BG	Alpha, beta blocking agents, thiazides	C07B	Beta blocking agents, thiazides	C07	Beta blocking agents	C	Cardiovascular system
DB00598	C07CG01	C07CG	Alpha, beta blocking agents, other diuretics	C07C	Beta blocking agents, other diuretics	C07	Beta blocking agents	C	Cardiovascular system
DB00598	C07AG01	C07AG	Alpha, beta blocking agents	C07A	Beta blocking agents	C07	Beta blocking agents	C	Cardiovascular system
DB00599	N05CA19	N05CA	Barbiturates, plain	N05C	Hypnotics, sedatives	N05	Psycholeptics	N	Nervous system
DB00599	N01AF03	N01AF	Barbiturates, plain	N01A	Anesthetics, general	N01	Anesthetics	N	Nervous system
DB00599	N05CB01	N05CB	Barbiturates, combinations	N05C	Hypnotics, sedatives	N05	Psycholeptics	N	Nervous system
DB00600	D11AX13	D11AX	Other dermatologicals	D11A	Other dermatological preparations	D11	Other dermatological preparations	D	Dermatologicals
DB00601	J01XX08	J01XX	Other antibacterials	J01X	Other antibacterials	J01	Antibacterials for systemic use	J	Antiinfectives for systemic use
DB00602	P02CF01	P02CF	Avermectines	P02C	Antinematodal agents	P02	Anthelmintics	P	Antiparasitic products, insecticides, repellents
DB00602	D11AX22	D11AX	Other dermatologicals	D11A	Other dermatological preparations	D11	Other dermatological preparations	D	Dermatologicals
DB00603	G03AC06	G03AC	Progestogens	G03A	Hormonal contraceptives for systemic use	G03	Sex hormones, modulators of the genital system	G	Genito urinary system, sex hormones
DB00603	G03FA12	G03FA	Progestogens, estrogens, fixed combinations	G03F	Progestogens, estrogens in combination	G03	Sex hormones, modulators of the genital system	G	Genito urinary system, sex hormones
DB00603	G03AA08	G03AA	Progestogens, estrogens, fixed combinations	G03A	Hormonal contraceptives for systemic use	G03	Sex hormones, modulators of the genital system	G	Genito urinary system, sex hormones
DB00603	G03DA02	G03DA	Pregnen (4) derivatives	G03D	Progestogens	G03	Sex hormones, modulators of the genital system	G	Genito urinary system, sex hormones
DB00603	L02AB02	L02AB	Progestogens	L02A	Hormones, related agents	L02	Endocrine therapy	L	Antineoplastic, immunomodulating agents
DB00603	G03FB06	G03FB	Progestogens, estrogens, sequential preparations	G03F	Progestogens, estrogens in combination	G03	Sex hormones, modulators of the genital system	G	Genito urinary system, sex hormones
DB00604	A03FA02	A03FA	Propulsives	A03F	Propulsives	A03	Drugs for functional gastrointestinal disorders	A	Alimentary tract, metabolism
DB00605	M01AB02	M01AB	Acetic acid derivatives, related substances	M01A	Antiinflammatory, antirheumatic products, non-steroids	M01	Antiinflammatory, antirheumatic products	M	Musculo-skeletal system
DB00606	C03AA09	C03AA	Thiazides, plain	C03A	Low-ceiling diuretics, thiazides	C03	Diuretics	C	Cardiovascular system
DB00606	C03AB09	C03AB	Thiazides, potassium in combination	C03A	Low-ceiling diuretics, thiazides	C03	Diuretics	C	Cardiovascular system
DB00606	G01AE10	G01AE	Sulfonamides	G01A	Antiinfectives, antiseptics, excl. combinations with corticosteroids	G01	Gynecological antiinfectives, antiseptics	G	Genito urinary system, sex hormones
DB00607	J01CR50	J01CR	Combinations of penicillins, incl. beta-lactamase inhibitors	J01C	Beta-lactam antibacterials, penicillins	J01	Antibacterials for systemic use	J	Antiinfectives for systemic use
DB00607	J01CF06	J01CF	Beta-lactamase resistant penicillins	J01C	Beta-lactam antibacterials, penicillins	J01	Antibacterials for systemic use	J	Antiinfectives for systemic use
DB00608	P01BA01	P01BA	Aminoquinolines	P01B	Antimalarials	P01	Antiprotozoals	P	Antiparasitic products, insecticides, repellents
DB00609	J04AD03	J04AD	Thiocarbamide derivatives	J04A	Drugs for treatment of tuberculosis	J04	Antimycobacterials	J	Antiinfectives for systemic use
DB00610	C01CA09	C01CA	Adrenergic, dopaminergic agents	C01C	Cardiac stimulants excl. cardiac glycosides	C01	Cardiac therapy	C	Cardiovascular system
DB00611	N02AF01	N02AF	Morphinan derivatives	N02A	Opioids	N02	Analgesics	N	Nervous system
DB00612	C07BB07	C07BB	Beta blocking agents, selective,, thiazides	C07B	Beta blocking agents, thiazides	C07	Beta blocking agents	C	Cardiovascular system
DB00612	C09BX02	C09BX	Ace inhibitors, other combinations	C09B	Ace inhibitors, combinations	C09	Agents acting on the renin-angiotensin system	C	Cardiovascular system
DB00612	C07FB07	C07FB	Beta blocking agents, selective,, other antihypertensives	C07F	Beta blocking agents, other antihypertensives	C07	Beta blocking agents	C	Cardiovascular system
DB00612	C07AB07	C07AB	Beta blocking agents, selective	C07A	Beta blocking agents	C07	Beta blocking agents	C	Cardiovascular system
DB00612	C07AB57	C07AB	Beta blocking agents, selective	C07A	Beta blocking agents	C07	Beta blocking agents	C	Cardiovascular system
DB00613	P01BF03	P01BF	Artemisinin, derivatives, combinations	P01B	Antimalarials	P01	Antiprotozoals	P	Antiparasitic products, insecticides, repellents
DB00613	P01BA06	P01BA	Aminoquinolines	P01B	Antimalarials	P01	Antiprotozoals	P	Antiparasitic products, insecticides, repellents
DB00614	G01AX06	G01AX	Other antiinfectives, antiseptics	G01A	Antiinfectives, antiseptics, excl. combinations with corticosteroids	G01	Gynecological antiinfectives, antiseptics	G	Genito urinary system, sex hormones
DB00615	J04AB04	J04AB	Antibiotics	J04A	Drugs for treatment of tuberculosis	J04	Antimycobacterials	J	Antiinfectives for systemic use
DB00617	N03AC01	N03AC	Oxazolidine derivatives	N03A	Antiepileptics	N03	Antiepileptics	N	Nervous system
DB00618	J01AA01	J01AA	Tetracyclines	J01A	Tetracyclines	J01	Antibacterials for systemic use	J	Antiinfectives for systemic use
DB00618	J01AA20	J01AA	Tetracyclines	J01A	Tetracyclines	J01	Antibacterials for systemic use	J	Antiinfectives for systemic use
DB00618	D06AA01	D06AA	Tetracycline, derivatives	D06A	Antibiotics for topical use	D06	Antibiotics, chemotherapeutics for dermatological use	D	Dermatologicals
DB00619	L01XE01	L01XE	Protein kinase inhibitors	L01X	Other antineoplastic agents	L01	Antineoplastic agents	L	Antineoplastic, immunomodulating agents
DB00620	R01AD11	R01AD	Corticosteroids	R01A	Decongestants, other nasal preparations for topical use	R01	Nasal preparations	R	Respiratory system
DB00620	C05AA12	C05AA	Corticosteroids	C05A	Agents for treatment of hemorrhoids, anal fissures for topical use	C05	Vasoprotectives	C	Cardiovascular system
DB00620	S02CA04	S02CA	Corticosteroids, antiinfectives in combination	S02C	Corticosteroids, antiinfectives in combination	S02	Otologicals	S	Sensory organs
DB00620	D07CB01	D07CB	Corticosteroids, moderately potent, combinations with antibiotics	D07C	Corticosteroids, combinations with antibiotics	D07	Corticosteroids, dermatological preparations	D	Dermatologicals
DB00620	D07BB03	D07BB	Corticosteroids, moderately potent, combinations with antiseptics	D07B	Corticosteroids, combinations with antiseptics	D07	Corticosteroids, dermatological preparations	D	Dermatologicals
DB00620	D07AB09	D07AB	Corticosteroids, moderately potent (group ii)	D07A	Corticosteroids, plain	D07	Corticosteroids, dermatological preparations	D	Dermatologicals
DB00620	H02AB08	H02AB	Glucocorticoids	H02A	Corticosteroids for systemic use, plain	H02	Corticosteroids for systemic use	H	Systemic hormonal preparations, excl. sex hormones, insulins
DB00620	S01BA05	S01BA	Corticosteroids, plain	S01B	Antiinflammatory agents	S01	Ophthalmologicals	S	Sensory organs
DB00620	D07XB02	D07XB	Corticosteroids, moderately potent, other combinations	D07X	Corticosteroids, other combinations	D07	Corticosteroids, dermatological preparations	D	Dermatologicals
DB00620	R03BA06	R03BA	Glucocorticoids	R03B	Other drugs for obstructive airway diseases, inhalants	R03	Drugs for obstructive airway diseases	R	Respiratory system
DB00620	A01AC01	A01AC	Corticosteroids for local oral treatment	A01A	Stomatological preparations	A01	Stomatological preparations	A	Alimentary tract, metabolism
DB00621	A14AA08	A14AA	Androstan derivatives	A14A	Anabolic steroids	A14	Anabolic agents for systemic use	A	Alimentary tract, metabolism
DB00622	C08CA04	C08CA	Dihydropyridine derivatives	C08C	Selective calcium channel blockers with mainly vascular effects	C08	Calcium channel blockers	C	Cardiovascular system
DB00623	N05AB02	N05AB	Phenothiazines with piperazine structure	N05A	Antipsychotics	N05	Psycholeptics	N	Nervous system
DB00624	G03EA02	G03EA	Androgens, estrogens	G03E	Androgens, female sex hormones in combination	G03	Sex hormones, modulators of the genital system	G	Genito urinary system, sex hormones
DB00624	G03BA03	G03BA	3-oxoandrosten (4) derivatives	G03B	Androgens	G03	Sex hormones, modulators of the genital system	G	Genito urinary system, sex hormones
DB00625	J05AR06	J05AR	Antivirals for treatment of hiv infections, combinations	J05A	Direct acting antivirals	J05	Antivirals for systemic use	J	Antiinfectives for systemic use
DB00625	J05AG03	J05AG	Non-nucleoside reverse transcriptase inhibitors	J05A	Direct acting antivirals	J05	Antivirals for systemic use	J	Antiinfectives for systemic use
DB00625	J05AR11	J05AR	Antivirals for treatment of hiv infections, combinations	J05A	Direct acting antivirals	J05	Antivirals for systemic use	J	Antiinfectives for systemic use
DB00626	D06AX05	D06AX	Other antibiotics for topical use	D06A	Antibiotics for topical use	D06	Antibiotics, chemotherapeutics for dermatological use	D	Dermatologicals
DB00626	J01XX10	J01XX	Other antibacterials	J01X	Other antibacterials	J01	Antibacterials for systemic use	J	Antiinfectives for systemic use
DB00626	R02AB04	R02AB	Antibiotics	R02A	Throat preparations	R02	Throat preparations	R	Respiratory system
DB00627	C10BA01	C10BA	Hmg coa reductase inhibitors in combination with other lipid modifying agents	C10B	Lipid modifying agents, combinations	C10	Lipid modifying agents	C	Cardiovascular system
DB00627	C10AD52	C10AD	Nicotinic acid, derivatives	C10A	Lipid modifying agents, plain	C10	Lipid modifying agents	C	Cardiovascular system
DB00627	C04AC01	C04AC	Nicotinic acid, derivatives	C04A	Peripheral vasodilators	C04	Peripheral vasodilators	C	Cardiovascular system
DB00627	C10AD02	C10AD	Nicotinic acid, derivatives	C10A	Lipid modifying agents, plain	C10	Lipid modifying agents	C	Cardiovascular system
DB00630	M05BA04	M05BA	Bisphosphonates	M05B	Drugs affecting bone structure, mineralization	M05	Drugs for treatment of bone diseases	M	Musculo-skeletal system
DB00630	M05BB05	M05BB	Bisphosphonates, combinations	M05B	Drugs affecting bone structure, mineralization	M05	Drugs for treatment of bone diseases	M	Musculo-skeletal system
DB00630	M05BB03	M05BB	Bisphosphonates, combinations	M05B	Drugs affecting bone structure, mineralization	M05	Drugs for treatment of bone diseases	M	Musculo-skeletal system
DB00630	M05BB06	M05BB	Bisphosphonates, combinations	M05B	Drugs affecting bone structure, mineralization	M05	Drugs for treatment of bone diseases	M	Musculo-skeletal system
DB00631	L01BB06	L01BB	Purine analogues	L01B	Antimetabolites	L01	Antineoplastic agents	L	Antineoplastic, immunomodulating agents
DB00632	D06BB11	D06BB	Antivirals	D06B	Chemotherapeutics for topical use	D06	Antibiotics, chemotherapeutics for dermatological use	D	Dermatologicals
DB00633	N05CM18	N05CM	Other hypnotics, sedatives	N05C	Hypnotics, sedatives	N05	Psycholeptics	N	Nervous system
DB00634	S01AB04	S01AB	Sulfonamides	S01A	Antiinfectives	S01	Ophthalmologicals	S	Sensory organs
DB00634	D10AF06	D10AF	Antiinfectives for treatment of acne	D10A	Anti-acne preparations for topical use	D10	Anti-acne preparations	D	Dermatologicals
DB00634	G01AE10	G01AE	Sulfonamides	G01A	Antiinfectives, antiseptics, excl. combinations with corticosteroids	G01	Gynecological antiinfectives, antiseptics	G	Genito urinary system, sex hormones
DB00635	H02AB07	H02AB	Glucocorticoids	H02A	Corticosteroids for systemic use, plain	H02	Corticosteroids for systemic use	H	Systemic hormonal preparations, excl. sex hormones, insulins
DB00635	A07EA03	A07EA	Corticosteroids acting locally	A07E	Intestinal antiinflammatory agents	A07	Antidiarrheals, intestinal antiinflammatory/antiinfective agents	A	Alimentary tract, metabolism
DB00636	C10AB01	C10AB	Fibrates	C10A	Lipid modifying agents, plain	C10	Lipid modifying agents	C	Cardiovascular system
DB00637	R06AX11	R06AX	Other antihistamines for systemic use	R06A	Antihistamines for systemic use	R06	Antihistamines for systemic use	R	Respiratory system
DB00638	V04CH01	V04CH	Tests for renal function, ureteral injuries	V04C	Other diagnostic agents	V04	Diagnostic agents	V	Various
DB00639	G01AF15	G01AF	Imidazole derivatives	G01A	Antiinfectives, antiseptics, excl. combinations with corticosteroids	G01	Gynecological antiinfectives, antiseptics	G	Genito urinary system, sex hormones
DB00639	G01AF20	G01AF	Imidazole derivatives	G01A	Antiinfectives, antiseptics, excl. combinations with corticosteroids	G01	Gynecological antiinfectives, antiseptics	G	Genito urinary system, sex hormones
DB00640	C01EB10	C01EB	Other cardiac preparations	C01E	Other cardiac preparations	C01	Cardiac therapy	C	Cardiovascular system
DB00641	C10BX04	C10BX	Hmg coa reductase inhibitors, other combinations	C10B	Lipid modifying agents, combinations	C10	Lipid modifying agents	C	Cardiovascular system
DB00641	C10BA02	C10BA	Hmg coa reductase inhibitors in combination with other lipid modifying agents	C10B	Lipid modifying agents, combinations	C10	Lipid modifying agents	C	Cardiovascular system
DB00641	A10BH51	A10BH	Dipeptidyl peptidase 4 (dpp-4) inhibitors	A10B	Blood glucose lowering drugs, excl. insulins	A10	Drugs used in diabetes	A	Alimentary tract, metabolism
DB00641	C10BA04	C10BA	Hmg coa reductase inhibitors in combination with other lipid modifying agents	C10B	Lipid modifying agents, combinations	C10	Lipid modifying agents	C	Cardiovascular system
DB00641	C10AA01	C10AA	Hmg coa reductase inhibitors	C10A	Lipid modifying agents, plain	C10	Lipid modifying agents	C	Cardiovascular system
DB00641	C10BX01	C10BX	Hmg coa reductase inhibitors, other combinations	C10B	Lipid modifying agents, combinations	C10	Lipid modifying agents	C	Cardiovascular system
DB00642	L01BA04	L01BA	Folic acid analogues	L01B	Antimetabolites	L01	Antineoplastic agents	L	Antineoplastic, immunomodulating agents
DB00643	P02CA01	P02CA	Benzimidazole derivatives	P02C	Antinematodal agents	P02	Anthelmintics	P	Antiparasitic products, insecticides, repellents
DB00643	P02CA51	P02CA	Benzimidazole derivatives	P02C	Antinematodal agents	P02	Anthelmintics	P	Antiparasitic products, insecticides, repellents
DB00644	V04CM01	V04CM	Tests for fertility disturbances	V04C	Other diagnostic agents	V04	Diagnostic agents	V	Various
DB00644	H01CA01	H01CA	Gonadotropin-releasing hormones	H01C	Hypothalamic hormones	H01	Pituitary, hypothalamic hormones, analogues	H	Systemic hormonal preparations, excl. sex hormones, insulins
DB00645	N01BX02	N01BX	Other local anesthetics	N01B	Anesthetics, local	N01	Anesthetics	N	Nervous system
DB00645	R02AD04	R02AD	Anesthetics, local	R02A	Throat preparations	R02	Throat preparations	R	Respiratory system
DB00646	G01AA01	G01AA	Antibiotics	G01A	Antiinfectives, antiseptics, excl. combinations with corticosteroids	G01	Gynecological antiinfectives, antiseptics	G	Genito urinary system, sex hormones
DB00646	A07AA02	A07AA	Antibiotics	A07A	Intestinal antiinfectives	A07	Antidiarrheals, intestinal antiinflammatory/antiinfective agents	A	Alimentary tract, metabolism
DB00646	D01AA01	D01AA	Antibiotics	D01A	Antifungals for topical use	D01	Antifungals for dermatological use	D	Dermatologicals
DB00646	G01AA51	G01AA	Antibiotics	G01A	Antiinfectives, antiseptics, excl. combinations with corticosteroids	G01	Gynecological antiinfectives, antiseptics	G	Genito urinary system, sex hormones
DB00647	N02AC54	N02AC	Diphenylpropylamine derivatives	N02A	Opioids	N02	Analgesics	N	Nervous system
DB00647	N02AC74	N02AC	Diphenylpropylamine derivatives	N02A	Opioids	N02	Analgesics	N	Nervous system
DB00647	N02AC04	N02AC	Diphenylpropylamine derivatives	N02A	Opioids	N02	Analgesics	N	Nervous system
DB00648	L01XX23	L01XX	Other antineoplastic agents	L01X	Other antineoplastic agents	L01	Antineoplastic agents	L	Antineoplastic, immunomodulating agents
DB00649	J05AF04	J05AF	Nucleoside, nucleotide reverse transcriptase inhibitors	J05A	Direct acting antivirals	J05	Antivirals for systemic use	J	Antiinfectives for systemic use
DB00649	J05AR07	J05AR	Antivirals for treatment of hiv infections, combinations	J05A	Direct acting antivirals	J05	Antivirals for systemic use	J	Antiinfectives for systemic use
DB00650	V03AF06	V03AF	Detoxifying agents for antineoplastic treatment	V03A	All other therapeutic products	V03	All other therapeutic products	V	Various
DB00650	V03AF03	V03AF	Detoxifying agents for antineoplastic treatment	V03A	All other therapeutic products	V03	All other therapeutic products	V	Various
DB00651	R03DA51	R03DA	Xanthines	R03D	Other systemic drugs for obstructive airway diseases	R03	Drugs for obstructive airway diseases	R	Respiratory system
DB00651	R03DA20	R03DA	Xanthines	R03D	Other systemic drugs for obstructive airway diseases	R03	Drugs for obstructive airway diseases	R	Respiratory system
DB00651	R03DA01	R03DA	Xanthines	R03D	Other systemic drugs for obstructive airway diseases	R03	Drugs for obstructive airway diseases	R	Respiratory system
DB00651	R03DB01	R03DB	Xanthines, adrenergics	R03D	Other systemic drugs for obstructive airway diseases	R03	Drugs for obstructive airway diseases	R	Respiratory system
DB00652	N02AD01	N02AD	Benzomorphan derivatives	N02A	Opioids	N02	Analgesics	N	Nervous system
DB00653	A06AD04	A06AD	Osmotically acting laxatives	A06A	Drugs for constipation	A06	Drugs for constipation	A	Alimentary tract, metabolism
DB00653	V04CC02	V04CC	Tests for bile duct patency	V04C	Other diagnostic agents	V04	Diagnostic agents	V	Various
DB00653	A12CC02	A12CC	Magnesium	A12C	Other mineral supplements	A12	Mineral supplements	A	Alimentary tract, metabolism
DB00653	D11AX05	D11AX	Other dermatologicals	D11A	Other dermatological preparations	D11	Other dermatological preparations	D	Dermatologicals
DB00653	B05XA05	B05XA	Electrolyte solutions	B05X	I.v. solution additives	B05	Blood substitutes, perfusion solutions	B	Blood, blood forming organs
DB00654	S01EE01	S01EE	Prostaglandin analogues	S01E	Antiglaucoma preparations, miotics	S01	Ophthalmologicals	S	Sensory organs
DB00655	G03CA07	G03CA	Natural, semisynthetic estrogens, plain	G03C	Estrogens	G03	Sex hormones, modulators of the genital system	G	Genito urinary system, sex hormones
DB00655	G03CC04	G03CC	Estrogens, combinations with other drugs	G03C	Estrogens	G03	Sex hormones, modulators of the genital system	G	Genito urinary system, sex hormones
DB00656	N06AX05	N06AX	Other antidepressants	N06A	Antidepressants	N06	Psychoanaleptics	N	Nervous system
DB00657	C02BB01	C02BB	Secondary, tertiary amines	C02B	Antiadrenergic agents, ganglion-blocking	C02	Antihypertensives	C	Cardiovascular system
DB00658	V03AE02	V03AE	Drugs for treatment of hyperkalemia, hyperphosphatemia	V03A	All other therapeutic products	V03	All other therapeutic products	V	Various
DB00659	N07BB03	N07BB	Drugs used in alcohol dependence	N07B	Drugs used in addictive disorders	N07	Other nervous system drugs	N	Nervous system
DB00661	C08DA51	C08DA	Phenylalkylamine derivatives	C08D	Selective calcium channel blockers with direct cardiac effects	C08	Calcium channel blockers	C	Cardiovascular system
DB00661	C08DA01	C08DA	Phenylalkylamine derivatives	C08D	Selective calcium channel blockers with direct cardiac effects	C08	Calcium channel blockers	C	Cardiovascular system
DB00661	C09BB10	C09BB	Ace inhibitors, calcium channel blockers	C09B	Ace inhibitors, combinations	C09	Agents acting on the renin-angiotensin system	C	Cardiovascular system
DB00662	R06AA10	R06AA	Aminoalkyl ethers	R06A	Antihistamines for systemic use	R06	Antihistamines for systemic use	R	Respiratory system
DB00663	D07AB03	D07AB	Corticosteroids, moderately potent (group ii)	D07A	Corticosteroids, plain	D07	Corticosteroids, dermatological preparations	D	Dermatologicals
DB00663	D07XB01	D07XB	Corticosteroids, moderately potent, other combinations	D07X	Corticosteroids, other combinations	D07	Corticosteroids, dermatological preparations	D	Dermatologicals
DB00663	D07BB01	D07BB	Corticosteroids, moderately potent, combinations with antiseptics	D07B	Corticosteroids, combinations with antiseptics	D07	Corticosteroids, dermatological preparations	D	Dermatologicals
DB00663	S02CA02	S02CA	Corticosteroids, antiinfectives in combination	S02C	Corticosteroids, antiinfectives in combination	S02	Otologicals	S	Sensory organs
DB00663	D07CB05	D07CB	Corticosteroids, moderately potent, combinations with antibiotics	D07C	Corticosteroids, combinations with antibiotics	D07	Corticosteroids, dermatological preparations	D	Dermatologicals
DB00664	J01ED02	J01ED	Long-acting sulfonamides	J01E	Sulfonamides, trimethoprim	J01	Antibacterials for systemic use	J	Antiinfectives for systemic use
DB00664	G01AE10	G01AE	Sulfonamides	G01A	Antiinfectives, antiseptics, excl. combinations with corticosteroids	G01	Gynecological antiinfectives, antiseptics	G	Genito urinary system, sex hormones
DB00665	L02BB02	L02BB	Anti-androgens	L02B	Hormone antagonists, related agents	L02	Endocrine therapy	L	Antineoplastic, immunomodulating agents
DB00666	H01CA02	H01CA	Gonadotropin-releasing hormones	H01C	Hypothalamic hormones	H01	Pituitary, hypothalamic hormones, analogues	H	Systemic hormonal preparations, excl. sex hormones, insulins
DB00668	R01AA14	R01AA	Sympathomimetics, plain	R01A	Decongestants, other nasal preparations for topical use	R01	Nasal preparations	R	Respiratory system
DB00668	R03AK01	R03AK	Adrenergics in combination with corticosteroids or other drugs, excl. anticholinergics	R03A	Adrenergics, inhalants	R03	Drugs for obstructive airway diseases	R	Respiratory system
DB00668	C01CA24	C01CA	Adrenergic, dopaminergic agents	C01C	Cardiac stimulants excl. cardiac glycosides	C01	Cardiac therapy	C	Cardiovascular system
DB00668	S01EA51	S01EA	Sympathomimetics in glaucoma therapy	S01E	Antiglaucoma preparations, miotics	S01	Ophthalmologicals	S	Sensory organs
DB00668	B02BC09	B02BC	Local hemostatics	B02B	Vitamin k, other hemostatics	B02	Antihemorrhagics	B	Blood, blood forming organs
DB00668	A01AD01	A01AD	Other agents for local oral treatment	A01A	Stomatological preparations	A01	Stomatological preparations	A	Alimentary tract, metabolism
DB00668	R03AA01	R03AA	Alpha-, beta-adrenoreceptor agonists	R03A	Adrenergics, inhalants	R03	Drugs for obstructive airway diseases	R	Respiratory system
DB00668	S01EA01	S01EA	Sympathomimetics in glaucoma therapy	S01E	Antiglaucoma preparations, miotics	S01	Ophthalmologicals	S	Sensory organs
DB00669	N02CC01	N02CC	Selective serotonin (5ht1) agonists	N02C	Antimigraine preparations	N02	Analgesics	N	Nervous system
DB00669	G01AE10	G01AE	Sulfonamides	G01A	Antiinfectives, antiseptics, excl. combinations with corticosteroids	G01	Gynecological antiinfectives, antiseptics	G	Genito urinary system, sex hormones
DB00670	A02BX03	A02BX	Other drugs for peptic ulcer, gastro-oesophageal reflux disease (gord)	A02B	Drugs for peptic ulcer, gastro-oesophageal reflux disease (gord)	A02	Drugs for acid related disorders	A	Alimentary tract, metabolism
DB00671	J01DD08	J01DD	Third-generation cephalosporins	J01D	Other beta-lactam antibacterials	J01	Antibacterials for systemic use	J	Antiinfectives for systemic use
DB00672	A10BB02	A10BB	Sulfonylureas	A10B	Blood glucose lowering drugs, excl. insulins	A10	Drugs used in diabetes	A	Alimentary tract, metabolism
DB00673	A04AD12	A04AD	Other antiemetics	A04A	Antiemetics, antinauseants	A04	Antiemetics, antinauseants	A	Alimentary tract, metabolism
DB00674	N06DA04	N06DA	Anticholinesterases	N06D	Anti-dementia drugs	N06	Psychoanaleptics	N	Nervous system
DB00675	L02BA01	L02BA	Anti-estrogens	L02B	Hormone antagonists, related agents	L02	Endocrine therapy	L	Antineoplastic, immunomodulating agents
DB00676	P03AX01	P03AX	Other ectoparasiticides, incl. scabicides	P03A	Ectoparasiticides, incl. scabicides	P03	Ectoparasiticides, incl. scabicides, insecticides, repellents	P	Antiparasitic products, insecticides, repellents
DB00678	C09DA01	C09DA	Angiotensin ii antagonists, diuretics	C09D	Angiotensin ii antagonists, combinations	C09	Agents acting on the renin-angiotensin system	C	Cardiovascular system
DB00678	C09DB06	C09DB	Angiotensin ii antagonists, calcium channel blockers	C09D	Angiotensin ii antagonists, combinations	C09	Agents acting on the renin-angiotensin system	C	Cardiovascular system
DB00678	C09CA01	C09CA	Angiotensin ii antagonists, plain	C09C	Angiotensin ii antagonists, plain	C09	Agents acting on the renin-angiotensin system	C	Cardiovascular system
DB00679	N05AC02	N05AC	Phenothiazines with piperidine structure	N05A	Antipsychotics	N05	Psycholeptics	N	Nervous system
DB00680	C01BG01	C01BG	Other antiarrhythmics, class i, iii	C01B	Antiarrhythmics, class i, iii	C01	Cardiac therapy	C	Cardiovascular system
DB00681	J02AA01	J02AA	Antibiotics	J02A	Antimycotics for systemic use	J02	Antimycotics for systemic use	J	Antiinfectives for systemic use
DB00681	G01AA03	G01AA	Antibiotics	G01A	Antiinfectives, antiseptics, excl. combinations with corticosteroids	G01	Gynecological antiinfectives, antiseptics	G	Genito urinary system, sex hormones
DB00681	A07AA07	A07AA	Antibiotics	A07A	Intestinal antiinfectives	A07	Antidiarrheals, intestinal antiinflammatory/antiinfective agents	A	Alimentary tract, metabolism
DB00681	A01AB04	A01AB	Antiinfectives, antiseptics for local oral treatment	A01A	Stomatological preparations	A01	Stomatological preparations	A	Alimentary tract, metabolism
DB00682	B01AA03	B01AA	Vitamin k antagonists	B01A	Antithrombotic agents	B01	Antithrombotic agents	B	Blood, blood forming organs
DB00683	N05CD08	N05CD	Benzodiazepine derivatives	N05C	Hypnotics, sedatives	N05	Psycholeptics	N	Nervous system
DB00684	S01AA12	S01AA	Antibiotics	S01A	Antiinfectives	S01	Ophthalmologicals	S	Sensory organs
DB00684	J01GB01	J01GB	Other aminoglycosides	J01G	Aminoglycoside antibacterials	J01	Antibacterials for systemic use	J	Antiinfectives for systemic use
DB00685	J01MA13	J01MA	Fluoroquinolones	J01M	Quinolone antibacterials	J01	Antibacterials for systemic use	J	Antiinfectives for systemic use
DB00686	C05BA04	C05BA	Heparins or heparinoids for topical use	C05B	Antivaricose therapy	C05	Vasoprotectives	C	Cardiovascular system
DB00686	G04BX15	G04BX	Other urologicals	G04B	Urologicals	G04	Urologicals	G	Genito urinary system, sex hormones
DB00687	S01CA06	S01CA	Corticosteroids, antiinfectives in combination	S01C	Antiinflammatory agents, antiinfectives in combination	S01	Ophthalmologicals	S	Sensory organs
DB00687	S02CA07	S02CA	Corticosteroids, antiinfectives in combination	S02C	Corticosteroids, antiinfectives in combination	S02	Otologicals	S	Sensory organs
DB00687	S03CA05	S03CA	Corticosteroids, antiinfectives in combination	S03C	Corticosteroids, antiinfectives in combination	S03	Ophthalmological, otological preparations	S	Sensory organs
DB00687	H02AA02	H02AA	Mineralocorticoids	H02A	Corticosteroids for systemic use, plain	H02	Corticosteroids for systemic use	H	Systemic hormonal preparations, excl. sex hormones, insulins
DB00690	N05CD01	N05CD	Benzodiazepine derivatives	N05C	Hypnotics, sedatives	N05	Psycholeptics	N	Nervous system
DB00691	C09BA13	C09BA	Ace inhibitors, diuretics	C09B	Ace inhibitors, combinations	C09	Agents acting on the renin-angiotensin system	C	Cardiovascular system
DB00691	C09AA13	C09AA	Ace inhibitors, plain	C09A	Ace inhibitors, plain	C09	Agents acting on the renin-angiotensin system	C	Cardiovascular system
DB00692	V03AB36	V03AB	Antidotes	V03A	All other therapeutic products	V03	All other therapeutic products	V	Various
DB00692	C04AB01	C04AB	Imidazoline derivatives	C04A	Peripheral vasodilators	C04	Peripheral vasodilators	C	Cardiovascular system
DB00693	S01JA51	S01JA	Colouring agents	S01J	Diagnostic agents	S01	Ophthalmologicals	S	Sensory organs
DB00693	S01JA01	S01JA	Colouring agents	S01J	Diagnostic agents	S01	Ophthalmologicals	S	Sensory organs
DB00694	L01DB02	L01DB	Anthracyclines, related substances	L01D	Cytotoxic antibiotics, related substances	L01	Antineoplastic agents	L	Antineoplastic, immunomodulating agents
DB00695	C03EB01	C03EB	High-ceiling diuretics, potassium-sparing agents	C03E	Diuretics, potassium-sparing agents in combination	C03	Diuretics	C	Cardiovascular system
DB00695	C03CB01	C03CB	Sulfonamides, potassium in combination	C03C	High-ceiling diuretics	C03	Diuretics	C	Cardiovascular system
DB00695	C03CA01	C03CA	Sulfonamides, plain	C03C	High-ceiling diuretics	C03	Diuretics	C	Cardiovascular system
DB00695	G01AE10	G01AE	Sulfonamides	G01A	Antiinfectives, antiseptics, excl. combinations with corticosteroids	G01	Gynecological antiinfectives, antiseptics	G	Genito urinary system, sex hormones
DB00696	N02CA52	N02CA	Ergot alkaloids	N02C	Antimigraine preparations	N02	Analgesics	N	Nervous system
DB00696	N02CA72	N02CA	Ergot alkaloids	N02C	Antimigraine preparations	N02	Analgesics	N	Nervous system
DB00696	N02CA02	N02CA	Ergot alkaloids	N02C	Antimigraine preparations	N02	Analgesics	N	Nervous system
DB00697	M03BX02	M03BX	Other centrally acting agents	M03B	Muscle relaxants, centrally acting agents	M03	Muscle relaxants	M	Musculo-skeletal system
DB00698	J01XE51	J01XE	Nitrofuran derivatives	J01X	Other antibacterials	J01	Antibacterials for systemic use	J	Antiinfectives for systemic use
DB00698	J01XE01	J01XE	Nitrofuran derivatives	J01X	Other antibacterials	J01	Antibacterials for systemic use	J	Antiinfectives for systemic use
DB00699	C04AE02	C04AE	Ergot alkaloids	C04A	Peripheral vasodilators	C04	Peripheral vasodilators	C	Cardiovascular system
DB00700	C03DA04	C03DA	Aldosterone antagonists	C03D	Potassium-sparing agents	C03	Diuretics	C	Cardiovascular system
DB00701	J05AE05	J05AE	Protease inhibitors	J05A	Direct acting antivirals	J05	Antivirals for systemic use	J	Antiinfectives for systemic use
DB00703	S01EC05	S01EC	Carbonic anhydrase inhibitors	S01E	Antiglaucoma preparations, miotics	S01	Ophthalmologicals	S	Sensory organs
DB00704	A08AA62	A08AA	Centrally acting antiobesity products	A08A	Antiobesity preparations, excl. diet products	A08	Antiobesity preparations, excl. diet products	A	Alimentary tract, metabolism
DB00704	N07BB04	N07BB	Drugs used in alcohol dependence	N07B	Drugs used in addictive disorders	N07	Other nervous system drugs	N	Nervous system
DB00705	J05AG02	J05AG	Non-nucleoside reverse transcriptase inhibitors	J05A	Direct acting antivirals	J05	Antivirals for systemic use	J	Antiinfectives for systemic use
DB00706	G04CA02	G04CA	Alpha-adrenoreceptor antagonists	G04C	Drugs used in benign prostatic hypertrophy	G04	Urologicals	G	Genito urinary system, sex hormones
DB00706	G04CA53	G04CA	Alpha-adrenoreceptor antagonists	G04C	Drugs used in benign prostatic hypertrophy	G04	Urologicals	G	Genito urinary system, sex hormones
DB00706	G04CA52	G04CA	Alpha-adrenoreceptor antagonists	G04C	Drugs used in benign prostatic hypertrophy	G04	Urologicals	G	Genito urinary system, sex hormones
DB00707	L01XD01	L01XD	Sensitizers used in photodynamic/radiation therapy	L01X	Other antineoplastic agents	L01	Antineoplastic agents	L	Antineoplastic, immunomodulating agents
DB00708	N01AH03	N01AH	Opioid anesthetics	N01A	Anesthetics, general	N01	Anesthetics	N	Nervous system
DB00709	J05AR02	J05AR	Antivirals for treatment of hiv infections, combinations	J05A	Direct acting antivirals	J05	Antivirals for systemic use	J	Antiinfectives for systemic use
DB00709	J05AR13	J05AR	Antivirals for treatment of hiv infections, combinations	J05A	Direct acting antivirals	J05	Antivirals for systemic use	J	Antiinfectives for systemic use
DB00709	J05AR12	J05AR	Antivirals for treatment of hiv infections, combinations	J05A	Direct acting antivirals	J05	Antivirals for systemic use	J	Antiinfectives for systemic use
DB00709	J05AR01	J05AR	Antivirals for treatment of hiv infections, combinations	J05A	Direct acting antivirals	J05	Antivirals for systemic use	J	Antiinfectives for systemic use
DB00709	J05AR05	J05AR	Antivirals for treatment of hiv infections, combinations	J05A	Direct acting antivirals	J05	Antivirals for systemic use	J	Antiinfectives for systemic use
DB00709	J05AR07	J05AR	Antivirals for treatment of hiv infections, combinations	J05A	Direct acting antivirals	J05	Antivirals for systemic use	J	Antiinfectives for systemic use
DB00709	J05AR04	J05AR	Antivirals for treatment of hiv infections, combinations	J05A	Direct acting antivirals	J05	Antivirals for systemic use	J	Antiinfectives for systemic use
DB00709	J05AR11	J05AR	Antivirals for treatment of hiv infections, combinations	J05A	Direct acting antivirals	J05	Antivirals for systemic use	J	Antiinfectives for systemic use
DB00709	J05AF05	J05AF	Nucleoside, nucleotide reverse transcriptase inhibitors	J05A	Direct acting antivirals	J05	Antivirals for systemic use	J	Antiinfectives for systemic use
DB00709	J05AR16	J05AR	Antivirals for treatment of hiv infections, combinations	J05A	Direct acting antivirals	J05	Antivirals for systemic use	J	Antiinfectives for systemic use
DB00710	M05BA06	M05BA	Bisphosphonates	M05B	Drugs affecting bone structure, mineralization	M05	Drugs for treatment of bone diseases	M	Musculo-skeletal system
DB00711	P02CB02	P02CB	Piperazine, derivatives	P02C	Antinematodal agents	P02	Anthelmintics	P	Antiparasitic products, insecticides, repellents
DB00712	M02AA19	M02AA	Antiinflammatory preparations, non-steroids for topical use	M02A	Topical products for joint, muscular pain	M02	Topical products for joint, muscular pain	M	Musculo-skeletal system
DB00712	R02AX01	R02AX	Other throat preparations	R02A	Throat preparations	R02	Throat preparations	R	Respiratory system
DB00712	M01AE09	M01AE	Propionic acid derivatives	M01A	Antiinflammatory, antirheumatic products, non-steroids	M01	Antiinflammatory, antirheumatic products	M	Musculo-skeletal system
DB00712	S01BC04	S01BC	Antiinflammatory agents, non-steroids	S01B	Antiinflammatory agents	S01	Ophthalmologicals	S	Sensory organs
DB00713	J01CR50	J01CR	Combinations of penicillins, incl. beta-lactamase inhibitors	J01C	Beta-lactam antibacterials, penicillins	J01	Antibacterials for systemic use	J	Antiinfectives for systemic use
DB00713	J01CF04	J01CF	Beta-lactamase resistant penicillins	J01C	Beta-lactam antibacterials, penicillins	J01	Antibacterials for systemic use	J	Antiinfectives for systemic use
DB00714	G04BE07	G04BE	Drugs used in erectile dysfunction	G04B	Urologicals	G04	Urologicals	G	Genito urinary system, sex hormones
DB00714	N04BC07	N04BC	Dopamine agonists	N04B	Dopaminergic agents	N04	Anti-parkinson drugs	N	Nervous system
DB00715	N06AB05	N06AB	Selective serotonin reuptake inhibitors	N06A	Antidepressants	N06	Psychoanaleptics	N	Nervous system
DB00716	R03BC03	R03BC	Antiallergic agents, excl. corticosteroids	R03B	Other drugs for obstructive airway diseases, inhalants	R03	Drugs for obstructive airway diseases	R	Respiratory system
DB00716	S01GX04	S01GX	Other antiallergics	S01G	Decongestants, antiallergics	S01	Ophthalmologicals	S	Sensory organs
DB00716	R01AC07	R01AC	Antiallergic agents, excl. corticosteroids	R01A	Decongestants, other nasal preparations for topical use	R01	Nasal preparations	R	Respiratory system
DB00717	G03FB05	G03FB	Progestogens, estrogens, sequential preparations	G03F	Progestogens, estrogens in combination	G03	Sex hormones, modulators of the genital system	G	Genito urinary system, sex hormones
DB00717	G03AB04	G03AB	Progestogens, estrogens, sequential preparations	G03A	Hormonal contraceptives for systemic use	G03	Sex hormones, modulators of the genital system	G	Genito urinary system, sex hormones
DB00717	G03AA05	G03AA	Progestogens, estrogens, fixed combinations	G03A	Hormonal contraceptives for systemic use	G03	Sex hormones, modulators of the genital system	G	Genito urinary system, sex hormones
DB00717	G03DC02	G03DC	Estren derivatives	G03D	Progestogens	G03	Sex hormones, modulators of the genital system	G	Genito urinary system, sex hormones
DB00717	G03FA01	G03FA	Progestogens, estrogens, fixed combinations	G03F	Progestogens, estrogens in combination	G03	Sex hormones, modulators of the genital system	G	Genito urinary system, sex hormones
DB00717	G03AC01	G03AC	Progestogens	G03A	Hormonal contraceptives for systemic use	G03	Sex hormones, modulators of the genital system	G	Genito urinary system, sex hormones
DB00718	J05AF08	J05AF	Nucleoside, nucleotide reverse transcriptase inhibitors	J05A	Direct acting antivirals	J05	Antivirals for systemic use	J	Antiinfectives for systemic use
DB00719	R06AX09	R06AX	Other antihistamines for systemic use	R06A	Antihistamines for systemic use	R06	Antihistamines for systemic use	R	Respiratory system
DB00720	M05BA02	M05BA	Bisphosphonates	M05B	Drugs affecting bone structure, mineralization	M05	Drugs for treatment of bone diseases	M	Musculo-skeletal system
DB00721	S01HA05	S01HA	Local anesthetics	S01H	Local anesthetics	S01	Ophthalmologicals	S	Sensory organs
DB00721	N01BA52	N01BA	Esters of aminobenzoic acid	N01B	Anesthetics, local	N01	Anesthetics	N	Nervous system
DB00721	N01BA02	N01BA	Esters of aminobenzoic acid	N01B	Anesthetics, local	N01	Anesthetics	N	Nervous system
DB00721	C05AD05	C05AD	Local anesthetics	C05A	Agents for treatment of hemorrhoids, anal fissures for topical use	C05	Vasoprotectives	C	Cardiovascular system
DB00722	C09AA03	C09AA	Ace inhibitors, plain	C09A	Ace inhibitors, plain	C09	Agents acting on the renin-angiotensin system	C	Cardiovascular system
DB00722	C09BB03	C09BB	Ace inhibitors, calcium channel blockers	C09B	Ace inhibitors, combinations	C09	Agents acting on the renin-angiotensin system	C	Cardiovascular system
DB00722	C10BX07	C10BX	Hmg coa reductase inhibitors, other combinations	C10B	Lipid modifying agents, combinations	C10	Lipid modifying agents	C	Cardiovascular system
DB00722	C09BA03	C09BA	Ace inhibitors, diuretics	C09B	Ace inhibitors, combinations	C09	Agents acting on the renin-angiotensin system	C	Cardiovascular system
DB00723	C01CA10	C01CA	Adrenergic, dopaminergic agents	C01C	Cardiac stimulants excl. cardiac glycosides	C01	Cardiac therapy	C	Cardiovascular system
DB00724	D06BB10	D06BB	Antivirals	D06B	Chemotherapeutics for topical use	D06	Antibiotics, chemotherapeutics for dermatological use	D	Dermatologicals
DB00725	A03CB04	A03CB	Belladonna, derivatives in combination with psycholeptics	A03C	Antispasmodics in combination with psycholeptics	A03	Drugs for functional gastrointestinal disorders	A	Alimentary tract, metabolism
DB00726	N06AA06	N06AA	Non-selective monoamine reuptake inhibitors	N06A	Antidepressants	N06	Psychoanaleptics	N	Nervous system
DB00727	C05AE01	C05AE	Muscle relaxants	C05A	Agents for treatment of hemorrhoids, anal fissures for topical use	C05	Vasoprotectives	C	Cardiovascular system
DB00727	C01DA52	C01DA	Organic nitrates	C01D	Vasodilators used in cardiac diseases	C01	Cardiac therapy	C	Cardiovascular system
DB00727	C01DA02	C01DA	Organic nitrates	C01D	Vasodilators used in cardiac diseases	C01	Cardiac therapy	C	Cardiovascular system
DB00728	M03AC09	M03AC	Other quaternary ammonium compounds	M03A	Muscle relaxants, peripherally acting agents	M03	Muscle relaxants	M	Musculo-skeletal system
DB00730	D01AC06	D01AC	Imidazole, triazole derivatives	D01A	Antifungals for topical use	D01	Antifungals for dermatological use	D	Dermatologicals
DB00730	P02CA02	P02CA	Benzimidazole derivatives	P02C	Antinematodal agents	P02	Anthelmintics	P	Antiparasitic products, insecticides, repellents
DB00731	A10BX03	A10BX	Other blood glucose lowering drugs, excl. insulins	A10B	Blood glucose lowering drugs, excl. insulins	A10	Drugs used in diabetes	A	Alimentary tract, metabolism
DB00733	V03AB04	V03AB	Antidotes	V03A	All other therapeutic products	V03	All other therapeutic products	V	Various
DB00734	N05AX08	N05AX	Other antipsychotics	N05A	Antipsychotics	N05	Psycholeptics	N	Nervous system
DB00735	D01AE22	D01AE	Other antifungals for topical use	D01A	Antifungals for topical use	D01	Antifungals for dermatological use	D	Dermatologicals
DB00736	M01AE52	M01AE	Propionic acid derivatives	M01A	Antiinflammatory, antirheumatic products, non-steroids	M01	Antiinflammatory, antirheumatic products	M	Musculo-skeletal system
DB00736	A02BC05	A02BC	Proton pump inhibitors	A02B	Drugs for peptic ulcer, gastro-oesophageal reflux disease (gord)	A02	Drugs for acid related disorders	A	Alimentary tract, metabolism
DB00736	A02BD06	A02BD	Combinations for eradication of helicobacter pylori	A02B	Drugs for peptic ulcer, gastro-oesophageal reflux disease (gord)	A02	Drugs for acid related disorders	A	Alimentary tract, metabolism
DB00737	R06AE55	R06AE	Piperazine derivatives	R06A	Antihistamines for systemic use	R06	Antihistamines for systemic use	R	Respiratory system
DB00737	R06AE05	R06AE	Piperazine derivatives	R06A	Antihistamines for systemic use	R06	Antihistamines for systemic use	R	Respiratory system
DB00738	P01CX01	P01CX	Other agents against leishmaniasis, trypanosomiasis	P01C	Agents against leishmaniasis, trypanosomiasis	P01	Antiprotozoals	P	Antiparasitic products, insecticides, repellents
DB00739	J01CA18	J01CA	Penicillins with extended spectrum	J01C	Beta-lactam antibacterials, penicillins	J01	Antibacterials for systemic use	J	Antiinfectives for systemic use
DB00740	N07XX02	N07XX	Other nervous system drugs	N07X	Other nervous system drugs	N07	Other nervous system drugs	N	Nervous system
DB00741	S03CA04	S03CA	Corticosteroids, antiinfectives in combination	S03C	Corticosteroids, antiinfectives in combination	S03	Ophthalmological, otological preparations	S	Sensory organs
DB00741	S01CB03	S01CB	Corticosteroids/antiinfectives/mydriatics in combination	S01C	Antiinflammatory agents, antiinfectives in combination	S01	Ophthalmologicals	S	Sensory organs
DB00741	S01CA03	S01CA	Corticosteroids, antiinfectives in combination	S01C	Antiinflammatory agents, antiinfectives in combination	S01	Ophthalmologicals	S	Sensory organs
DB00741	S02BA01	S02BA	Corticosteroids	S02B	Corticosteroids	S02	Otologicals	S	Sensory organs
DB00741	D07AB02	D07AB	Corticosteroids, moderately potent (group ii)	D07A	Corticosteroids, plain	D07	Corticosteroids, dermatological preparations	D	Dermatologicals
DB00741	S02CA03	S02CA	Corticosteroids, antiinfectives in combination	S02C	Corticosteroids, antiinfectives in combination	S02	Otologicals	S	Sensory organs
DB00741	D07AA02	D07AA	Corticosteroids, weak (group i)	D07A	Corticosteroids, plain	D07	Corticosteroids, dermatological preparations	D	Dermatologicals
DB00741	D07BB04	D07BB	Corticosteroids, moderately potent, combinations with antiseptics	D07B	Corticosteroids, combinations with antiseptics	D07	Corticosteroids, dermatological preparations	D	Dermatologicals
DB00741	C05AA01	C05AA	Corticosteroids	C05A	Agents for treatment of hemorrhoids, anal fissures for topical use	C05	Vasoprotectives	C	Cardiovascular system
DB00741	D07AC16	D07AC	Corticosteroids, potent (group iii)	D07A	Corticosteroids, plain	D07	Corticosteroids, dermatological preparations	D	Dermatologicals
DB00741	A01AC03	A01AC	Corticosteroids for local oral treatment	A01A	Stomatological preparations	A01	Stomatological preparations	A	Alimentary tract, metabolism
DB00741	S01BA02	S01BA	Corticosteroids, plain	S01B	Antiinflammatory agents	S01	Ophthalmologicals	S	Sensory organs
DB00741	D07CA01	D07CA	Corticosteroids, weak, combinations with antibiotics	D07C	Corticosteroids, combinations with antibiotics	D07	Corticosteroids, dermatological preparations	D	Dermatologicals
DB00741	S01BB01	S01BB	Corticosteroids, mydriatics in combination	S01B	Antiinflammatory agents	S01	Ophthalmologicals	S	Sensory organs
DB00741	D07BA04	D07BA	Corticosteroids, weak, combinations with antiseptics	D07B	Corticosteroids, combinations with antiseptics	D07	Corticosteroids, dermatological preparations	D	Dermatologicals
DB00741	R01AD60	R01AD	Corticosteroids	R01A	Decongestants, other nasal preparations for topical use	R01	Nasal preparations	R	Respiratory system
DB00741	H02AB09	H02AB	Glucocorticoids	H02A	Corticosteroids for systemic use, plain	H02	Corticosteroids for systemic use	H	Systemic hormonal preparations, excl. sex hormones, insulins
DB00741	D07XA01	D07XA	Corticosteroids, weak, other combinations	D07X	Corticosteroids, other combinations	D07	Corticosteroids, dermatological preparations	D	Dermatologicals
DB00741	A07EA02	A07EA	Corticosteroids acting locally	A07E	Intestinal antiinflammatory agents	A07	Antidiarrheals, intestinal antiinflammatory/antiinfective agents	A	Alimentary tract, metabolism
DB00742	B05CX04	B05CX	Other irrigating solutions	B05C	Irrigating solutions	B05	Blood substitutes, perfusion solutions	B	Blood, blood forming organs
DB00742	B05BC01	B05BC	Solutions producing osmotic diuresis	B05B	I.v. solutions	B05	Blood substitutes, perfusion solutions	B	Blood, blood forming organs
DB00742	A06AD16	A06AD	Osmotically acting laxatives	A06A	Drugs for constipation	A06	Drugs for constipation	A	Alimentary tract, metabolism
DB00742	R05CB16	R05CB	Mucolytics	R05C	Expectorants, excl. combinations with cough suppressants	R05	Cough, cold preparations	R	Respiratory system
DB00743	V08CA08	V08CA	Paramagnetic contrast media	V08C	Magnetic resonance imaging contrast media	V08	Contrast media	V	Various
DB00745	N06BA07	N06BA	Centrally acting sympathomimetics	N06B	Psychostimulants, agents used for adhd, nootropics	N06	Psychoanaleptics	N	Nervous system
DB00746	V03AC01	V03AC	Iron chelating agents	V03A	All other therapeutic products	V03	All other therapeutic products	V	Various
DB00747	S01FA02	S01FA	Anticholinergics	S01F	Mydriatics, cycloplegics	S01	Ophthalmologicals	S	Sensory organs
DB00747	A04AD01	A04AD	Other antiemetics	A04A	Antiemetics, antinauseants	A04	Antiemetics, antinauseants	A	Alimentary tract, metabolism
DB00747	A04AD51	A04AD	Other antiemetics	A04A	Antiemetics, antinauseants	A04	Antiemetics, antinauseants	A	Alimentary tract, metabolism
DB00747	N05CM05	N05CM	Other hypnotics, sedatives	N05C	Hypnotics, sedatives	N05	Psycholeptics	N	Nervous system
DB00748	R06AA08	R06AA	Aminoalkyl ethers	R06A	Antihistamines for systemic use	R06	Antihistamines for systemic use	R	Respiratory system
DB00749	M01AB08	M01AB	Acetic acid derivatives, related substances	M01A	Antiinflammatory, antirheumatic products, non-steroids	M01	Antiinflammatory, antirheumatic products	M	Musculo-skeletal system
DB00750	N01BB54	N01BB	Amides	N01B	Anesthetics, local	N01	Anesthetics	N	Nervous system
DB00750	N01BB04	N01BB	Amides	N01B	Anesthetics, local	N01	Anesthetics	N	Nervous system
DB00751	R06AX24	R06AX	Other antihistamines for systemic use	R06A	Antihistamines for systemic use	R06	Antihistamines for systemic use	R	Respiratory system
DB00751	S01GX10	S01GX	Other antiallergics	S01G	Decongestants, antiallergics	S01	Ophthalmologicals	S	Sensory organs
DB00752	N06AF04	N06AF	Monoamine oxidase inhibitors, non-selective	N06A	Antidepressants	N06	Psychoanaleptics	N	Nervous system
DB00753	N01AB06	N01AB	Halogenated hydrocarbons	N01A	Anesthetics, general	N01	Anesthetics	N	Nervous system
DB00754	N03AB01	N03AB	Hydantoin derivatives	N03A	Antiepileptics	N03	Antiepileptics	N	Nervous system
DB00755	L01XX14	L01XX	Other antineoplastic agents	L01X	Other antineoplastic agents	L01	Antineoplastic agents	L	Antineoplastic, immunomodulating agents
DB00755	D10AD01	D10AD	Retinoids for topical use in acne	D10A	Anti-acne preparations for topical use	D10	Anti-acne preparations	D	Dermatologicals
DB00755	D10AD51	D10AD	Retinoids for topical use in acne	D10A	Anti-acne preparations for topical use	D10	Anti-acne preparations	D	Dermatologicals
DB00756	D08AE01	D08AE	Phenol, derivatives	D08A	Antiseptics, disinfectants	D08	Antiseptics, disinfectants	D	Dermatologicals
DB00757	A04AA04	A04AA	Serotonin (5ht3) antagonists	A04A	Antiemetics, antinauseants	A04	Antiemetics, antinauseants	A	Alimentary tract, metabolism
DB00758	B01AC04	B01AC	Platelet aggregation inhibitors excl. heparin	B01A	Antithrombotic agents	B01	Antithrombotic agents	B	Blood, blood forming organs
DB00759	S02AA08	S02AA	Antiinfectives	S02A	Antiinfectives	S02	Otologicals	S	Sensory organs
DB00759	A02BD08	A02BD	Combinations for eradication of helicobacter pylori	A02B	Drugs for peptic ulcer, gastro-oesophageal reflux disease (gord)	A02	Drugs for acid related disorders	A	Alimentary tract, metabolism
DB00759	J01RA08	J01RA	Combinations of antibacterials	J01R	Combinations of antibacterials	J01	Antibacterials for systemic use	J	Antiinfectives for systemic use
DB00759	A01AB13	A01AB	Antiinfectives, antiseptics for local oral treatment	A01A	Stomatological preparations	A01	Stomatological preparations	A	Alimentary tract, metabolism
DB00759	D06AA04	D06AA	Tetracycline, derivatives	D06A	Antibiotics for topical use	D06	Antibiotics, chemotherapeutics for dermatological use	D	Dermatologicals
DB00759	S03AA02	S03AA	Antiinfectives	S03A	Antiinfectives	S03	Ophthalmological, otological preparations	S	Sensory organs
DB00759	J01AA20	J01AA	Tetracyclines	J01A	Tetracyclines	J01	Antibacterials for systemic use	J	Antiinfectives for systemic use
DB00759	A02BD02	A02BD	Combinations for eradication of helicobacter pylori	A02B	Drugs for peptic ulcer, gastro-oesophageal reflux disease (gord)	A02	Drugs for acid related disorders	A	Alimentary tract, metabolism
DB00759	S01AA09	S01AA	Antibiotics	S01A	Antiinfectives	S01	Ophthalmologicals	S	Sensory organs
DB00759	J01AA07	J01AA	Tetracyclines	J01A	Tetracyclines	J01	Antibacterials for systemic use	J	Antiinfectives for systemic use
DB00760	J01DH02	J01DH	Carbapenems	J01D	Other beta-lactam antibacterials	J01	Antibacterials for systemic use	J	Antiinfectives for systemic use
DB00761	A12BA51	A12BA	Potassium	A12B	Potassium	A12	Mineral supplements	A	Alimentary tract, metabolism
DB00761	B05XA01	B05XA	Electrolyte solutions	B05X	I.v. solution additives	B05	Blood substitutes, perfusion solutions	B	Blood, blood forming organs
DB00761	A12BA01	A12BA	Potassium	A12B	Potassium	A12	Mineral supplements	A	Alimentary tract, metabolism
DB00762	L01XX19	L01XX	Other antineoplastic agents	L01X	Other antineoplastic agents	L01	Antineoplastic agents	L	Antineoplastic, immunomodulating agents
DB00763	H03BB02	H03BB	Sulfur-containing imidazole derivatives	H03B	Antithyroid preparations	H03	Thyroid therapy	H	Systemic hormonal preparations, excl. sex hormones, insulins
DB00763	H03BB52	H03BB	Sulfur-containing imidazole derivatives	H03B	Antithyroid preparations	H03	Thyroid therapy	H	Systemic hormonal preparations, excl. sex hormones, insulins
DB00764	R03BA07	R03BA	Glucocorticoids	R03B	Other drugs for obstructive airway diseases, inhalants	R03	Drugs for obstructive airway diseases	R	Respiratory system
DB00764	R01AD09	R01AD	Corticosteroids	R01A	Decongestants, other nasal preparations for topical use	R01	Nasal preparations	R	Respiratory system
DB00764	D07XC03	D07XC	Corticosteroids, potent, other combinations	D07X	Corticosteroids, other combinations	D07	Corticosteroids, dermatological preparations	D	Dermatologicals
DB00764	R03AK09	R03AK	Adrenergics in combination with corticosteroids or other drugs, excl. anticholinergics	R03A	Adrenergics, inhalants	R03	Drugs for obstructive airway diseases	R	Respiratory system
DB00764	D07AC13	D07AC	Corticosteroids, potent (group iii)	D07A	Corticosteroids, plain	D07	Corticosteroids, dermatological preparations	D	Dermatologicals
DB00765	C02KB01	C02KB	Tyrosine hydroxylase inhibitors	C02K	Other antihypertensives	C02	Antihypertensives	C	Cardiovascular system
DB00768	S01GX09	S01GX	Other antiallergics	S01G	Decongestants, antiallergics	S01	Ophthalmologicals	S	Sensory organs
DB00768	R01AC08	R01AC	Antiallergic agents, excl. corticosteroids	R01A	Decongestants, other nasal preparations for topical use	R01	Nasal preparations	R	Respiratory system
DB00770	C01EA01	C01EA	Prostaglandins	C01E	Other cardiac preparations	C01	Cardiac therapy	C	Cardiovascular system
DB00770	G04BE01	G04BE	Drugs used in erectile dysfunction	G04B	Urologicals	G04	Urologicals	G	Genito urinary system, sex hormones
DB00771	A03CA02	A03CA	Synthetic anticholinergic agents in combination with psycholeptics	A03C	Antispasmodics in combination with psycholeptics	A03	Drugs for functional gastrointestinal disorders	A	Alimentary tract, metabolism
DB00772	P03AX03	P03AX	Other ectoparasiticides, incl. scabicides	P03A	Ectoparasiticides, incl. scabicides	P03	Ectoparasiticides, incl. scabicides, insecticides, repellents	P	Antiparasitic products, insecticides, repellents
DB00773	L01CB01	L01CB	Podophyllotoxin derivatives	L01C	Plant alkaloids, other natural products	L01	Antineoplastic agents	L	Antineoplastic, immunomodulating agents
DB00774	C03AB02	C03AB	Thiazides, potassium in combination	C03A	Low-ceiling diuretics, thiazides	C03	Diuretics	C	Cardiovascular system
DB00774	C03AA02	C03AA	Thiazides, plain	C03A	Low-ceiling diuretics, thiazides	C03	Diuretics	C	Cardiovascular system
DB00774	C03AH02	C03AH	Thiazides, combinations with psycholeptics and/or analgesics	C03A	Low-ceiling diuretics, thiazides	C03	Diuretics	C	Cardiovascular system
DB00774	G01AE10	G01AE	Sulfonamides	G01A	Antiinfectives, antiseptics, excl. combinations with corticosteroids	G01	Gynecological antiinfectives, antiseptics	G	Genito urinary system, sex hormones
DB00775	B01AC17	B01AC	Platelet aggregation inhibitors excl. heparin	B01A	Antithrombotic agents	B01	Antithrombotic agents	B	Blood, blood forming organs
DB00776	N03AF02	N03AF	Carboxamide derivatives	N03A	Antiepileptics	N03	Antiepileptics	N	Nervous system
DB00777	N05CM06	N05CM	Other hypnotics, sedatives	N05C	Hypnotics, sedatives	N05	Psycholeptics	N	Nervous system
DB00778	J01FA06	J01FA	Macrolides	J01F	Macrolides, lincosamides, streptogramins	J01	Antibacterials for systemic use	J	Antiinfectives for systemic use
DB00779	J01MB02	J01MB	Other quinolones	J01M	Quinolone antibacterials	J01	Antibacterials for systemic use	J	Antiinfectives for systemic use
DB00780	N06AF03	N06AF	Monoamine oxidase inhibitors, non-selective	N06A	Antidepressants	N06	Psychoanaleptics	N	Nervous system
DB00781	J01XB02	J01XB	Polymyxins	J01X	Other antibacterials	J01	Antibacterials for systemic use	J	Antiinfectives for systemic use
DB00781	S03AA03	S03AA	Antiinfectives	S03A	Antiinfectives	S03	Ophthalmological, otological preparations	S	Sensory organs
DB00781	S01AA18	S01AA	Antibiotics	S01A	Antiinfectives	S01	Ophthalmologicals	S	Sensory organs
DB00781	A07AA05	A07AA	Antibiotics	A07A	Intestinal antiinfectives	A07	Antidiarrheals, intestinal antiinflammatory/antiinfective agents	A	Alimentary tract, metabolism
DB00781	S02AA11	S02AA	Antiinfectives	S02A	Antiinfectives	S02	Otologicals	S	Sensory organs
DB00782	A03AB05	A03AB	Synthetic anticholinergics, quaternary ammonium compounds	A03A	Drugs for functional gastrointestinal disorders	A03	Drugs for functional gastrointestinal disorders	A	Alimentary tract, metabolism
DB00782	A03CA34	A03CA	Synthetic anticholinergic agents in combination with psycholeptics	A03C	Antispasmodics in combination with psycholeptics	A03	Drugs for functional gastrointestinal disorders	A	Alimentary tract, metabolism
DB00783	G03FB12	G03FB	Progestogens, estrogens, sequential preparations	G03F	Progestogens, estrogens in combination	G03	Sex hormones, modulators of the genital system	G	Genito urinary system, sex hormones
DB00783	G03FA16	G03FA	Progestogens, estrogens, fixed combinations	G03F	Progestogens, estrogens in combination	G03	Sex hormones, modulators of the genital system	G	Genito urinary system, sex hormones
DB00783	G03FA11	G03FA	Progestogens, estrogens, fixed combinations	G03F	Progestogens, estrogens in combination	G03	Sex hormones, modulators of the genital system	G	Genito urinary system, sex hormones
DB00783	G03FA12	G03FA	Progestogens, estrogens, fixed combinations	G03F	Progestogens, estrogens in combination	G03	Sex hormones, modulators of the genital system	G	Genito urinary system, sex hormones
DB00783	G03FA17	G03FA	Progestogens, estrogens, fixed combinations	G03F	Progestogens, estrogens in combination	G03	Sex hormones, modulators of the genital system	G	Genito urinary system, sex hormones
DB00783	G03FB09	G03FB	Progestogens, estrogens, sequential preparations	G03F	Progestogens, estrogens in combination	G03	Sex hormones, modulators of the genital system	G	Genito urinary system, sex hormones
DB00783	G03FA05	G03FA	Progestogens, estrogens, fixed combinations	G03F	Progestogens, estrogens in combination	G03	Sex hormones, modulators of the genital system	G	Genito urinary system, sex hormones
DB00783	G03EA02	G03EA	Androgens, estrogens	G03E	Androgens, female sex hormones in combination	G03	Sex hormones, modulators of the genital system	G	Genito urinary system, sex hormones
DB00783	G03FA14	G03FA	Progestogens, estrogens, fixed combinations	G03F	Progestogens, estrogens in combination	G03	Sex hormones, modulators of the genital system	G	Genito urinary system, sex hormones
DB00783	G03EA03	G03EA	Androgens, estrogens	G03E	Androgens, female sex hormones in combination	G03	Sex hormones, modulators of the genital system	G	Genito urinary system, sex hormones
DB00783	G03AA14	G03AA	Progestogens, estrogens, fixed combinations	G03A	Hormonal contraceptives for systemic use	G03	Sex hormones, modulators of the genital system	G	Genito urinary system, sex hormones
DB00783	G03FA08	G03FA	Progestogens, estrogens, fixed combinations	G03F	Progestogens, estrogens in combination	G03	Sex hormones, modulators of the genital system	G	Genito urinary system, sex hormones
DB00783	G03FB01	G03FB	Progestogens, estrogens, sequential preparations	G03F	Progestogens, estrogens in combination	G03	Sex hormones, modulators of the genital system	G	Genito urinary system, sex hormones
DB00783	G03AB08	G03AB	Progestogens, estrogens, sequential preparations	G03A	Hormonal contraceptives for systemic use	G03	Sex hormones, modulators of the genital system	G	Genito urinary system, sex hormones
DB00783	G03FB07	G03FB	Progestogens, estrogens, sequential preparations	G03F	Progestogens, estrogens in combination	G03	Sex hormones, modulators of the genital system	G	Genito urinary system, sex hormones
DB00783	G03FB04	G03FB	Progestogens, estrogens, sequential preparations	G03F	Progestogens, estrogens in combination	G03	Sex hormones, modulators of the genital system	G	Genito urinary system, sex hormones
DB00783	G03CA53	G03CA	Natural, semisynthetic estrogens, plain	G03C	Estrogens	G03	Sex hormones, modulators of the genital system	G	Genito urinary system, sex hormones
DB00783	G03FA07	G03FA	Progestogens, estrogens, fixed combinations	G03F	Progestogens, estrogens in combination	G03	Sex hormones, modulators of the genital system	G	Genito urinary system, sex hormones
DB00783	G03FB05	G03FB	Progestogens, estrogens, sequential preparations	G03F	Progestogens, estrogens in combination	G03	Sex hormones, modulators of the genital system	G	Genito urinary system, sex hormones
DB00783	G03HB01	G03HB	Antiandrogens, estrogens	G03H	Antiandrogens	G03	Sex hormones, modulators of the genital system	G	Genito urinary system, sex hormones
DB00783	G03FB11	G03FB	Progestogens, estrogens, sequential preparations	G03F	Progestogens, estrogens in combination	G03	Sex hormones, modulators of the genital system	G	Genito urinary system, sex hormones
DB00783	G03FA06	G03FA	Progestogens, estrogens, fixed combinations	G03F	Progestogens, estrogens in combination	G03	Sex hormones, modulators of the genital system	G	Genito urinary system, sex hormones
DB00783	G03EA01	G03EA	Androgens, estrogens	G03E	Androgens, female sex hormones in combination	G03	Sex hormones, modulators of the genital system	G	Genito urinary system, sex hormones
DB00783	G03CA03	G03CA	Natural, semisynthetic estrogens, plain	G03C	Estrogens	G03	Sex hormones, modulators of the genital system	G	Genito urinary system, sex hormones
DB00783	G03FA15	G03FA	Progestogens, estrogens, fixed combinations	G03F	Progestogens, estrogens in combination	G03	Sex hormones, modulators of the genital system	G	Genito urinary system, sex hormones
DB00783	G03FB10	G03FB	Progestogens, estrogens, sequential preparations	G03F	Progestogens, estrogens in combination	G03	Sex hormones, modulators of the genital system	G	Genito urinary system, sex hormones
DB00783	G03FA13	G03FA	Progestogens, estrogens, fixed combinations	G03F	Progestogens, estrogens in combination	G03	Sex hormones, modulators of the genital system	G	Genito urinary system, sex hormones
DB00783	G03FA09	G03FA	Progestogens, estrogens, fixed combinations	G03F	Progestogens, estrogens in combination	G03	Sex hormones, modulators of the genital system	G	Genito urinary system, sex hormones
DB00783	G03FB02	G03FB	Progestogens, estrogens, sequential preparations	G03F	Progestogens, estrogens in combination	G03	Sex hormones, modulators of the genital system	G	Genito urinary system, sex hormones
DB00783	G03FB03	G03FB	Progestogens, estrogens, sequential preparations	G03F	Progestogens, estrogens in combination	G03	Sex hormones, modulators of the genital system	G	Genito urinary system, sex hormones
DB00783	G03FA02	G03FA	Progestogens, estrogens, fixed combinations	G03F	Progestogens, estrogens in combination	G03	Sex hormones, modulators of the genital system	G	Genito urinary system, sex hormones
DB00783	G02BB01	G02BB	Intravaginal contraceptives	G02B	Contraceptives for topical use	G02	Other gynecologicals	G	Genito urinary system, sex hormones
DB00783	G03FA03	G03FA	Progestogens, estrogens, fixed combinations	G03F	Progestogens, estrogens in combination	G03	Sex hormones, modulators of the genital system	G	Genito urinary system, sex hormones
DB00783	G03FA01	G03FA	Progestogens, estrogens, fixed combinations	G03F	Progestogens, estrogens in combination	G03	Sex hormones, modulators of the genital system	G	Genito urinary system, sex hormones
DB00783	G03FB06	G03FB	Progestogens, estrogens, sequential preparations	G03F	Progestogens, estrogens in combination	G03	Sex hormones, modulators of the genital system	G	Genito urinary system, sex hormones
DB00783	G03FA04	G03FA	Progestogens, estrogens, fixed combinations	G03F	Progestogens, estrogens in combination	G03	Sex hormones, modulators of the genital system	G	Genito urinary system, sex hormones
DB00783	G03FB08	G03FB	Progestogens, estrogens, sequential preparations	G03F	Progestogens, estrogens in combination	G03	Sex hormones, modulators of the genital system	G	Genito urinary system, sex hormones
DB00783	G03FA10	G03FA	Progestogens, estrogens, fixed combinations	G03F	Progestogens, estrogens in combination	G03	Sex hormones, modulators of the genital system	G	Genito urinary system, sex hormones
DB00784	M01AG01	M01AG	Fenamates	M01A	Antiinflammatory, antirheumatic products, non-steroids	M01	Antiinflammatory, antirheumatic products	M	Musculo-skeletal system
DB00787	S01AD03	S01AD	Antivirals	S01A	Antiinfectives	S01	Ophthalmologicals	S	Sensory organs
DB00787	D06BB03	D06BB	Antivirals	D06B	Chemotherapeutics for topical use	D06	Antibiotics, chemotherapeutics for dermatological use	D	Dermatologicals
DB00787	J05AB01	J05AB	Nucleosides, nucleotides excl. reverse transcriptase inhibitors	J05A	Direct acting antivirals	J05	Antivirals for systemic use	J	Antiinfectives for systemic use
DB00787	D06BB53	D06BB	Antivirals	D06B	Chemotherapeutics for topical use	D06	Antibiotics, chemotherapeutics for dermatological use	D	Dermatologicals
DB00788	M01AE52	M01AE	Propionic acid derivatives	M01A	Antiinflammatory, antirheumatic products, non-steroids	M01	Antiinflammatory, antirheumatic products	M	Musculo-skeletal system
DB00788	M01AE02	M01AE	Propionic acid derivatives	M01A	Antiinflammatory, antirheumatic products, non-steroids	M01	Antiinflammatory, antirheumatic products	M	Musculo-skeletal system
DB00788	M01AE56	M01AE	Propionic acid derivatives	M01A	Antiinflammatory, antirheumatic products, non-steroids	M01	Antiinflammatory, antirheumatic products	M	Musculo-skeletal system
DB00788	M02AA12	M02AA	Antiinflammatory preparations, non-steroids for topical use	M02A	Topical products for joint, muscular pain	M02	Topical products for joint, muscular pain	M	Musculo-skeletal system
DB00788	G02CC02	G02CC	Antiinflammatory products for vaginal administration	G02C	Other gynecologicals	G02	Other gynecologicals	G	Genito urinary system, sex hormones
DB00790	C09AA04	C09AA	Ace inhibitors, plain	C09A	Ace inhibitors, plain	C09	Agents acting on the renin-angiotensin system	C	Cardiovascular system
DB00790	C10BX11	C10BX	Hmg coa reductase inhibitors, other combinations	C10B	Lipid modifying agents, combinations	C10	Lipid modifying agents	C	Cardiovascular system
DB00790	C09BX02	C09BX	Ace inhibitors, other combinations	C09B	Ace inhibitors, combinations	C09	Agents acting on the renin-angiotensin system	C	Cardiovascular system
DB00790	C09BX01	C09BX	Ace inhibitors, other combinations	C09B	Ace inhibitors, combinations	C09	Agents acting on the renin-angiotensin system	C	Cardiovascular system
DB00790	C09BB04	C09BB	Ace inhibitors, calcium channel blockers	C09B	Ace inhibitors, combinations	C09	Agents acting on the renin-angiotensin system	C	Cardiovascular system
DB00790	C09BA04	C09BA	Ace inhibitors, diuretics	C09B	Ace inhibitors, combinations	C09	Agents acting on the renin-angiotensin system	C	Cardiovascular system
DB00792	D04AA04	D04AA	Antihistamines for topical use	D04A	Antipruritics, incl. antihistamines, anesthetics, etc.	D04	Antipruritics, incl. antihistamines, anesthetics, etc.	D	Dermatologicals
DB00792	R06AC04	R06AC	Substituted ethylene diamines	R06A	Antihistamines for systemic use	R06	Antihistamines for systemic use	R	Respiratory system
DB00793	D01AE11	D01AE	Other antifungals for topical use	D01A	Antifungals for topical use	D01	Antifungals for dermatological use	D	Dermatologicals
DB00794	N03AA03	N03AA	Barbiturates, derivatives	N03A	Antiepileptics	N03	Antiepileptics	N	Nervous system
DB00794	N05CB01	N05CB	Barbiturates, combinations	N05C	Hypnotics, sedatives	N05	Psycholeptics	N	Nervous system
DB00795	A07EC01	A07EC	Aminosalicylic acid, similar agents	A07E	Intestinal antiinflammatory agents	A07	Antidiarrheals, intestinal antiinflammatory/antiinfective agents	A	Alimentary tract, metabolism
DB00795	G01AE10	G01AE	Sulfonamides	G01A	Antiinfectives, antiseptics, excl. combinations with corticosteroids	G01	Gynecological antiinfectives, antiseptics	G	Genito urinary system, sex hormones
DB00797	C04AB02	C04AB	Imidazoline derivatives	C04A	Peripheral vasodilators	C04	Peripheral vasodilators	C	Cardiovascular system
DB00797	M02AX02	M02AX	Other topical products for joint, muscular pain	M02A	Topical products for joint, muscular pain	M02	Topical products for joint, muscular pain	M	Musculo-skeletal system
DB00798	S02AA14	S02AA	Antiinfectives	S02A	Antiinfectives	S02	Otologicals	S	Sensory organs
DB00798	D06AX07	D06AX	Other antibiotics for topical use	D06A	Antibiotics for topical use	D06	Antibiotics, chemotherapeutics for dermatological use	D	Dermatologicals
DB00798	S01AA11	S01AA	Antibiotics	S01A	Antiinfectives	S01	Ophthalmologicals	S	Sensory organs
DB00798	S03AA06	S03AA	Antiinfectives	S03A	Antiinfectives	S03	Ophthalmological, otological preparations	S	Sensory organs
DB00798	J01GB03	J01GB	Other aminoglycosides	J01G	Aminoglycoside antibacterials	J01	Antibacterials for systemic use	J	Antiinfectives for systemic use
DB00799	D05AX05	D05AX	Other antipsoriatics for topical use	D05A	Antipsoriatics for topical use	D05	Antipsoriatics	D	Dermatologicals
DB00800	C01CA19	C01CA	Adrenergic, dopaminergic agents	C01C	Cardiac stimulants excl. cardiac glycosides	C01	Cardiac therapy	C	Cardiovascular system
DB00801	N05BA13	N05BA	Benzodiazepine derivatives	N05B	Anxiolytics	N05	Psycholeptics	N	Nervous system
DB00802	N01AH02	N01AH	Opioid anesthetics	N01A	Anesthetics, general	N01	Anesthetics	N	Nervous system
DB00803	A07AA10	A07AA	Antibiotics	A07A	Intestinal antiinfectives	A07	Antidiarrheals, intestinal antiinflammatory/antiinfective agents	A	Alimentary tract, metabolism
DB00803	J01XB01	J01XB	Polymyxins	J01X	Other antibacterials	J01	Antibacterials for systemic use	J	Antiinfectives for systemic use
DB00804	A03AA07	A03AA	Synthetic anticholinergics, esters with tertiary amino group	A03A	Drugs for functional gastrointestinal disorders	A03	Drugs for functional gastrointestinal disorders	A	Alimentary tract, metabolism
DB00805	N06AX07	N06AX	Other antidepressants	N06A	Antidepressants	N06	Psychoanaleptics	N	Nervous system
DB00806	R03DA20	R03DA	Xanthines	R03D	Other systemic drugs for obstructive airway diseases	R03	Drugs for obstructive airway diseases	R	Respiratory system
DB00806	C04AD03	C04AD	Purine derivatives	C04A	Peripheral vasodilators	C04	Peripheral vasodilators	C	Cardiovascular system
DB00807	S01HA04	S01HA	Local anesthetics	S01H	Local anesthetics	S01	Ophthalmologicals	S	Sensory organs
DB00808	C09BX01	C09BX	Ace inhibitors, other combinations	C09B	Ace inhibitors, combinations	C09	Agents acting on the renin-angiotensin system	C	Cardiovascular system
DB00808	C03BA11	C03BA	Sulfonamides, plain	C03B	Low-ceiling diuretics, excl. thiazides	C03	Diuretics	C	Cardiovascular system
DB00808	G01AE10	G01AE	Sulfonamides	G01A	Antiinfectives, antiseptics, excl. combinations with corticosteroids	G01	Gynecological antiinfectives, antiseptics	G	Genito urinary system, sex hormones
DB00809	S01FA06	S01FA	Anticholinergics	S01F	Mydriatics, cycloplegics	S01	Ophthalmologicals	S	Sensory organs
DB00809	S01FA56	S01FA	Anticholinergics	S01F	Mydriatics, cycloplegics	S01	Ophthalmologicals	S	Sensory organs
DB00810	N04AA02	N04AA	Tertiary amines	N04A	Anticholinergic agents	N04	Anti-parkinson drugs	N	Nervous system
DB00811	J05AB04	J05AB	Nucleosides, nucleotides excl. reverse transcriptase inhibitors	J05A	Direct acting antivirals	J05	Antivirals for systemic use	J	Antiinfectives for systemic use
DB00812	M01AA01	M01AA	Butylpyrazolidines	M01A	Antiinflammatory, antirheumatic products, non-steroids	M01	Antiinflammatory, antirheumatic products	M	Musculo-skeletal system
DB00812	M01BA01	M01BA	Antiinflammatory/antirheumatic agents in combination with corticosteroids	M01B	Antiinflammatory/antirheumatic agents in combination	M01	Antiinflammatory, antirheumatic products	M	Musculo-skeletal system
DB00812	M02AA01	M02AA	Antiinflammatory preparations, non-steroids for topical use	M02A	Topical products for joint, muscular pain	M02	Topical products for joint, muscular pain	M	Musculo-skeletal system
DB00813	N01AH51	N01AH	Opioid anesthetics	N01A	Anesthetics, general	N01	Anesthetics	N	Nervous system
DB00813	N01AH01	N01AH	Opioid anesthetics	N01A	Anesthetics, general	N01	Anesthetics	N	Nervous system
DB00813	N02AB03	N02AB	Phenylpiperidine derivatives	N02A	Opioids	N02	Analgesics	N	Nervous system
DB00814	M01AC56	M01AC	Oxicams	M01A	Antiinflammatory, antirheumatic products, non-steroids	M01	Antiinflammatory, antirheumatic products	M	Musculo-skeletal system
DB00814	M01AC06	M01AC	Oxicams	M01A	Antiinflammatory, antirheumatic products, non-steroids	M01	Antiinflammatory, antirheumatic products	M	Musculo-skeletal system
DB00816	R03CB53	R03CB	Non-selective beta-adrenoreceptor agonists	R03C	Adrenergics for systemic use	R03	Drugs for obstructive airway diseases	R	Respiratory system
DB00816	R03AB03	R03AB	Non-selective beta-adrenoreceptor agonists	R03A	Adrenergics, inhalants	R03	Drugs for obstructive airway diseases	R	Respiratory system
DB00816	R03CB03	R03CB	Non-selective beta-adrenoreceptor agonists	R03C	Adrenergics for systemic use	R03	Drugs for obstructive airway diseases	R	Respiratory system
DB00817	J01MB01	J01MB	Other quinolones	J01M	Quinolone antibacterials	J01	Antibacterials for systemic use	J	Antiinfectives for systemic use
DB00818	N01AX10	N01AX	Other general anesthetics	N01A	Anesthetics, general	N01	Anesthetics	N	Nervous system
DB00819	S01EC01	S01EC	Carbonic anhydrase inhibitors	S01E	Antiglaucoma preparations, miotics	S01	Ophthalmologicals	S	Sensory organs
DB00820	G04BE08	G04BE	Drugs used in erectile dysfunction	G04B	Urologicals	G04	Urologicals	G	Genito urinary system, sex hormones
DB00822	P03AA54	P03AA	Sulfur containing products	P03A	Ectoparasiticides, incl. scabicides	P03	Ectoparasiticides, incl. scabicides, insecticides, repellents	P	Antiparasitic products, insecticides, repellents
DB00822	N07BB01	N07BB	Drugs used in alcohol dependence	N07B	Drugs used in addictive disorders	N07	Other nervous system drugs	N	Nervous system
DB00822	P03AA04	P03AA	Sulfur containing products	P03A	Ectoparasiticides, incl. scabicides	P03	Ectoparasiticides, incl. scabicides, insecticides, repellents	P	Antiparasitic products, insecticides, repellents
DB00826	D01AA02	D01AA	Antibiotics	D01A	Antifungals for topical use	D01	Antifungals for dermatological use	D	Dermatologicals
DB00826	A07AA03	A07AA	Antibiotics	A07A	Intestinal antiinfectives	A07	Antidiarrheals, intestinal antiinflammatory/antiinfective agents	A	Alimentary tract, metabolism
DB00826	S01AA10	S01AA	Antibiotics	S01A	Antiinfectives	S01	Ophthalmologicals	S	Sensory organs
DB00826	G01AA02	G01AA	Antibiotics	G01A	Antiinfectives, antiseptics, excl. combinations with corticosteroids	G01	Gynecological antiinfectives, antiseptics	G	Genito urinary system, sex hormones
DB00826	A01AB10	A01AB	Antiinfectives, antiseptics for local oral treatment	A01A	Stomatological preparations	A01	Stomatological preparations	A	Alimentary tract, metabolism
DB00827	J01MB06	J01MB	Other quinolones	J01M	Quinolone antibacterials	J01	Antibacterials for systemic use	J	Antiinfectives for systemic use
DB00828	J01XX01	J01XX	Other antibacterials	J01X	Other antibacterials	J01	Antibacterials for systemic use	J	Antiinfectives for systemic use
DB00829	N05BA01	N05BA	Benzodiazepine derivatives	N05B	Anxiolytics	N05	Psycholeptics	N	Nervous system
DB00831	N05AB06	N05AB	Phenothiazines with piperazine structure	N05A	Antipsychotics	N05	Psycholeptics	N	Nervous system
DB00832	N03AD02	N03AD	Succinimide derivatives	N03A	Antiepileptics	N03	Antiepileptics	N	Nervous system
DB00833	J01DC04	J01DC	Second-generation cephalosporins	J01D	Other beta-lactam antibacterials	J01	Antibacterials for systemic use	J	Antiinfectives for systemic use
DB00834	G03XB01	G03XB	Progesterone receptor modulators	G03X	Other sex hormones, modulators of the genital system	G03	Sex hormones, modulators of the genital system	G	Genito urinary system, sex hormones
DB00834	G03XB51	G03XB	Progesterone receptor modulators	G03X	Other sex hormones, modulators of the genital system	G03	Sex hormones, modulators of the genital system	G	Genito urinary system, sex hormones
DB00835	R06AB51	R06AB	Substituted alkylamines	R06A	Antihistamines for systemic use	R06	Antihistamines for systemic use	R	Respiratory system
DB00835	R06AB01	R06AB	Substituted alkylamines	R06A	Antihistamines for systemic use	R06	Antihistamines for systemic use	R	Respiratory system
DB00836	A07DA03	A07DA	Antipropulsives	A07D	Antipropulsives	A07	Antidiarrheals, intestinal antiinflammatory/antiinfective agents	A	Alimentary tract, metabolism
DB00836	A07DA53	A07DA	Antipropulsives	A07D	Antipropulsives	A07	Antidiarrheals, intestinal antiinflammatory/antiinfective agents	A	Alimentary tract, metabolism
DB00836	A07DA05	A07DA	Antipropulsives	A07D	Antipropulsives	A07	Antidiarrheals, intestinal antiinflammatory/antiinfective agents	A	Alimentary tract, metabolism
DB00837	N03AG05	N03AG	Fatty acid derivatives	N03A	Antiepileptics	N03	Antiepileptics	N	Nervous system
DB00838	D07AB21	D07AB	Corticosteroids, moderately potent (group ii)	D07A	Corticosteroids, plain	D07	Corticosteroids, dermatological preparations	D	Dermatologicals
DB00839	A10BB05	A10BB	Sulfonylureas	A10B	Blood glucose lowering drugs, excl. insulins	A10	Drugs used in diabetes	A	Alimentary tract, metabolism
DB00841	C01CA07	C01CA	Adrenergic, dopaminergic agents	C01C	Cardiac stimulants excl. cardiac glycosides	C01	Cardiac therapy	C	Cardiovascular system
DB00842	N05BA04	N05BA	Benzodiazepine derivatives	N05B	Anxiolytics	N05	Psycholeptics	N	Nervous system
DB00843	N06DA02	N06DA	Anticholinesterases	N06D	Anti-dementia drugs	N06	Psychoanaleptics	N	Nervous system
DB00843	N06DA53	N06DA	Anticholinesterases	N06D	Anti-dementia drugs	N06	Psychoanaleptics	N	Nervous system
DB00843	N06DA52	N06DA	Anticholinesterases	N06D	Anti-dementia drugs	N06	Psychoanaleptics	N	Nervous system
DB00844	N02AF02	N02AF	Morphinan derivatives	N02A	Opioids	N02	Analgesics	N	Nervous system
DB00845	J04BA01	J04BA	Drugs for treatment of lepra	J04B	Drugs for treatment of lepra	J04	Antimycobacterials	J	Antiinfectives for systemic use
DB00846	D07AC07	D07AC	Corticosteroids, potent (group iii)	D07A	Corticosteroids, plain	D07	Corticosteroids, dermatological preparations	D	Dermatologicals
DB00846	D07CC03	D07CC	Corticosteroids, potent, combinations with antibiotics	D07C	Corticosteroids, combinations with antibiotics	D07	Corticosteroids, dermatological preparations	D	Dermatologicals
DB00847	S01XA21	S01XA	Other ophthalmologicals	S01X	Other ophthalmologicals	S01	Ophthalmologicals	S	Sensory organs
DB00847	A16AA04	A16AA	Amino acids, derivatives	A16A	Other alimentary tract, metabolism products	A16	Other alimentary tract, metabolism products	A	Alimentary tract, metabolism
DB00848	P02CE01	P02CE	Imidazothiazole derivatives	P02C	Antinematodal agents	P02	Anthelmintics	P	Antiparasitic products, insecticides, repellents
DB00849	N03AA01	N03AA	Barbiturates, derivatives	N03A	Antiepileptics	N03	Antiepileptics	N	Nervous system
DB00849	N05CB01	N05CB	Barbiturates, combinations	N05C	Hypnotics, sedatives	N05	Psycholeptics	N	Nervous system
DB00850	N05AB03	N05AB	Phenothiazines with piperazine structure	N05A	Antipsychotics	N05	Psycholeptics	N	Nervous system
DB00851	L01AX04	L01AX	Other alkylating agents	L01A	Alkylating agents	L01	Antineoplastic agents	L	Antineoplastic, immunomodulating agents
DB00852	R01BA02	R01BA	Sympathomimetics	R01B	Nasal decongestants for systemic use	R01	Nasal preparations	R	Respiratory system
DB00852	R01BA52	R01BA	Sympathomimetics	R01B	Nasal decongestants for systemic use	R01	Nasal preparations	R	Respiratory system
DB00853	L01AX03	L01AX	Other alkylating agents	L01A	Alkylating agents	L01	Antineoplastic agents	L	Antineoplastic, immunomodulating agents
DB00855	L01XD04	L01XD	Sensitizers used in photodynamic/radiation therapy	L01X	Other antineoplastic agents	L01	Antineoplastic agents	L	Antineoplastic, immunomodulating agents
DB00856	D01AE07	D01AE	Other antifungals for topical use	D01A	Antifungals for topical use	D01	Antifungals for dermatological use	D	Dermatologicals
DB00857	D01BA02	D01BA	Antifungals for systemic use	D01B	Antifungals for systemic use	D01	Antifungals for dermatological use	D	Dermatologicals
DB00857	D01AE15	D01AE	Other antifungals for topical use	D01A	Antifungals for topical use	D01	Antifungals for dermatological use	D	Dermatologicals
DB00859	M01CC01	M01CC	Penicillamine, similar agents	M01C	Specific antirheumatic agents	M01	Antiinflammatory, antirheumatic products	M	Musculo-skeletal system
DB00860	R01AD52	R01AD	Corticosteroids	R01A	Decongestants, other nasal preparations for topical use	R01	Nasal preparations	R	Respiratory system
DB00860	D07AA03	D07AA	Corticosteroids, weak (group i)	D07A	Corticosteroids, plain	D07	Corticosteroids, dermatological preparations	D	Dermatologicals
DB00860	S02BA03	S02BA	Corticosteroids	S02B	Corticosteroids	S02	Otologicals	S	Sensory organs
DB00860	D07XA02	D07XA	Corticosteroids, weak, other combinations	D07X	Corticosteroids, other combinations	D07	Corticosteroids, dermatological preparations	D	Dermatologicals
DB00860	D07CA03	D07CA	Corticosteroids, weak, combinations with antibiotics	D07C	Corticosteroids, combinations with antibiotics	D07	Corticosteroids, dermatological preparations	D	Dermatologicals
DB00860	S01CB02	S01CB	Corticosteroids/antiinfectives/mydriatics in combination	S01C	Antiinflammatory agents, antiinfectives in combination	S01	Ophthalmologicals	S	Sensory organs
DB00860	S01CA02	S01CA	Corticosteroids, antiinfectives in combination	S01C	Antiinflammatory agents, antiinfectives in combination	S01	Ophthalmologicals	S	Sensory organs
DB00860	C05AA04	C05AA	Corticosteroids	C05A	Agents for treatment of hemorrhoids, anal fissures for topical use	C05	Vasoprotectives	C	Cardiovascular system
DB00860	V03AB05	V03AB	Antidotes	V03A	All other therapeutic products	V03	All other therapeutic products	V	Various
DB00860	A07EA01	A07EA	Corticosteroids acting locally	A07E	Intestinal antiinflammatory agents	A07	Antidiarrheals, intestinal antiinflammatory/antiinfective agents	A	Alimentary tract, metabolism
DB00860	S02CA01	S02CA	Corticosteroids, antiinfectives in combination	S02C	Corticosteroids, antiinfectives in combination	S02	Otologicals	S	Sensory organs
DB00860	S03BA02	S03BA	Corticosteroids	S03B	Corticosteroids	S03	Ophthalmological, otological preparations	S	Sensory organs
DB00860	A01AC54	A01AC	Corticosteroids for local oral treatment	A01A	Stomatological preparations	A01	Stomatological preparations	A	Alimentary tract, metabolism
DB00860	R01AD02	R01AD	Corticosteroids	R01A	Decongestants, other nasal preparations for topical use	R01	Nasal preparations	R	Respiratory system
DB00860	S03CA02	S03CA	Corticosteroids, antiinfectives in combination	S03C	Corticosteroids, antiinfectives in combination	S03	Ophthalmological, otological preparations	S	Sensory organs
DB00860	D07BA01	D07BA	Corticosteroids, weak, combinations with antiseptics	D07B	Corticosteroids, combinations with antiseptics	D07	Corticosteroids, dermatological preparations	D	Dermatologicals
DB00860	H02AB06	H02AB	Glucocorticoids	H02A	Corticosteroids for systemic use, plain	H02	Corticosteroids for systemic use	H	Systemic hormonal preparations, excl. sex hormones, insulins
DB00860	S01BA04	S01BA	Corticosteroids, plain	S01B	Antiinflammatory agents	S01	Ophthalmologicals	S	Sensory organs
DB00860	S01BB02	S01BB	Corticosteroids, mydriatics in combination	S01B	Antiinflammatory agents	S01	Ophthalmologicals	S	Sensory organs
DB00861	N02BA11	N02BA	Salicylic acid, derivatives	N02B	Other analgesics, antipyretics	N02	Analgesics	N	Nervous system
DB00862	G04BE09	G04BE	Drugs used in erectile dysfunction	G04B	Urologicals	G04	Urologicals	G	Genito urinary system, sex hormones
DB00863	A02BA07	A02BA	H2-receptor antagonists	A02B	Drugs for peptic ulcer, gastro-oesophageal reflux disease (gord)	A02	Drugs for acid related disorders	A	Alimentary tract, metabolism
DB00863	A02BA02	A02BA	H2-receptor antagonists	A02B	Drugs for peptic ulcer, gastro-oesophageal reflux disease (gord)	A02	Drugs for acid related disorders	A	Alimentary tract, metabolism
DB00864	D11AH01	D11AH	Agents for dermatitis, excluding corticosteroids	D11A	Other dermatological preparations	D11	Other dermatological preparations	D	Dermatologicals
DB00864	L04AD02	L04AD	Calcineurin inhibitors	L04A	Immunosuppressants	L04	Immunosuppressants	L	Antineoplastic, immunomodulating agents
DB00866	C07AA01	C07AA	Beta blocking agents, non-selective	C07A	Beta blocking agents	C07	Beta blocking agents	C	Cardiovascular system
DB00867	G02CA01	G02CA	Sympathomimetics, labour repressants	G02C	Other gynecologicals	G02	Other gynecologicals	G	Genito urinary system, sex hormones
DB00868	R05DB01	R05DB	Other cough suppressants	R05D	Cough suppressants, excl. combinations with expectorants	R05	Cough, cold preparations	R	Respiratory system
DB00869	S01EC03	S01EC	Carbonic anhydrase inhibitors	S01E	Antiglaucoma preparations, miotics	S01	Ophthalmologicals	S	Sensory organs
DB00870	M01AE07	M01AE	Propionic acid derivatives	M01A	Antiinflammatory, antirheumatic products, non-steroids	M01	Antiinflammatory, antirheumatic products	M	Musculo-skeletal system
DB00871	R03CC53	R03CC	Selective beta-2-adrenoreceptor agonists	R03C	Adrenergics for systemic use	R03	Drugs for obstructive airway diseases	R	Respiratory system
DB00871	R03AC03	R03AC	Selective beta-2-adrenoreceptor agonists	R03A	Adrenergics, inhalants	R03	Drugs for obstructive airway diseases	R	Respiratory system
DB00871	R03CC03	R03CC	Selective beta-2-adrenoreceptor agonists	R03C	Adrenergics for systemic use	R03	Drugs for obstructive airway diseases	R	Respiratory system
DB00872	C03XA02	C03XA	Vasopressin antagonists	C03X	Other diuretics	C03	Diuretics	C	Cardiovascular system
DB00873	S01BA14	S01BA	Corticosteroids, plain	S01B	Antiinflammatory agents	S01	Ophthalmologicals	S	Sensory organs
DB00874	R05CA03	R05CA	Expectorants	R05C	Expectorants, excl. combinations with cough suppressants	R05	Cough, cold preparations	R	Respiratory system
DB00875	N05AF01	N05AF	Thioxanthene derivatives	N05A	Antipsychotics	N05	Psycholeptics	N	Nervous system
DB00876	C09CA02	C09CA	Angiotensin ii antagonists, plain	C09C	Angiotensin ii antagonists, plain	C09	Agents acting on the renin-angiotensin system	C	Cardiovascular system
DB00876	C09DA02	C09DA	Angiotensin ii antagonists, diuretics	C09D	Angiotensin ii antagonists, combinations	C09	Agents acting on the renin-angiotensin system	C	Cardiovascular system
DB00877	S01XA23	S01XA	Other ophthalmologicals	S01X	Other ophthalmologicals	S01	Ophthalmologicals	S	Sensory organs
DB00877	L04AA10	L04AA	Selective immunosuppressants	L04A	Immunosuppressants	L04	Immunosuppressants	L	Antineoplastic, immunomodulating agents
DB00878	S03AA04	S03AA	Antiinfectives	S03A	Antiinfectives	S03	Ophthalmological, otological preparations	S	Sensory organs
DB00878	S01AX09	S01AX	Other antiinfectives	S01A	Antiinfectives	S01	Ophthalmologicals	S	Sensory organs
DB00878	D08AC02	D08AC	Biguanides, amidines	D08A	Antiseptics, disinfectants	D08	Antiseptics, disinfectants	D	Dermatologicals
DB00878	S02AA09	S02AA	Antiinfectives	S02A	Antiinfectives	S02	Otologicals	S	Sensory organs
DB00878	R02AA05	R02AA	Antiseptics	R02A	Throat preparations	R02	Throat preparations	R	Respiratory system
DB00878	D08AC52	D08AC	Biguanides, amidines	D08A	Antiseptics, disinfectants	D08	Antiseptics, disinfectants	D	Dermatologicals
DB00878	A01AB03	A01AB	Antiinfectives, antiseptics for local oral treatment	A01A	Stomatological preparations	A01	Stomatological preparations	A	Alimentary tract, metabolism
DB00878	B05CA02	B05CA	Antiinfectives	B05C	Irrigating solutions	B05	Blood substitutes, perfusion solutions	B	Blood, blood forming organs
DB00878	D09AA12	D09AA	Medicated dressings with antiinfectives	D09A	Medicated dressings	D09	Medicated dressings	D	Dermatologicals
DB00879	J05AR19	J05AR	Antivirals for treatment of hiv infections, combinations	J05A	Direct acting antivirals	J05	Antivirals for systemic use	J	Antiinfectives for systemic use
DB00879	J05AR03	J05AR	Antivirals for treatment of hiv infections, combinations	J05A	Direct acting antivirals	J05	Antivirals for systemic use	J	Antiinfectives for systemic use
DB00879	J05AR18	J05AR	Antivirals for treatment of hiv infections, combinations	J05A	Direct acting antivirals	J05	Antivirals for systemic use	J	Antiinfectives for systemic use
DB00879	J05AR17	J05AR	Antivirals for treatment of hiv infections, combinations	J05A	Direct acting antivirals	J05	Antivirals for systemic use	J	Antiinfectives for systemic use
DB00879	J05AR06	J05AR	Antivirals for treatment of hiv infections, combinations	J05A	Direct acting antivirals	J05	Antivirals for systemic use	J	Antiinfectives for systemic use
DB00879	J05AR09	J05AR	Antivirals for treatment of hiv infections, combinations	J05A	Direct acting antivirals	J05	Antivirals for systemic use	J	Antiinfectives for systemic use
DB00879	J05AR08	J05AR	Antivirals for treatment of hiv infections, combinations	J05A	Direct acting antivirals	J05	Antivirals for systemic use	J	Antiinfectives for systemic use
DB00879	J05AF09	J05AF	Nucleoside, nucleotide reverse transcriptase inhibitors	J05A	Direct acting antivirals	J05	Antivirals for systemic use	J	Antiinfectives for systemic use
DB00880	C03AB04	C03AB	Thiazides, potassium in combination	C03A	Low-ceiling diuretics, thiazides	C03	Diuretics	C	Cardiovascular system
DB00880	C03AA04	C03AA	Thiazides, plain	C03A	Low-ceiling diuretics, thiazides	C03	Diuretics	C	Cardiovascular system
DB00880	C03AH01	C03AH	Thiazides, combinations with psycholeptics and/or analgesics	C03A	Low-ceiling diuretics, thiazides	C03	Diuretics	C	Cardiovascular system
DB00880	G01AE10	G01AE	Sulfonamides	G01A	Antiinfectives, antiseptics, excl. combinations with corticosteroids	G01	Gynecological antiinfectives, antiseptics	G	Genito urinary system, sex hormones
DB00881	C09AA06	C09AA	Ace inhibitors, plain	C09A	Ace inhibitors, plain	C09	Agents acting on the renin-angiotensin system	C	Cardiovascular system
DB00881	C09BA06	C09BA	Ace inhibitors, diuretics	C09B	Ace inhibitors, combinations	C09	Agents acting on the renin-angiotensin system	C	Cardiovascular system
DB00882	G03GB02	G03GB	Ovulation stimulants, synthetic	G03G	Gonadotropins, other ovulation stimulants	G03	Sex hormones, modulators of the genital system	G	Genito urinary system, sex hormones
DB00883	C05AE02	C05AE	Muscle relaxants	C05A	Agents for treatment of hemorrhoids, anal fissures for topical use	C05	Vasoprotectives	C	Cardiovascular system
DB00883	C01DA58	C01DA	Organic nitrates	C01D	Vasodilators used in cardiac diseases	C01	Cardiac therapy	C	Cardiovascular system
DB00883	C01DA08	C01DA	Organic nitrates	C01D	Vasodilators used in cardiac diseases	C01	Cardiac therapy	C	Cardiovascular system
DB00884	M05BB02	M05BB	Bisphosphonates, combinations	M05B	Drugs affecting bone structure, mineralization	M05	Drugs for treatment of bone diseases	M	Musculo-skeletal system
DB00884	M05BA07	M05BA	Bisphosphonates	M05B	Drugs affecting bone structure, mineralization	M05	Drugs for treatment of bone diseases	M	Musculo-skeletal system
DB00884	M05BB04	M05BB	Bisphosphonates, combinations	M05B	Drugs affecting bone structure, mineralization	M05	Drugs for treatment of bone diseases	M	Musculo-skeletal system
DB00884	M05BB07	M05BB	Bisphosphonates, combinations	M05B	Drugs affecting bone structure, mineralization	M05	Drugs for treatment of bone diseases	M	Musculo-skeletal system
DB00887	C03EB02	C03EB	High-ceiling diuretics, potassium-sparing agents	C03E	Diuretics, potassium-sparing agents in combination	C03	Diuretics	C	Cardiovascular system
DB00887	C03CB02	C03CB	Sulfonamides, potassium in combination	C03C	High-ceiling diuretics	C03	Diuretics	C	Cardiovascular system
DB00887	C03CA02	C03CA	Sulfonamides, plain	C03C	High-ceiling diuretics	C03	Diuretics	C	Cardiovascular system
DB00887	G01AE10	G01AE	Sulfonamides	G01A	Antiinfectives, antiseptics, excl. combinations with corticosteroids	G01	Gynecological antiinfectives, antiseptics	G	Genito urinary system, sex hormones
DB00888	L01AA05	L01AA	Nitrogen mustard analogues	L01A	Alkylating agents	L01	Antineoplastic agents	L	Antineoplastic, immunomodulating agents
DB00889	A04AA02	A04AA	Serotonin (5ht3) antagonists	A04A	Antiemetics, antinauseants	A04	Antiemetics, antinauseants	A	Alimentary tract, metabolism
DB00890	G03CB01	G03CB	Synthetic estrogens, plain	G03C	Estrogens	G03	Sex hormones, modulators of the genital system	G	Genito urinary system, sex hormones
DB00890	G03CC02	G03CC	Estrogens, combinations with other drugs	G03C	Estrogens	G03	Sex hormones, modulators of the genital system	G	Genito urinary system, sex hormones
DB00891	J01EB04	J01EB	Short-acting sulfonamides	J01E	Sulfonamides, trimethoprim	J01	Antibacterials for systemic use	J	Antiinfectives for systemic use
DB00891	G01AE10	G01AE	Sulfonamides	G01A	Antiinfectives, antiseptics, excl. combinations with corticosteroids	G01	Gynecological antiinfectives, antiseptics	G	Genito urinary system, sex hormones
DB00892	S01HA02	S01HA	Local anesthetics	S01H	Local anesthetics	S01	Ophthalmologicals	S	Sensory organs
DB00892	D04AB03	D04AB	Anesthetics for topical use	D04A	Antipruritics, incl. antihistamines, anesthetics, etc.	D04	Antipruritics, incl. antihistamines, anesthetics, etc.	D	Dermatologicals
DB00895	J01CR50	J01CR	Combinations of penicillins, incl. beta-lactamase inhibitors	J01C	Beta-lactam antibacterials, penicillins	J01	Antibacterials for systemic use	J	Antiinfectives for systemic use
DB00896	H02AB12	H02AB	Glucocorticoids	H02A	Corticosteroids for systemic use, plain	H02	Corticosteroids for systemic use	H	Systemic hormonal preparations, excl. sex hormones, insulins
DB00896	S01BA13	S01BA	Corticosteroids, plain	S01B	Antiinflammatory agents	S01	Ophthalmologicals	S	Sensory organs
DB00897	N05CD05	N05CD	Benzodiazepine derivatives	N05C	Hypnotics, sedatives	N05	Psycholeptics	N	Nervous system
DB00898	V03AB16	V03AB	Antidotes	V03A	All other therapeutic products	V03	All other therapeutic products	V	Various
DB00898	D08AX08	D08AX	Other antiseptics, disinfectants	D08A	Antiseptics, disinfectants	D08	Antiseptics, disinfectants	D	Dermatologicals
DB00898	V03AZ01	V03AZ	Nerve depressants	V03A	All other therapeutic products	V03	All other therapeutic products	V	Various
DB00899	N01AH06	N01AH	Opioid anesthetics	N01A	Anesthetics, general	N01	Anesthetics	N	Nervous system
DB00900	J05AF02	J05AF	Nucleoside, nucleotide reverse transcriptase inhibitors	J05A	Direct acting antivirals	J05	Antivirals for systemic use	J	Antiinfectives for systemic use
DB00901	R03AC17	R03AC	Selective beta-2-adrenoreceptor agonists	R03A	Adrenergics, inhalants	R03	Drugs for obstructive airway diseases	R	Respiratory system
DB00902	R06AD04	R06AD	Phenothiazine derivatives	R06A	Antihistamines for systemic use	R06	Antihistamines for systemic use	R	Respiratory system
DB00903	C03CC01	C03CC	Aryloxyacetic acid derivatives	C03C	High-ceiling diuretics	C03	Diuretics	C	Cardiovascular system
DB00904	A04AA01	A04AA	Serotonin (5ht3) antagonists	A04A	Antiemetics, antinauseants	A04	Antiemetics, antinauseants	A	Alimentary tract, metabolism
DB00905	S01EE03	S01EE	Prostaglandin analogues	S01E	Antiglaucoma preparations, miotics	S01	Ophthalmologicals	S	Sensory organs
DB00906	N03AG06	N03AG	Fatty acid derivatives	N03A	Antiepileptics	N03	Antiepileptics	N	Nervous system
DB00907	N01BC01	N01BC	Esters of benzoic acid	N01B	Anesthetics, local	N01	Anesthetics	N	Nervous system
DB00907	S01HA01	S01HA	Local anesthetics	S01H	Local anesthetics	S01	Ophthalmologicals	S	Sensory organs
DB00907	R02AD03	R02AD	Anesthetics, local	R02A	Throat preparations	R02	Throat preparations	R	Respiratory system
DB00907	S02DA02	S02DA	Analgesics, anesthetics	S02D	Other otologicals	S02	Otologicals	S	Sensory organs
DB00908	C01BA01	C01BA	Antiarrhythmics, class ia	C01B	Antiarrhythmics, class i, iii	C01	Cardiac therapy	C	Cardiovascular system
DB00908	C01BA51	C01BA	Antiarrhythmics, class ia	C01B	Antiarrhythmics, class i, iii	C01	Cardiac therapy	C	Cardiovascular system
DB00908	C01BA71	C01BA	Antiarrhythmics, class ia	C01B	Antiarrhythmics, class i, iii	C01	Cardiac therapy	C	Cardiovascular system
DB00909	N03AX15	N03AX	Other antiepileptics	N03A	Antiepileptics	N03	Antiepileptics	N	Nervous system
DB00910	H05BX02	H05BX	Other anti-parathyroid agents	H05B	Anti-parathyroid agents	H05	Calcium homeostasis	H	Systemic hormonal preparations, excl. sex hormones, insulins
DB00911	J01RA11	J01RA	Combinations of antibacterials	J01R	Combinations of antibacterials	J01	Antibacterials for systemic use	J	Antiinfectives for systemic use
DB00911	J01RA13	J01RA	Combinations of antibacterials	J01R	Combinations of antibacterials	J01	Antibacterials for systemic use	J	Antiinfectives for systemic use
DB00911	P01AB02	P01AB	Nitroimidazole derivatives	P01A	Agents against amoebiasis, other protozoal diseases	P01	Antiprotozoals	P	Antiparasitic products, insecticides, repellents
DB00911	J01XD02	J01XD	Imidazole derivatives	J01X	Other antibacterials	J01	Antibacterials for systemic use	J	Antiinfectives for systemic use
DB00911	A02BD09	A02BD	Combinations for eradication of helicobacter pylori	A02B	Drugs for peptic ulcer, gastro-oesophageal reflux disease (gord)	A02	Drugs for acid related disorders	A	Alimentary tract, metabolism
DB00912	A10BD14	A10BD	Combinations of oral blood glucose lowering drugs	A10B	Blood glucose lowering drugs, excl. insulins	A10	Drugs used in diabetes	A	Alimentary tract, metabolism
DB00912	A10BX02	A10BX	Other blood glucose lowering drugs, excl. insulins	A10B	Blood glucose lowering drugs, excl. insulins	A10	Drugs used in diabetes	A	Alimentary tract, metabolism
DB00913	N01AH05	N01AH	Opioid anesthetics	N01A	Anesthetics, general	N01	Anesthetics	N	Nervous system
DB00914	A10BA01	A10BA	Biguanides	A10B	Blood glucose lowering drugs, excl. insulins	A10	Drugs used in diabetes	A	Alimentary tract, metabolism
DB00914	A10BD01	A10BD	Combinations of oral blood glucose lowering drugs	A10B	Blood glucose lowering drugs, excl. insulins	A10	Drugs used in diabetes	A	Alimentary tract, metabolism
DB00915	N04BB01	N04BB	Adamantane derivatives	N04B	Dopaminergic agents	N04	Anti-parkinson drugs	N	Nervous system
DB00916	G01AF01	G01AF	Imidazole derivatives	G01A	Antiinfectives, antiseptics, excl. combinations with corticosteroids	G01	Gynecological antiinfectives, antiseptics	G	Genito urinary system, sex hormones
DB00916	A02BD08	A02BD	Combinations for eradication of helicobacter pylori	A02B	Drugs for peptic ulcer, gastro-oesophageal reflux disease (gord)	A02	Drugs for acid related disorders	A	Alimentary tract, metabolism
DB00916	P01AB01	P01AB	Nitroimidazole derivatives	P01A	Agents against amoebiasis, other protozoal diseases	P01	Antiprotozoals	P	Antiparasitic products, insecticides, repellents
DB00916	D06BX01	D06BX	Other chemotherapeutics	D06B	Chemotherapeutics for topical use	D06	Antibiotics, chemotherapeutics for dermatological use	D	Dermatologicals
DB00916	A02BD01	A02BD	Combinations for eradication of helicobacter pylori	A02B	Drugs for peptic ulcer, gastro-oesophageal reflux disease (gord)	A02	Drugs for acid related disorders	A	Alimentary tract, metabolism
DB00916	A01AB17	A01AB	Antiinfectives, antiseptics for local oral treatment	A01A	Stomatological preparations	A01	Stomatological preparations	A	Alimentary tract, metabolism
DB00916	A02BD03	A02BD	Combinations for eradication of helicobacter pylori	A02B	Drugs for peptic ulcer, gastro-oesophageal reflux disease (gord)	A02	Drugs for acid related disorders	A	Alimentary tract, metabolism
DB00916	A02BD02	A02BD	Combinations for eradication of helicobacter pylori	A02B	Drugs for peptic ulcer, gastro-oesophageal reflux disease (gord)	A02	Drugs for acid related disorders	A	Alimentary tract, metabolism
DB00916	P01AB51	P01AB	Nitroimidazole derivatives	P01A	Agents against amoebiasis, other protozoal diseases	P01	Antiprotozoals	P	Antiparasitic products, insecticides, repellents
DB00916	A02BD11	A02BD	Combinations for eradication of helicobacter pylori	A02B	Drugs for peptic ulcer, gastro-oesophageal reflux disease (gord)	A02	Drugs for acid related disorders	A	Alimentary tract, metabolism
DB00916	G01AF20	G01AF	Imidazole derivatives	G01A	Antiinfectives, antiseptics, excl. combinations with corticosteroids	G01	Gynecological antiinfectives, antiseptics	G	Genito urinary system, sex hormones
DB00916	J01RA04	J01RA	Combinations of antibacterials	J01R	Combinations of antibacterials	J01	Antibacterials for systemic use	J	Antiinfectives for systemic use
DB00916	J01RA03	J01RA	Combinations of antibacterials	J01R	Combinations of antibacterials	J01	Antibacterials for systemic use	J	Antiinfectives for systemic use
DB00916	J01RA10	J01RA	Combinations of antibacterials	J01R	Combinations of antibacterials	J01	Antibacterials for systemic use	J	Antiinfectives for systemic use
DB00916	J01XD01	J01XD	Imidazole derivatives	J01X	Other antibacterials	J01	Antibacterials for systemic use	J	Antiinfectives for systemic use
DB00917	G02AD02	G02AD	Prostaglandins	G02A	Uterotonics	G02	Other gynecologicals	G	Genito urinary system, sex hormones
DB00918	N02CC05	N02CC	Selective serotonin (5ht1) agonists	N02C	Antimigraine preparations	N02	Analgesics	N	Nervous system
DB00919	J01XX04	J01XX	Other antibacterials	J01X	Other antibacterials	J01	Antibacterials for systemic use	J	Antiinfectives for systemic use
DB00920	S01GX08	S01GX	Other antiallergics	S01G	Decongestants, antiallergics	S01	Ophthalmologicals	S	Sensory organs
DB00920	R06AX17	R06AX	Other antihistamines for systemic use	R06A	Antihistamines for systemic use	R06	Antihistamines for systemic use	R	Respiratory system
DB00921	N02AE01	N02AE	Oripavine derivatives	N02A	Opioids	N02	Analgesics	N	Nervous system
DB00921	N07BC01	N07BC	Drugs used in opioid dependence	N07B	Drugs used in addictive disorders	N07	Other nervous system drugs	N	Nervous system
DB00921	N07BC51	N07BC	Drugs used in opioid dependence	N07B	Drugs used in addictive disorders	N07	Other nervous system drugs	N	Nervous system
DB00922	C01CX08	C01CX	Other cardiac stimulants	C01C	Cardiac stimulants excl. cardiac glycosides	C01	Cardiac therapy	C	Cardiovascular system
DB00923	J01DC11	J01DC	Second-generation cephalosporins	J01D	Other beta-lactam antibacterials	J01	Antibacterials for systemic use	J	Antiinfectives for systemic use
DB00924	M03BX08	M03BX	Other centrally acting agents	M03B	Muscle relaxants, centrally acting agents	M03	Muscle relaxants	M	Musculo-skeletal system
DB00925	C04AX02	C04AX	Other peripheral vasodilators	C04A	Peripheral vasodilators	C04	Peripheral vasodilators	C	Cardiovascular system
DB00926	D05BB01	D05BB	Retinoids for treatment of psoriasis	D05B	Antipsoriatics for systemic use	D05	Antipsoriatics	D	Dermatologicals
DB00927	A02BA53	A02BA	H2-receptor antagonists	A02B	Drugs for peptic ulcer, gastro-oesophageal reflux disease (gord)	A02	Drugs for acid related disorders	A	Alimentary tract, metabolism
DB00927	A02BA03	A02BA	H2-receptor antagonists	A02B	Drugs for peptic ulcer, gastro-oesophageal reflux disease (gord)	A02	Drugs for acid related disorders	A	Alimentary tract, metabolism
DB00928	L01BC07	L01BC	Pyrimidine analogues	L01B	Antimetabolites	L01	Antineoplastic agents	L	Antineoplastic, immunomodulating agents
DB00929	G02AD06	G02AD	Prostaglandins	G02A	Uterotonics	G02	Other gynecologicals	G	Genito urinary system, sex hormones
DB00929	M01AE56	M01AE	Propionic acid derivatives	M01A	Antiinflammatory, antirheumatic products, non-steroids	M01	Antiinflammatory, antirheumatic products	M	Musculo-skeletal system
DB00929	A02BB01	A02BB	Prostaglandins	A02B	Drugs for peptic ulcer, gastro-oesophageal reflux disease (gord)	A02	Drugs for acid related disorders	A	Alimentary tract, metabolism
DB00930	C10AC04	C10AC	Bile acid sequestrants	C10A	Lipid modifying agents, plain	C10	Lipid modifying agents	C	Cardiovascular system
DB00931	J01AA20	J01AA	Tetracyclines	J01A	Tetracyclines	J01	Antibacterials for systemic use	J	Antiinfectives for systemic use
DB00931	J01AA05	J01AA	Tetracyclines	J01A	Tetracyclines	J01	Antibacterials for systemic use	J	Antiinfectives for systemic use
DB00932	J05AE09	J05AE	Protease inhibitors	J05A	Direct acting antivirals	J05	Antivirals for systemic use	J	Antiinfectives for systemic use
DB00933	N05AC03	N05AC	Phenothiazines with piperidine structure	N05A	Antipsychotics	N05	Psycholeptics	N	Nervous system
DB00934	N06AA21	N06AA	Non-selective monoamine reuptake inhibitors	N06A	Antidepressants	N06	Psychoanaleptics	N	Nervous system
DB00935	R01AA05	R01AA	Sympathomimetics, plain	R01A	Decongestants, other nasal preparations for topical use	R01	Nasal preparations	R	Respiratory system
DB00935	R01AB07	R01AB	Sympathomimetics, combinations excl. corticosteroids	R01A	Decongestants, other nasal preparations for topical use	R01	Nasal preparations	R	Respiratory system
DB00935	S01GA04	S01GA	Sympathomimetics used as decongestants	S01G	Decongestants, antiallergics	S01	Ophthalmologicals	S	Sensory organs
DB00936	D01AE12	D01AE	Other antifungals for topical use	D01A	Antifungals for topical use	D01	Antifungals for dermatological use	D	Dermatologicals
DB00936	N02BA04	N02BA	Salicylic acid, derivatives	N02B	Other analgesics, antipyretics	N02	Analgesics	N	Nervous system
DB00936	S01BC08	S01BC	Antiinflammatory agents, non-steroids	S01B	Antiinflammatory agents	S01	Ophthalmologicals	S	Sensory organs
DB00936	N02BA12	N02BA	Salicylic acid, derivatives	N02B	Other analgesics, antipyretics	N02	Analgesics	N	Nervous system
DB00937	A08AA03	A08AA	Centrally acting antiobesity products	A08A	Antiobesity preparations, excl. diet products	A08	Antiobesity preparations, excl. diet products	A	Alimentary tract, metabolism
DB00938	R03AK06	R03AK	Adrenergics in combination with corticosteroids or other drugs, excl. anticholinergics	R03A	Adrenergics, inhalants	R03	Drugs for obstructive airway diseases	R	Respiratory system
DB00938	R03AK12	R03AK	Adrenergics in combination with corticosteroids or other drugs, excl. anticholinergics	R03A	Adrenergics, inhalants	R03	Drugs for obstructive airway diseases	R	Respiratory system
DB00938	R03AC12	R03AC	Selective beta-2-adrenoreceptor agonists	R03A	Adrenergics, inhalants	R03	Drugs for obstructive airway diseases	R	Respiratory system
DB00939	M01AG04	M01AG	Fenamates	M01A	Antiinflammatory, antirheumatic products, non-steroids	M01	Antiinflammatory, antirheumatic products	M	Musculo-skeletal system
DB00939	M02AA18	M02AA	Antiinflammatory preparations, non-steroids for topical use	M02A	Topical products for joint, muscular pain	M02	Topical products for joint, muscular pain	M	Musculo-skeletal system
DB00940	A03AB07	A03AB	Synthetic anticholinergics, quaternary ammonium compounds	A03A	Drugs for functional gastrointestinal disorders	A03	Drugs for functional gastrointestinal disorders	A	Alimentary tract, metabolism
DB00941	M03AC05	M03AC	Other quaternary ammonium compounds	M03A	Muscle relaxants, peripherally acting agents	M03	Muscle relaxants	M	Musculo-skeletal system
DB00943	J05AF03	J05AF	Nucleoside, nucleotide reverse transcriptase inhibitors	J05A	Direct acting antivirals	J05	Antivirals for systemic use	J	Antiinfectives for systemic use
DB00944	S01EB04	S01EB	Parasympathomimetics	S01E	Antiglaucoma preparations, miotics	S01	Ophthalmologicals	S	Sensory organs
DB00945	B01AC56	B01AC	Platelet aggregation inhibitors excl. heparin	B01A	Antithrombotic agents	B01	Antithrombotic agents	B	Blood, blood forming organs
DB00945	C10BX04	C10BX	Hmg coa reductase inhibitors, other combinations	C10B	Lipid modifying agents, combinations	C10	Lipid modifying agents	C	Cardiovascular system
DB00945	M01BA03	M01BA	Antiinflammatory/antirheumatic agents in combination with corticosteroids	M01B	Antiinflammatory/antirheumatic agents in combination	M01	Antiinflammatory, antirheumatic products	M	Musculo-skeletal system
DB00945	N02BA51	N02BA	Salicylic acid, derivatives	N02B	Other analgesics, antipyretics	N02	Analgesics	N	Nervous system
DB00945	C10BX06	C10BX	Hmg coa reductase inhibitors, other combinations	C10B	Lipid modifying agents, combinations	C10	Lipid modifying agents	C	Cardiovascular system
DB00945	N02BA71	N02BA	Salicylic acid, derivatives	N02B	Other analgesics, antipyretics	N02	Analgesics	N	Nervous system
DB00945	C10BX05	C10BX	Hmg coa reductase inhibitors, other combinations	C10B	Lipid modifying agents, combinations	C10	Lipid modifying agents	C	Cardiovascular system
DB00945	B01AC06	B01AC	Platelet aggregation inhibitors excl. heparin	B01A	Antithrombotic agents	B01	Antithrombotic agents	B	Blood, blood forming organs
DB00945	C10BX02	C10BX	Hmg coa reductase inhibitors, other combinations	C10B	Lipid modifying agents, combinations	C10	Lipid modifying agents	C	Cardiovascular system
DB00945	N02BA01	N02BA	Salicylic acid, derivatives	N02B	Other analgesics, antipyretics	N02	Analgesics	N	Nervous system
DB00945	A01AD05	A01AD	Other agents for local oral treatment	A01A	Stomatological preparations	A01	Stomatological preparations	A	Alimentary tract, metabolism
DB00945	C10BX01	C10BX	Hmg coa reductase inhibitors, other combinations	C10B	Lipid modifying agents, combinations	C10	Lipid modifying agents	C	Cardiovascular system
DB00945	C10BX08	C10BX	Hmg coa reductase inhibitors, other combinations	C10B	Lipid modifying agents, combinations	C10	Lipid modifying agents	C	Cardiovascular system
DB00946	B01AA04	B01AA	Vitamin k antagonists	B01A	Antithrombotic agents	B01	Antithrombotic agents	B	Blood, blood forming organs
DB00947	L02BA03	L02BA	Anti-estrogens	L02B	Hormone antagonists, related agents	L02	Endocrine therapy	L	Antineoplastic, immunomodulating agents
DB00948	J01CR50	J01CR	Combinations of penicillins, incl. beta-lactamase inhibitors	J01C	Beta-lactam antibacterials, penicillins	J01	Antibacterials for systemic use	J	Antiinfectives for systemic use
DB00948	J01CA10	J01CA	Penicillins with extended spectrum	J01C	Beta-lactam antibacterials, penicillins	J01	Antibacterials for systemic use	J	Antiinfectives for systemic use
DB00949	N03AX10	N03AX	Other antiepileptics	N03A	Antiepileptics	N03	Antiepileptics	N	Nervous system
DB00950	R06AX26	R06AX	Other antihistamines for systemic use	R06A	Antihistamines for systemic use	R06	Antihistamines for systemic use	R	Respiratory system
DB00951	J04AM04	J04AM	Combinations of drugs for treatment of tuberculosis	J04A	Drugs for treatment of tuberculosis	J04	Antimycobacterials	J	Antiinfectives for systemic use
DB00951	J04AM06	J04AM	Combinations of drugs for treatment of tuberculosis	J04A	Drugs for treatment of tuberculosis	J04	Antimycobacterials	J	Antiinfectives for systemic use
DB00951	J04AM02	J04AM	Combinations of drugs for treatment of tuberculosis	J04A	Drugs for treatment of tuberculosis	J04	Antimycobacterials	J	Antiinfectives for systemic use
DB00951	J04AM01	J04AM	Combinations of drugs for treatment of tuberculosis	J04A	Drugs for treatment of tuberculosis	J04	Antimycobacterials	J	Antiinfectives for systemic use
DB00951	J04AM05	J04AM	Combinations of drugs for treatment of tuberculosis	J04A	Drugs for treatment of tuberculosis	J04	Antimycobacterials	J	Antiinfectives for systemic use
DB00951	J04AM03	J04AM	Combinations of drugs for treatment of tuberculosis	J04A	Drugs for treatment of tuberculosis	J04	Antimycobacterials	J	Antiinfectives for systemic use
DB00951	J04AC51	J04AC	Hydrazides	J04A	Drugs for treatment of tuberculosis	J04	Antimycobacterials	J	Antiinfectives for systemic use
DB00951	J04AC01	J04AC	Hydrazides	J04A	Drugs for treatment of tuberculosis	J04	Antimycobacterials	J	Antiinfectives for systemic use
DB00952	N02CC02	N02CC	Selective serotonin (5ht1) agonists	N02C	Antimigraine preparations	N02	Analgesics	N	Nervous system
DB00953	N02CC04	N02CC	Selective serotonin (5ht1) agonists	N02C	Antimigraine preparations	N02	Analgesics	N	Nervous system
DB00954	J01FA13	J01FA	Macrolides	J01F	Macrolides, lincosamides, streptogramins	J01	Antibacterials for systemic use	J	Antiinfectives for systemic use
DB00955	S01AA23	S01AA	Antibiotics	S01A	Antiinfectives	S01	Ophthalmologicals	S	Sensory organs
DB00955	J01GB07	J01GB	Other aminoglycosides	J01G	Aminoglycoside antibacterials	J01	Antibacterials for systemic use	J	Antiinfectives for systemic use
DB00956	R05DA03	R05DA	Opium alkaloids, derivatives	R05D	Cough suppressants, excl. combinations with expectorants	R05	Cough, cold preparations	R	Respiratory system
DB00957	G03AA11	G03AA	Progestogens, estrogens, fixed combinations	G03A	Hormonal contraceptives for systemic use	G03	Sex hormones, modulators of the genital system	G	Genito urinary system, sex hormones
DB00957	G03FA13	G03FA	Progestogens, estrogens, fixed combinations	G03F	Progestogens, estrogens in combination	G03	Sex hormones, modulators of the genital system	G	Genito urinary system, sex hormones
DB00958	L01XA02	L01XA	Platinum compounds	L01X	Other antineoplastic agents	L01	Antineoplastic agents	L	Antineoplastic, immunomodulating agents
DB00959	S01CA08	S01CA	Corticosteroids, antiinfectives in combination	S01C	Antiinflammatory agents, antiinfectives in combination	S01	Ophthalmologicals	S	Sensory organs
DB00959	D07CA02	D07CA	Corticosteroids, weak, combinations with antibiotics	D07C	Corticosteroids, combinations with antibiotics	D07	Corticosteroids, dermatological preparations	D	Dermatologicals
DB00959	D07AC14	D07AC	Corticosteroids, potent (group iii)	D07A	Corticosteroids, plain	D07	Corticosteroids, dermatological preparations	D	Dermatologicals
DB00959	D10AA02	D10AA	Corticosteroids, combinations for treatment of acne	D10A	Anti-acne preparations for topical use	D10	Anti-acne preparations	D	Dermatologicals
DB00959	H02AB04	H02AB	Glucocorticoids	H02A	Corticosteroids for systemic use, plain	H02	Corticosteroids for systemic use	H	Systemic hormonal preparations, excl. sex hormones, insulins
DB00959	D07AA01	D07AA	Corticosteroids, weak (group i)	D07A	Corticosteroids, plain	D07	Corticosteroids, dermatological preparations	D	Dermatologicals
DB00959	H02BX01	H02BX	Corticosteroids for systemic use, combinations	H02B	Corticosteroids for systemic use, combinations	H02	Corticosteroids for systemic use	H	Systemic hormonal preparations, excl. sex hormones, insulins
DB00960	C07AA03	C07AA	Beta blocking agents, non-selective	C07A	Beta blocking agents	C07	Beta blocking agents	C	Cardiovascular system
DB00960	C07CA03	C07CA	Beta blocking agents, non-selective,, other diuretics	C07C	Beta blocking agents, other diuretics	C07	Beta blocking agents	C	Cardiovascular system
DB00961	N01BB53	N01BB	Amides	N01B	Anesthetics, local	N01	Anesthetics	N	Nervous system
DB00961	N01BB03	N01BB	Amides	N01B	Anesthetics, local	N01	Anesthetics	N	Nervous system
DB00962	N05CF03	N05CF	Benzodiazepine related drugs	N05C	Hypnotics, sedatives	N05	Psycholeptics	N	Nervous system
DB00963	S01BC11	S01BC	Antiinflammatory agents, non-steroids	S01B	Antiinflammatory agents	S01	Ophthalmologicals	S	Sensory organs
DB00964	S01EA03	S01EA	Sympathomimetics in glaucoma therapy	S01E	Antiglaucoma preparations, miotics	S01	Ophthalmologicals	S	Sensory organs
DB00966	C09DB04	C09DB	Angiotensin ii antagonists, calcium channel blockers	C09D	Angiotensin ii antagonists, combinations	C09	Agents acting on the renin-angiotensin system	C	Cardiovascular system
DB00966	C09DA07	C09DA	Angiotensin ii antagonists, diuretics	C09D	Angiotensin ii antagonists, combinations	C09	Agents acting on the renin-angiotensin system	C	Cardiovascular system
DB00966	C09CA07	C09CA	Angiotensin ii antagonists, plain	C09C	Angiotensin ii antagonists, plain	C09	Agents acting on the renin-angiotensin system	C	Cardiovascular system
DB00967	R06AX27	R06AX	Other antihistamines for systemic use	R06A	Antihistamines for systemic use	R06	Antihistamines for systemic use	R	Respiratory system
DB00969	A03AE01	A03AE	Serotonin receptor antagonists	A03A	Drugs for functional gastrointestinal disorders	A03	Drugs for functional gastrointestinal disorders	A	Alimentary tract, metabolism
DB00970	L01DA01	L01DA	Actinomycines	L01D	Cytotoxic antibiotics, related substances	L01	Antineoplastic agents	L	Antineoplastic, immunomodulating agents
DB00971	D01AE13	D01AE	Other antifungals for topical use	D01A	Antifungals for topical use	D01	Antifungals for dermatological use	D	Dermatologicals
DB00972	R01AC03	R01AC	Antiallergic agents, excl. corticosteroids	R01A	Decongestants, other nasal preparations for topical use	R01	Nasal preparations	R	Respiratory system
DB00972	R06AX19	R06AX	Other antihistamines for systemic use	R06A	Antihistamines for systemic use	R06	Antihistamines for systemic use	R	Respiratory system
DB00972	S01GX07	S01GX	Other antiallergics	S01G	Decongestants, antiallergics	S01	Ophthalmologicals	S	Sensory organs
DB00973	C10BA02	C10BA	Hmg coa reductase inhibitors in combination with other lipid modifying agents	C10B	Lipid modifying agents, combinations	C10	Lipid modifying agents	C	Cardiovascular system
DB00973	C10BA05	C10BA	Hmg coa reductase inhibitors in combination with other lipid modifying agents	C10B	Lipid modifying agents, combinations	C10	Lipid modifying agents	C	Cardiovascular system
DB00973	C10BA06	C10BA	Hmg coa reductase inhibitors in combination with other lipid modifying agents	C10B	Lipid modifying agents, combinations	C10	Lipid modifying agents	C	Cardiovascular system
DB00973	C10AX09	C10AX	Other lipid modifying agents	C10A	Lipid modifying agents, plain	C10	Lipid modifying agents	C	Cardiovascular system
DB00975	B01AC07	B01AC	Platelet aggregation inhibitors excl. heparin	B01A	Antithrombotic agents	B01	Antithrombotic agents	B	Blood, blood forming organs
DB00976	J01FA15	J01FA	Macrolides	J01F	Macrolides, lincosamides, streptogramins	J01	Antibacterials for systemic use	J	Antiinfectives for systemic use
DB00977	G03AA03	G03AA	Progestogens, estrogens, fixed combinations	G03A	Hormonal contraceptives for systemic use	G03	Sex hormones, modulators of the genital system	G	Genito urinary system, sex hormones
DB00977	G03AA04	G03AA	Progestogens, estrogens, fixed combinations	G03A	Hormonal contraceptives for systemic use	G03	Sex hormones, modulators of the genital system	G	Genito urinary system, sex hormones
DB00977	G03AA08	G03AA	Progestogens, estrogens, fixed combinations	G03A	Hormonal contraceptives for systemic use	G03	Sex hormones, modulators of the genital system	G	Genito urinary system, sex hormones
DB00977	G03AA10	G03AA	Progestogens, estrogens, fixed combinations	G03A	Hormonal contraceptives for systemic use	G03	Sex hormones, modulators of the genital system	G	Genito urinary system, sex hormones
DB00977	G03AB07	G03AB	Progestogens, estrogens, sequential preparations	G03A	Hormonal contraceptives for systemic use	G03	Sex hormones, modulators of the genital system	G	Genito urinary system, sex hormones
DB00977	G03AB05	G03AB	Progestogens, estrogens, sequential preparations	G03A	Hormonal contraceptives for systemic use	G03	Sex hormones, modulators of the genital system	G	Genito urinary system, sex hormones
DB00977	G03AB01	G03AB	Progestogens, estrogens, sequential preparations	G03A	Hormonal contraceptives for systemic use	G03	Sex hormones, modulators of the genital system	G	Genito urinary system, sex hormones
DB00977	G03AA09	G03AA	Progestogens, estrogens, fixed combinations	G03A	Hormonal contraceptives for systemic use	G03	Sex hormones, modulators of the genital system	G	Genito urinary system, sex hormones
DB00977	G03AA11	G03AA	Progestogens, estrogens, fixed combinations	G03A	Hormonal contraceptives for systemic use	G03	Sex hormones, modulators of the genital system	G	Genito urinary system, sex hormones
DB00977	G03AB02	G03AB	Progestogens, estrogens, sequential preparations	G03A	Hormonal contraceptives for systemic use	G03	Sex hormones, modulators of the genital system	G	Genito urinary system, sex hormones
DB00977	L02AA03	L02AA	Estrogens	L02A	Hormones, related agents	L02	Endocrine therapy	L	Antineoplastic, immunomodulating agents
DB00977	G03AB03	G03AB	Progestogens, estrogens, sequential preparations	G03A	Hormonal contraceptives for systemic use	G03	Sex hormones, modulators of the genital system	G	Genito urinary system, sex hormones
DB00977	G03CA01	G03CA	Natural, semisynthetic estrogens, plain	G03C	Estrogens	G03	Sex hormones, modulators of the genital system	G	Genito urinary system, sex hormones
DB00977	G03AA02	G03AA	Progestogens, estrogens, fixed combinations	G03A	Hormonal contraceptives for systemic use	G03	Sex hormones, modulators of the genital system	G	Genito urinary system, sex hormones
DB00977	G03AA13	G03AA	Progestogens, estrogens, fixed combinations	G03A	Hormonal contraceptives for systemic use	G03	Sex hormones, modulators of the genital system	G	Genito urinary system, sex hormones
DB00977	G03AB04	G03AB	Progestogens, estrogens, sequential preparations	G03A	Hormonal contraceptives for systemic use	G03	Sex hormones, modulators of the genital system	G	Genito urinary system, sex hormones
DB00977	G03AB06	G03AB	Progestogens, estrogens, sequential preparations	G03A	Hormonal contraceptives for systemic use	G03	Sex hormones, modulators of the genital system	G	Genito urinary system, sex hormones
DB00977	G03AA05	G03AA	Progestogens, estrogens, fixed combinations	G03A	Hormonal contraceptives for systemic use	G03	Sex hormones, modulators of the genital system	G	Genito urinary system, sex hormones
DB00977	G03AA07	G03AA	Progestogens, estrogens, fixed combinations	G03A	Hormonal contraceptives for systemic use	G03	Sex hormones, modulators of the genital system	G	Genito urinary system, sex hormones
DB00977	G03AA15	G03AA	Progestogens, estrogens, fixed combinations	G03A	Hormonal contraceptives for systemic use	G03	Sex hormones, modulators of the genital system	G	Genito urinary system, sex hormones
DB00977	G03AA01	G03AA	Progestogens, estrogens, fixed combinations	G03A	Hormonal contraceptives for systemic use	G03	Sex hormones, modulators of the genital system	G	Genito urinary system, sex hormones
DB00977	G03AA12	G03AA	Progestogens, estrogens, fixed combinations	G03A	Hormonal contraceptives for systemic use	G03	Sex hormones, modulators of the genital system	G	Genito urinary system, sex hormones
DB00977	G03AA16	G03AA	Progestogens, estrogens, fixed combinations	G03A	Hormonal contraceptives for systemic use	G03	Sex hormones, modulators of the genital system	G	Genito urinary system, sex hormones
DB00977	G03AA06	G03AA	Progestogens, estrogens, fixed combinations	G03A	Hormonal contraceptives for systemic use	G03	Sex hormones, modulators of the genital system	G	Genito urinary system, sex hormones
DB00978	J01MA07	J01MA	Fluoroquinolones	J01M	Quinolone antibacterials	J01	Antibacterials for systemic use	J	Antiinfectives for systemic use
DB00978	S01AE04	S01AE	Fluoroquinolones	S01A	Antiinfectives	S01	Ophthalmologicals	S	Sensory organs
DB00979	S01FA54	S01FA	Anticholinergics	S01F	Mydriatics, cycloplegics	S01	Ophthalmologicals	S	Sensory organs
DB00979	S01FA04	S01FA	Anticholinergics	S01F	Mydriatics, cycloplegics	S01	Ophthalmologicals	S	Sensory organs
DB00980	N05CH02	N05CH	Melatonin receptor agonists	N05C	Hypnotics, sedatives	N05	Psycholeptics	N	Nervous system
DB00981	S01EB05	S01EB	Parasympathomimetics	S01E	Antiglaucoma preparations, miotics	S01	Ophthalmologicals	S	Sensory organs
DB00981	V03AB19	V03AB	Antidotes	V03A	All other therapeutic products	V03	All other therapeutic products	V	Various
DB00982	D10AD54	D10AD	Retinoids for topical use in acne	D10A	Anti-acne preparations for topical use	D10	Anti-acne preparations	D	Dermatologicals
DB00982	D10AD04	D10AD	Retinoids for topical use in acne	D10A	Anti-acne preparations for topical use	D10	Anti-acne preparations	D	Dermatologicals
DB00982	D10BA01	D10BA	Retinoids for treatment of acne	D10B	Anti-acne preparations for systemic use	D10	Anti-acne preparations	D	Dermatologicals
DB00983	R03AK11	R03AK	Adrenergics in combination with corticosteroids or other drugs, excl. anticholinergics	R03A	Adrenergics, inhalants	R03	Drugs for obstructive airway diseases	R	Respiratory system
DB00983	R03AL05	R03AL	Adrenergics in combination with anticholinergics	R03A	Adrenergics, inhalants	R03	Drugs for obstructive airway diseases	R	Respiratory system
DB00983	R03AK07	R03AK	Adrenergics in combination with corticosteroids or other drugs, excl. anticholinergics	R03A	Adrenergics, inhalants	R03	Drugs for obstructive airway diseases	R	Respiratory system
DB00983	R03AK08	R03AK	Adrenergics in combination with corticosteroids or other drugs, excl. anticholinergics	R03A	Adrenergics, inhalants	R03	Drugs for obstructive airway diseases	R	Respiratory system
DB00983	R03AC13	R03AC	Selective beta-2-adrenoreceptor agonists	R03A	Adrenergics, inhalants	R03	Drugs for obstructive airway diseases	R	Respiratory system
DB00983	R03AK09	R03AK	Adrenergics in combination with corticosteroids or other drugs, excl. anticholinergics	R03A	Adrenergics, inhalants	R03	Drugs for obstructive airway diseases	R	Respiratory system
DB00985	R03DA20	R03DA	Xanthines	R03D	Other systemic drugs for obstructive airway diseases	R03	Drugs for obstructive airway diseases	R	Respiratory system
DB00986	R03AL04	R03AL	Adrenergics in combination with anticholinergics	R03A	Adrenergics, inhalants	R03	Drugs for obstructive airway diseases	R	Respiratory system
DB00986	R03BB06	R03BB	Anticholinergics	R03B	Other drugs for obstructive airway diseases, inhalants	R03	Drugs for obstructive airway diseases	R	Respiratory system
DB00986	A03CA05	A03CA	Synthetic anticholinergic agents in combination with psycholeptics	A03C	Antispasmodics in combination with psycholeptics	A03	Drugs for functional gastrointestinal disorders	A	Alimentary tract, metabolism
DB00986	A03AB02	A03AB	Synthetic anticholinergics, quaternary ammonium compounds	A03A	Drugs for functional gastrointestinal disorders	A03	Drugs for functional gastrointestinal disorders	A	Alimentary tract, metabolism
DB00987	L01BC01	L01BC	Pyrimidine analogues	L01B	Antimetabolites	L01	Antineoplastic agents	L	Antineoplastic, immunomodulating agents
DB00988	C01CA04	C01CA	Adrenergic, dopaminergic agents	C01C	Cardiac stimulants excl. cardiac glycosides	C01	Cardiac therapy	C	Cardiovascular system
DB00989	N06DA03	N06DA	Anticholinesterases	N06D	Anti-dementia drugs	N06	Psychoanaleptics	N	Nervous system
DB00990	L02BG06	L02BG	Aromatase inhibitors	L02B	Hormone antagonists, related agents	L02	Endocrine therapy	L	Antineoplastic, immunomodulating agents
DB00991	M01AE12	M01AE	Propionic acid derivatives	M01A	Antiinflammatory, antirheumatic products, non-steroids	M01	Antiinflammatory, antirheumatic products	M	Musculo-skeletal system
DB00992	L01XD03	L01XD	Sensitizers used in photodynamic/radiation therapy	L01X	Other antineoplastic agents	L01	Antineoplastic agents	L	Antineoplastic, immunomodulating agents
DB00993	L04AX01	L04AX	Other immunosuppressants	L04A	Immunosuppressants	L04	Immunosuppressants	L	Antineoplastic, immunomodulating agents
DB00994	A07AA51	A07AA	Antibiotics	A07A	Intestinal antiinfectives	A07	Antidiarrheals, intestinal antiinflammatory/antiinfective agents	A	Alimentary tract, metabolism
DB00994	J01GB05	J01GB	Other aminoglycosides	J01G	Aminoglycoside antibacterials	J01	Antibacterials for systemic use	J	Antiinfectives for systemic use
DB00994	S01AA03	S01AA	Antibiotics	S01A	Antiinfectives	S01	Ophthalmologicals	S	Sensory organs
DB00994	D06AX04	D06AX	Other antibiotics for topical use	D06A	Antibiotics for topical use	D06	Antibiotics, chemotherapeutics for dermatological use	D	Dermatologicals
DB00994	S03AA01	S03AA	Antiinfectives	S03A	Antiinfectives	S03	Ophthalmological, otological preparations	S	Sensory organs
DB00994	B05CA09	B05CA	Antiinfectives	B05C	Irrigating solutions	B05	Blood substitutes, perfusion solutions	B	Blood, blood forming organs
DB00994	A07AA01	A07AA	Antibiotics	A07A	Intestinal antiinfectives	A07	Antidiarrheals, intestinal antiinflammatory/antiinfective agents	A	Alimentary tract, metabolism
DB00994	R02AB01	R02AB	Antibiotics	R02A	Throat preparations	R02	Throat preparations	R	Respiratory system
DB00994	A01AB08	A01AB	Antiinfectives, antiseptics for local oral treatment	A01A	Stomatological preparations	A01	Stomatological preparations	A	Alimentary tract, metabolism
DB00994	S02AA07	S02AA	Antiinfectives	S02A	Antiinfectives	S02	Otologicals	S	Sensory organs
DB00995	M01CB03	M01CB	Gold preparations	M01C	Specific antirheumatic agents	M01	Antiinflammatory, antirheumatic products	M	Musculo-skeletal system
DB00996	N03AX12	N03AX	Other antiepileptics	N03A	Antiepileptics	N03	Antiepileptics	N	Nervous system
DB00997	L01DB01	L01DB	Anthracyclines, related substances	L01D	Cytotoxic antibiotics, related substances	L01	Antineoplastic agents	L	Antineoplastic, immunomodulating agents
DB00998	N02CC07	N02CC	Selective serotonin (5ht1) agonists	N02C	Antimigraine preparations	N02	Analgesics	N	Nervous system
DB00999	C09DX01	C09DX	Angiotensin ii antagonists, other combinations	C09D	Angiotensin ii antagonists, combinations	C09	Agents acting on the renin-angiotensin system	C	Cardiovascular system
DB00999	C03AB03	C03AB	Thiazides, potassium in combination	C03A	Low-ceiling diuretics, thiazides	C03	Diuretics	C	Cardiovascular system
DB00999	C09XA52	C09XA	Renin-inhibitors	C09X	Other agents acting on the renin-angiotensin system	C09	Agents acting on the renin-angiotensin system	C	Cardiovascular system
DB00999	C09DX03	C09DX	Angiotensin ii antagonists, other combinations	C09D	Angiotensin ii antagonists, combinations	C09	Agents acting on the renin-angiotensin system	C	Cardiovascular system
DB00999	C03EA01	C03EA	Low-ceiling diuretics, potassium-sparing agents	C03E	Diuretics, potassium-sparing agents in combination	C03	Diuretics	C	Cardiovascular system
DB00999	C03AX01	C03AX	Thiazides, combinations with other drugs	C03A	Low-ceiling diuretics, thiazides	C03	Diuretics	C	Cardiovascular system
DB00999	C09XA54	C09XA	Renin-inhibitors	C09X	Other agents acting on the renin-angiotensin system	C09	Agents acting on the renin-angiotensin system	C	Cardiovascular system
DB00999	C03AA03	C03AA	Thiazides, plain	C03A	Low-ceiling diuretics, thiazides	C03	Diuretics	C	Cardiovascular system
DB00999	G01AE10	G01AE	Sulfonamides	G01A	Antiinfectives, antiseptics, excl. combinations with corticosteroids	G01	Gynecological antiinfectives, antiseptics	G	Genito urinary system, sex hormones
DB01000	J01CR50	J01CR	Combinations of penicillins, incl. beta-lactamase inhibitors	J01C	Beta-lactam antibacterials, penicillins	J01	Antibacterials for systemic use	J	Antiinfectives for systemic use
DB01001	R03AL02	R03AL	Adrenergics in combination with anticholinergics	R03A	Adrenergics, inhalants	R03	Drugs for obstructive airway diseases	R	Respiratory system
DB01001	R03CC02	R03CC	Selective beta-2-adrenoreceptor agonists	R03C	Adrenergics for systemic use	R03	Drugs for obstructive airway diseases	R	Respiratory system
DB01001	R03AK04	R03AK	Adrenergics in combination with corticosteroids or other drugs, excl. anticholinergics	R03A	Adrenergics, inhalants	R03	Drugs for obstructive airway diseases	R	Respiratory system
DB01001	R03AC02	R03AC	Selective beta-2-adrenoreceptor agonists	R03A	Adrenergics, inhalants	R03	Drugs for obstructive airway diseases	R	Respiratory system
DB01002	N01BB10	N01BB	Amides	N01B	Anesthetics, local	N01	Anesthetics	N	Nervous system
DB01003	S01GX01	S01GX	Other antiallergics	S01G	Decongestants, antiallergics	S01	Ophthalmologicals	S	Sensory organs
DB01003	D11AH03	D11AH	Agents for dermatitis, excluding corticosteroids	D11A	Other dermatological preparations	D11	Other dermatological preparations	D	Dermatologicals
DB01003	R01AC51	R01AC	Antiallergic agents, excl. corticosteroids	R01A	Decongestants, other nasal preparations for topical use	R01	Nasal preparations	R	Respiratory system
DB01003	R01AC01	R01AC	Antiallergic agents, excl. corticosteroids	R01A	Decongestants, other nasal preparations for topical use	R01	Nasal preparations	R	Respiratory system
DB01003	S01GX51	S01GX	Other antiallergics	S01G	Decongestants, antiallergics	S01	Ophthalmologicals	S	Sensory organs
DB01003	R03BC01	R03BC	Antiallergic agents, excl. corticosteroids	R03B	Other drugs for obstructive airway diseases, inhalants	R03	Drugs for obstructive airway diseases	R	Respiratory system
DB01003	R03AK04	R03AK	Adrenergics in combination with corticosteroids or other drugs, excl. anticholinergics	R03A	Adrenergics, inhalants	R03	Drugs for obstructive airway diseases	R	Respiratory system
DB01003	R03AK05	R03AK	Adrenergics in combination with corticosteroids or other drugs, excl. anticholinergics	R03A	Adrenergics, inhalants	R03	Drugs for obstructive airway diseases	R	Respiratory system
DB01003	A07EB01	A07EB	Antiallergic agents, excl. corticosteroids	A07E	Intestinal antiinflammatory agents	A07	Antidiarrheals, intestinal antiinflammatory/antiinfective agents	A	Alimentary tract, metabolism
DB01004	J05AB06	J05AB	Nucleosides, nucleotides excl. reverse transcriptase inhibitors	J05A	Direct acting antivirals	J05	Antivirals for systemic use	J	Antiinfectives for systemic use
DB01004	S01AD09	S01AD	Antivirals	S01A	Antiinfectives	S01	Ophthalmologicals	S	Sensory organs
DB01005	L01XX05	L01XX	Other antineoplastic agents	L01X	Other antineoplastic agents	L01	Antineoplastic agents	L	Antineoplastic, immunomodulating agents
DB01006	L02BG04	L02BG	Aromatase inhibitors	L02B	Hormone antagonists, related agents	L02	Endocrine therapy	L	Antineoplastic, immunomodulating agents
DB01007	G01AF08	G01AF	Imidazole derivatives	G01A	Antiinfectives, antiseptics, excl. combinations with corticosteroids	G01	Gynecological antiinfectives, antiseptics	G	Genito urinary system, sex hormones
DB01007	D01AC07	D01AC	Imidazole, triazole derivatives	D01A	Antifungals for topical use	D01	Antifungals for dermatological use	D	Dermatologicals
DB01008	L01AB01	L01AB	Alkyl sulfonates	L01A	Alkylating agents	L01	Antineoplastic agents	L	Antineoplastic, immunomodulating agents
DB01009	M01AE53	M01AE	Propionic acid derivatives	M01A	Antiinflammatory, antirheumatic products, non-steroids	M01	Antiinflammatory, antirheumatic products	M	Musculo-skeletal system
DB01009	M02AA10	M02AA	Antiinflammatory preparations, non-steroids for topical use	M02A	Topical products for joint, muscular pain	M02	Topical products for joint, muscular pain	M	Musculo-skeletal system
DB01009	M01AE03	M01AE	Propionic acid derivatives	M01A	Antiinflammatory, antirheumatic products, non-steroids	M01	Antiinflammatory, antirheumatic products	M	Musculo-skeletal system
DB01011	V04CD01	V04CD	Tests for pituitary function	V04C	Other diagnostic agents	V04	Diagnostic agents	V	Various
DB01012	H05BX01	H05BX	Other anti-parathyroid agents	H05B	Anti-parathyroid agents	H05	Calcium homeostasis	H	Systemic hormonal preparations, excl. sex hormones, insulins
DB01014	A07EC04	A07EC	Aminosalicylic acid, similar agents	A07E	Intestinal antiinflammatory agents	A07	Antidiarrheals, intestinal antiinflammatory/antiinfective agents	A	Alimentary tract, metabolism
DB01015	J01EE01	J01EE	Combinations of sulfonamides, trimethoprim, incl. derivatives	J01E	Sulfonamides, trimethoprim	J01	Antibacterials for systemic use	J	Antiinfectives for systemic use
DB01015	J01EC01	J01EC	Intermediate-acting sulfonamides	J01E	Sulfonamides, trimethoprim	J01	Antibacterials for systemic use	J	Antiinfectives for systemic use
DB01015	G01AE10	G01AE	Sulfonamides	G01A	Antiinfectives, antiseptics, excl. combinations with corticosteroids	G01	Gynecological antiinfectives, antiseptics	G	Genito urinary system, sex hormones
DB01016	A10BB01	A10BB	Sulfonylureas	A10B	Blood glucose lowering drugs, excl. insulins	A10	Drugs used in diabetes	A	Alimentary tract, metabolism
DB01017	A01AB23	A01AB	Antiinfectives, antiseptics for local oral treatment	A01A	Stomatological preparations	A01	Stomatological preparations	A	Alimentary tract, metabolism
DB01017	J01AA20	J01AA	Tetracyclines	J01A	Tetracyclines	J01	Antibacterials for systemic use	J	Antiinfectives for systemic use
DB01017	J01AA08	J01AA	Tetracyclines	J01A	Tetracyclines	J01	Antibacterials for systemic use	J	Antiinfectives for systemic use
DB01018	C02AC02	C02AC	Imidazoline receptor agonists	C02A	Antiadrenergic agents, centrally acting	C02	Antihypertensives	C	Cardiovascular system
DB01019	N07AB02	N07AB	Choline esters	N07A	Parasympathomimetics	N07	Other nervous system drugs	N	Nervous system
DB01020	C01DA14	C01DA	Organic nitrates	C01D	Vasodilators used in cardiac diseases	C01	Cardiac therapy	C	Cardiovascular system
DB01021	C03AA06	C03AA	Thiazides, plain	C03A	Low-ceiling diuretics, thiazides	C03	Diuretics	C	Cardiovascular system
DB01021	C03AB06	C03AB	Thiazides, potassium in combination	C03A	Low-ceiling diuretics, thiazides	C03	Diuretics	C	Cardiovascular system
DB01021	G01AE10	G01AE	Sulfonamides	G01A	Antiinfectives, antiseptics, excl. combinations with corticosteroids	G01	Gynecological antiinfectives, antiseptics	G	Genito urinary system, sex hormones
DB01021	C03EA02	C03EA	Low-ceiling diuretics, potassium-sparing agents	C03E	Diuretics, potassium-sparing agents in combination	C03	Diuretics	C	Cardiovascular system
DB01022	B02BA01	B02BA	Vitamin k	B02B	Vitamin k, other hemostatics	B02	Antihemorrhagics	B	Blood, blood forming organs
DB01023	C08CA02	C08CA	Dihydropyridine derivatives	C08C	Selective calcium channel blockers with mainly vascular effects	C08	Calcium channel blockers	C	Cardiovascular system
DB01023	C09BB05	C09BB	Ace inhibitors, calcium channel blockers	C09B	Ace inhibitors, combinations	C09	Agents acting on the renin-angiotensin system	C	Cardiovascular system
DB01024	L04AA06	L04AA	Selective immunosuppressants	L04A	Immunosuppressants	L04	Immunosuppressants	L	Antineoplastic, immunomodulating agents
DB01025	A01AD07	A01AD	Other agents for local oral treatment	A01A	Stomatological preparations	A01	Stomatological preparations	A	Alimentary tract, metabolism
DB01025	R03DX01	R03DX	Other systemic drugs for obstructive airway diseases	R03D	Other systemic drugs for obstructive airway diseases	R03	Drugs for obstructive airway diseases	R	Respiratory system
DB01026	D01AC08	D01AC	Imidazole, triazole derivatives	D01A	Antifungals for topical use	D01	Antifungals for dermatological use	D	Dermatologicals
DB01026	G01AF11	G01AF	Imidazole derivatives	G01A	Antiinfectives, antiseptics, excl. combinations with corticosteroids	G01	Gynecological antiinfectives, antiseptics	G	Genito urinary system, sex hormones
DB01026	G01AF20	G01AF	Imidazole derivatives	G01A	Antiinfectives, antiseptics, excl. combinations with corticosteroids	G01	Gynecological antiinfectives, antiseptics	G	Genito urinary system, sex hormones
DB01026	J02AB02	J02AB	Imidazole derivatives	J02A	Antimycotics for systemic use	J02	Antimycotics for systemic use	J	Antiinfectives for systemic use
DB01028	N02BG09	N02BG	Other analgesics, antipyretics	N02B	Other analgesics, antipyretics	N02	Analgesics	N	Nervous system
DB01029	C09DB05	C09DB	Angiotensin ii antagonists, calcium channel blockers	C09D	Angiotensin ii antagonists, combinations	C09	Agents acting on the renin-angiotensin system	C	Cardiovascular system
DB01029	C09DA04	C09DA	Angiotensin ii antagonists, diuretics	C09D	Angiotensin ii antagonists, combinations	C09	Agents acting on the renin-angiotensin system	C	Cardiovascular system
DB01029	C09CA04	C09CA	Angiotensin ii antagonists, plain	C09C	Angiotensin ii antagonists, plain	C09	Agents acting on the renin-angiotensin system	C	Cardiovascular system
DB01030	L01XX17	L01XX	Other antineoplastic agents	L01X	Other antineoplastic agents	L01	Antineoplastic agents	L	Antineoplastic, immunomodulating agents
DB01032	M04AB01	M04AB	Preparations increasing uric acid excretion	M04A	Antigout preparations	M04	Antigout preparations	M	Musculo-skeletal system
DB01032	G01AE10	G01AE	Sulfonamides	G01A	Antiinfectives, antiseptics, excl. combinations with corticosteroids	G01	Gynecological antiinfectives, antiseptics	G	Genito urinary system, sex hormones
DB01033	L01BB02	L01BB	Purine analogues	L01B	Antimetabolites	L01	Antineoplastic agents	L	Antineoplastic, immunomodulating agents
DB01035	C01BA02	C01BA	Antiarrhythmics, class ia	C01B	Antiarrhythmics, class i, iii	C01	Cardiac therapy	C	Cardiovascular system
DB01036	G04BD07	G04BD	Drugs for urinary frequency, incontinence	G04B	Urologicals	G04	Urologicals	G	Genito urinary system, sex hormones
DB01037	N04BD01	N04BD	Monoamine oxidase b inhibitors	N04B	Dopaminergic agents	N04	Anti-parkinson drugs	N	Nervous system
DB01039	C10BA04	C10BA	Hmg coa reductase inhibitors in combination with other lipid modifying agents	C10B	Lipid modifying agents, combinations	C10	Lipid modifying agents	C	Cardiovascular system
DB01039	C10AB05	C10AB	Fibrates	C10A	Lipid modifying agents, plain	C10	Lipid modifying agents	C	Cardiovascular system
DB01039	C10BA03	C10BA	Hmg coa reductase inhibitors in combination with other lipid modifying agents	C10B	Lipid modifying agents, combinations	C10	Lipid modifying agents	C	Cardiovascular system
DB01041	L04AX02	L04AX	Other immunosuppressants	L04A	Immunosuppressants	L04	Immunosuppressants	L	Antineoplastic, immunomodulating agents
DB01042	L01AA03	L01AA	Nitrogen mustard analogues	L01A	Alkylating agents	L01	Antineoplastic agents	L	Antineoplastic, immunomodulating agents
DB01043	N06DX01	N06DX	Other anti-dementia drugs	N06D	Anti-dementia drugs	N06	Psychoanaleptics	N	Nervous system
DB01043	N06DA53	N06DA	Anticholinesterases	N06D	Anti-dementia drugs	N06	Psychoanaleptics	N	Nervous system
DB01043	N06DA52	N06DA	Anticholinesterases	N06D	Anti-dementia drugs	N06	Psychoanaleptics	N	Nervous system
DB01044	S01AE06	S01AE	Fluoroquinolones	S01A	Antiinfectives	S01	Ophthalmologicals	S	Sensory organs
DB01044	J01MA16	J01MA	Fluoroquinolones	J01M	Quinolone antibacterials	J01	Antibacterials for systemic use	J	Antiinfectives for systemic use
DB01045	J04AM06	J04AM	Combinations of drugs for treatment of tuberculosis	J04A	Drugs for treatment of tuberculosis	J04	Antimycobacterials	J	Antiinfectives for systemic use
DB01045	J04AB02	J04AB	Antibiotics	J04A	Drugs for treatment of tuberculosis	J04	Antimycobacterials	J	Antiinfectives for systemic use
DB01045	J04AM02	J04AM	Combinations of drugs for treatment of tuberculosis	J04A	Drugs for treatment of tuberculosis	J04	Antimycobacterials	J	Antiinfectives for systemic use
DB01045	J04AM05	J04AM	Combinations of drugs for treatment of tuberculosis	J04A	Drugs for treatment of tuberculosis	J04	Antimycobacterials	J	Antiinfectives for systemic use
DB01046	A06AX03	A06AX	Other drugs for constipation	A06A	Drugs for constipation	A06	Drugs for constipation	A	Alimentary tract, metabolism
DB01047	D07CC05	D07CC	Corticosteroids, potent, combinations with antibiotics	D07C	Corticosteroids, combinations with antibiotics	D07	Corticosteroids, dermatological preparations	D	Dermatologicals
DB01047	D07AC08	D07AC	Corticosteroids, potent (group iii)	D07A	Corticosteroids, plain	D07	Corticosteroids, dermatological preparations	D	Dermatologicals
DB01047	C05AA11	C05AA	Corticosteroids	C05A	Agents for treatment of hemorrhoids, anal fissures for topical use	C05	Vasoprotectives	C	Cardiovascular system
DB01048	J05AR02	J05AR	Antivirals for treatment of hiv infections, combinations	J05A	Direct acting antivirals	J05	Antivirals for systemic use	J	Antiinfectives for systemic use
DB01048	J05AR13	J05AR	Antivirals for treatment of hiv infections, combinations	J05A	Direct acting antivirals	J05	Antivirals for systemic use	J	Antiinfectives for systemic use
DB01048	J05AR04	J05AR	Antivirals for treatment of hiv infections, combinations	J05A	Direct acting antivirals	J05	Antivirals for systemic use	J	Antiinfectives for systemic use
DB01048	J05AF06	J05AF	Nucleoside, nucleotide reverse transcriptase inhibitors	J05A	Direct acting antivirals	J05	Antivirals for systemic use	J	Antiinfectives for systemic use
DB01050	M02AA13	M02AA	Antiinflammatory preparations, non-steroids for topical use	M02A	Topical products for joint, muscular pain	M02	Topical products for joint, muscular pain	M	Musculo-skeletal system
DB01050	R02AX02	R02AX	Other throat preparations	R02A	Throat preparations	R02	Throat preparations	R	Respiratory system
DB01050	C01EB16	C01EB	Other cardiac preparations	C01E	Other cardiac preparations	C01	Cardiac therapy	C	Cardiovascular system
DB01050	M01AE51	M01AE	Propionic acid derivatives	M01A	Antiinflammatory, antirheumatic products, non-steroids	M01	Antiinflammatory, antirheumatic products	M	Musculo-skeletal system
DB01050	M01AE01	M01AE	Propionic acid derivatives	M01A	Antiinflammatory, antirheumatic products, non-steroids	M01	Antiinflammatory, antirheumatic products	M	Musculo-skeletal system
DB01050	G02CC01	G02CC	Antiinflammatory products for vaginal administration	G02C	Other gynecologicals	G02	Other gynecologicals	G	Genito urinary system, sex hormones
DB01053	J01CR50	J01CR	Combinations of penicillins, incl. beta-lactamase inhibitors	J01C	Beta-lactam antibacterials, penicillins	J01	Antibacterials for systemic use	J	Antiinfectives for systemic use
DB01053	J01CE01	J01CE	Beta-lactamase sensitive penicillins	J01C	Beta-lactam antibacterials, penicillins	J01	Antibacterials for systemic use	J	Antiinfectives for systemic use
DB01053	S01AA14	S01AA	Antibiotics	S01A	Antiinfectives	S01	Ophthalmologicals	S	Sensory organs
DB01054	C08CA08	C08CA	Dihydropyridine derivatives	C08C	Selective calcium channel blockers with mainly vascular effects	C08	Calcium channel blockers	C	Cardiovascular system
DB01054	C09BB06	C09BB	Ace inhibitors, calcium channel blockers	C09B	Ace inhibitors, combinations	C09	Agents acting on the renin-angiotensin system	C	Cardiovascular system
DB01056	C01BB03	C01BB	Antiarrhythmics, class ib	C01B	Antiarrhythmics, class i, iii	C01	Cardiac therapy	C	Cardiovascular system
DB01057	S01EB03	S01EB	Parasympathomimetics	S01E	Antiglaucoma preparations, miotics	S01	Ophthalmologicals	S	Sensory organs
DB01058	P02BA01	P02BA	Quinoline derivatives, related substances	P02B	Antitrematodals	P02	Anthelmintics	P	Antiparasitic products, insecticides, repellents
DB01059	S01AE02	S01AE	Fluoroquinolones	S01A	Antiinfectives	S01	Ophthalmologicals	S	Sensory organs
DB01059	J01RA13	J01RA	Combinations of antibacterials	J01R	Combinations of antibacterials	J01	Antibacterials for systemic use	J	Antiinfectives for systemic use
DB01059	J01MA06	J01MA	Fluoroquinolones	J01M	Quinolone antibacterials	J01	Antibacterials for systemic use	J	Antiinfectives for systemic use
DB01060	A02BD10	A02BD	Combinations for eradication of helicobacter pylori	A02B	Drugs for peptic ulcer, gastro-oesophageal reflux disease (gord)	A02	Drugs for acid related disorders	A	Alimentary tract, metabolism
DB01060	J01CR50	J01CR	Combinations of penicillins, incl. beta-lactamase inhibitors	J01C	Beta-lactam antibacterials, penicillins	J01	Antibacterials for systemic use	J	Antiinfectives for systemic use
DB01060	A02BD01	A02BD	Combinations for eradication of helicobacter pylori	A02B	Drugs for peptic ulcer, gastro-oesophageal reflux disease (gord)	A02	Drugs for acid related disorders	A	Alimentary tract, metabolism
DB01060	A02BD05	A02BD	Combinations for eradication of helicobacter pylori	A02B	Drugs for peptic ulcer, gastro-oesophageal reflux disease (gord)	A02	Drugs for acid related disorders	A	Alimentary tract, metabolism
DB01060	A02BD03	A02BD	Combinations for eradication of helicobacter pylori	A02B	Drugs for peptic ulcer, gastro-oesophageal reflux disease (gord)	A02	Drugs for acid related disorders	A	Alimentary tract, metabolism
DB01060	A02BD06	A02BD	Combinations for eradication of helicobacter pylori	A02B	Drugs for peptic ulcer, gastro-oesophageal reflux disease (gord)	A02	Drugs for acid related disorders	A	Alimentary tract, metabolism
DB01060	J01CA04	J01CA	Penicillins with extended spectrum	J01C	Beta-lactam antibacterials, penicillins	J01	Antibacterials for systemic use	J	Antiinfectives for systemic use
DB01060	A02BD07	A02BD	Combinations for eradication of helicobacter pylori	A02B	Drugs for peptic ulcer, gastro-oesophageal reflux disease (gord)	A02	Drugs for acid related disorders	A	Alimentary tract, metabolism
DB01060	A02BD04	A02BD	Combinations for eradication of helicobacter pylori	A02B	Drugs for peptic ulcer, gastro-oesophageal reflux disease (gord)	A02	Drugs for acid related disorders	A	Alimentary tract, metabolism
DB01060	A02BD11	A02BD	Combinations for eradication of helicobacter pylori	A02B	Drugs for peptic ulcer, gastro-oesophageal reflux disease (gord)	A02	Drugs for acid related disorders	A	Alimentary tract, metabolism
DB01060	J01CR02	J01CR	Combinations of penicillins, incl. beta-lactamase inhibitors	J01C	Beta-lactam antibacterials, penicillins	J01	Antibacterials for systemic use	J	Antiinfectives for systemic use
DB01061	J01CR50	J01CR	Combinations of penicillins, incl. beta-lactamase inhibitors	J01C	Beta-lactam antibacterials, penicillins	J01	Antibacterials for systemic use	J	Antiinfectives for systemic use
DB01061	J01CA09	J01CA	Penicillins with extended spectrum	J01C	Beta-lactam antibacterials, penicillins	J01	Antibacterials for systemic use	J	Antiinfectives for systemic use
DB01062	G04BD04	G04BD	Drugs for urinary frequency, incontinence	G04B	Urologicals	G04	Urologicals	G	Genito urinary system, sex hormones
DB01063	N05AB07	N05AB	Phenothiazines with piperazine structure	N05A	Antipsychotics	N05	Psycholeptics	N	Nervous system
DB01064	R03AK02	R03AK	Adrenergics in combination with corticosteroids or other drugs, excl. anticholinergics	R03A	Adrenergics, inhalants	R03	Drugs for obstructive airway diseases	R	Respiratory system
DB01064	R03CB51	R03CB	Non-selective beta-adrenoreceptor agonists	R03C	Adrenergics for systemic use	R03	Drugs for obstructive airway diseases	R	Respiratory system
DB01064	R03CB01	R03CB	Non-selective beta-adrenoreceptor agonists	R03C	Adrenergics for systemic use	R03	Drugs for obstructive airway diseases	R	Respiratory system
DB01064	R03AB02	R03AB	Non-selective beta-adrenoreceptor agonists	R03A	Adrenergics, inhalants	R03	Drugs for obstructive airway diseases	R	Respiratory system
DB01064	C01CA02	C01CA	Adrenergic, dopaminergic agents	C01C	Cardiac stimulants excl. cardiac glycosides	C01	Cardiac therapy	C	Cardiovascular system
DB01065	N05CH01	N05CH	Melatonin receptor agonists	N05C	Hypnotics, sedatives	N05	Psycholeptics	N	Nervous system
DB01066	J01DD16	J01DD	Third-generation cephalosporins	J01D	Other beta-lactam antibacterials	J01	Antibacterials for systemic use	J	Antiinfectives for systemic use
DB01067	A10BB07	A10BB	Sulfonylureas	A10B	Blood glucose lowering drugs, excl. insulins	A10	Drugs used in diabetes	A	Alimentary tract, metabolism
DB01068	N03AE01	N03AE	Benzodiazepine derivatives	N03A	Antiepileptics	N03	Antiepileptics	N	Nervous system
DB01069	V03AB05	V03AB	Antidotes	V03A	All other therapeutic products	V03	All other therapeutic products	V	Various
DB01069	R06AD02	R06AD	Phenothiazine derivatives	R06A	Antihistamines for systemic use	R06	Antihistamines for systemic use	R	Respiratory system
DB01069	R06AD52	R06AD	Phenothiazine derivatives	R06A	Antihistamines for systemic use	R06	Antihistamines for systemic use	R	Respiratory system
DB01069	D04AA10	D04AA	Antihistamines for topical use	D04A	Antipruritics, incl. antihistamines, anesthetics, etc.	D04	Antipruritics, incl. antihistamines, anesthetics, etc.	D	Dermatologicals
DB01070	A11CC02	A11CC	Vitamin d, analogues	A11C	Vitamin a, d, incl. combinations of the two	A11	Vitamins	A	Alimentary tract, metabolism
DB01071	R06AD07	R06AD	Phenothiazine derivatives	R06A	Antihistamines for systemic use	R06	Antihistamines for systemic use	R	Respiratory system
DB01072	J05AE08	J05AE	Protease inhibitors	J05A	Direct acting antivirals	J05	Antivirals for systemic use	J	Antiinfectives for systemic use
DB01072	J05AR15	J05AR	Antivirals for treatment of hiv infections, combinations	J05A	Direct acting antivirals	J05	Antivirals for systemic use	J	Antiinfectives for systemic use
DB01073	L01BB05	L01BB	Purine analogues	L01B	Antimetabolites	L01	Antineoplastic agents	L	Antineoplastic, immunomodulating agents
DB01074	C08EX02	C08EX	Other non-selective calcium channel blockers	C08E	Non-selective calcium channel blockers	C08	Calcium channel blockers	C	Cardiovascular system
DB01075	D04AA32	D04AA	Antihistamines for topical use	D04A	Antipruritics, incl. antihistamines, anesthetics, etc.	D04	Antipruritics, incl. antihistamines, anesthetics, etc.	D	Dermatologicals
DB01075	D04AA33	D04AA	Antihistamines for topical use	D04A	Antipruritics, incl. antihistamines, anesthetics, etc.	D04	Antipruritics, incl. antihistamines, anesthetics, etc.	D	Dermatologicals
DB01075	R06AA02	R06AA	Aminoalkyl ethers	R06A	Antihistamines for systemic use	R06	Antihistamines for systemic use	R	Respiratory system
DB01075	R06AA52	R06AA	Aminoalkyl ethers	R06A	Antihistamines for systemic use	R06	Antihistamines for systemic use	R	Respiratory system
DB01076	C10AA05	C10AA	Hmg coa reductase inhibitors	C10A	Lipid modifying agents, plain	C10	Lipid modifying agents	C	Cardiovascular system
DB01076	C10BX06	C10BX	Hmg coa reductase inhibitors, other combinations	C10B	Lipid modifying agents, combinations	C10	Lipid modifying agents	C	Cardiovascular system
DB01076	C10BA05	C10BA	Hmg coa reductase inhibitors in combination with other lipid modifying agents	C10B	Lipid modifying agents, combinations	C10	Lipid modifying agents	C	Cardiovascular system
DB01076	C10BX03	C10BX	Hmg coa reductase inhibitors, other combinations	C10B	Lipid modifying agents, combinations	C10	Lipid modifying agents	C	Cardiovascular system
DB01076	C10BX11	C10BX	Hmg coa reductase inhibitors, other combinations	C10B	Lipid modifying agents, combinations	C10	Lipid modifying agents	C	Cardiovascular system
DB01076	C10BX08	C10BX	Hmg coa reductase inhibitors, other combinations	C10B	Lipid modifying agents, combinations	C10	Lipid modifying agents	C	Cardiovascular system
DB01077	M05BB01	M05BB	Bisphosphonates, combinations	M05B	Drugs affecting bone structure, mineralization	M05	Drugs for treatment of bone diseases	M	Musculo-skeletal system
DB01077	M05BA01	M05BA	Bisphosphonates	M05B	Drugs affecting bone structure, mineralization	M05	Drugs for treatment of bone diseases	M	Musculo-skeletal system
DB01078	C01AA07	C01AA	Digitalis glycosides	C01A	Cardiac glycosides	C01	Cardiac therapy	C	Cardiovascular system
DB01079	A06AX06	A06AX	Other drugs for constipation	A06A	Drugs for constipation	A06	Drugs for constipation	A	Alimentary tract, metabolism
DB01080	N03AG04	N03AG	Fatty acid derivatives	N03A	Antiepileptics	N03	Antiepileptics	N	Nervous system
DB01081	A07DA01	A07DA	Antipropulsives	A07D	Antipropulsives	A07	Antidiarrheals, intestinal antiinflammatory/antiinfective agents	A	Alimentary tract, metabolism
DB01082	J01GA01	J01GA	Streptomycins	J01G	Aminoglycoside antibacterials	J01	Antibacterials for systemic use	J	Antiinfectives for systemic use
DB01082	J04AM01	J04AM	Combinations of drugs for treatment of tuberculosis	J04A	Drugs for treatment of tuberculosis	J04	Antimycobacterials	J	Antiinfectives for systemic use
DB01082	A07AA04	A07AA	Antibiotics	A07A	Intestinal antiinfectives	A07	Antidiarrheals, intestinal antiinflammatory/antiinfective agents	A	Alimentary tract, metabolism
DB01082	A07AA54	A07AA	Antibiotics	A07A	Intestinal antiinfectives	A07	Antidiarrheals, intestinal antiinflammatory/antiinfective agents	A	Alimentary tract, metabolism
DB01083	A08AB01	A08AB	Peripherally acting antiobesity products	A08A	Antiobesity preparations, excl. diet products	A08	Antiobesity preparations, excl. diet products	A	Alimentary tract, metabolism
DB01084	S01GX06	S01GX	Other antiallergics	S01G	Decongestants, antiallergics	S01	Ophthalmologicals	S	Sensory organs
DB01085	S01EB51	S01EB	Parasympathomimetics	S01E	Antiglaucoma preparations, miotics	S01	Ophthalmologicals	S	Sensory organs
DB01085	S01EB01	S01EB	Parasympathomimetics	S01E	Antiglaucoma preparations, miotics	S01	Ophthalmologicals	S	Sensory organs
DB01085	N07AX01	N07AX	Other parasympathomimetics	N07A	Parasympathomimetics	N07	Other nervous system drugs	N	Nervous system
DB01086	R02AD01	R02AD	Anesthetics, local	R02A	Throat preparations	R02	Throat preparations	R	Respiratory system
DB01086	D04AB04	D04AB	Anesthetics for topical use	D04A	Antipruritics, incl. antihistamines, anesthetics, etc.	D04	Antipruritics, incl. antihistamines, anesthetics, etc.	D	Dermatologicals
DB01086	N01BA05	N01BA	Esters of aminobenzoic acid	N01B	Anesthetics, local	N01	Anesthetics	N	Nervous system
DB01086	C05AD03	C05AD	Local anesthetics	C05A	Agents for treatment of hemorrhoids, anal fissures for topical use	C05	Vasoprotectives	C	Cardiovascular system
DB01087	P01BA03	P01BA	Aminoquinolines	P01B	Antimalarials	P01	Antiprotozoals	P	Antiparasitic products, insecticides, repellents
DB01088	B01AC11	B01AC	Platelet aggregation inhibitors excl. heparin	B01A	Antithrombotic agents	B01	Antithrombotic agents	B	Blood, blood forming organs
DB01089	C02AA05	C02AA	Rauwolfia alkaloids	C02A	Antiadrenergic agents, centrally acting	C02	Antihypertensives	C	Cardiovascular system
DB01089	C02LA03	C02LA	Rauwolfia alkaloids, diuretics in combination	C02L	Antihypertensives, diuretics in combination	C02	Antihypertensives	C	Cardiovascular system
DB01091	D01AE23	D01AE	Other antifungals for topical use	D01A	Antifungals for topical use	D01	Antifungals for dermatological use	D	Dermatologicals
DB01092	C01AC01	C01AC	Strophanthus glycosides	C01A	Cardiac glycosides	C01	Cardiac therapy	C	Cardiovascular system
DB01093	G04BX13	G04BX	Other urologicals	G04B	Urologicals	G04	Urologicals	G	Genito urinary system, sex hormones
DB01093	M02AX03	M02AX	Other topical products for joint, muscular pain	M02A	Topical products for joint, muscular pain	M02	Topical products for joint, muscular pain	M	Musculo-skeletal system
DB01095	C10AA04	C10AA	Hmg coa reductase inhibitors	C10A	Lipid modifying agents, plain	C10	Lipid modifying agents	C	Cardiovascular system
DB01096	P02BA02	P02BA	Quinoline derivatives, related substances	P02B	Antitrematodals	P02	Anthelmintics	P	Antiparasitic products, insecticides, repellents
DB01097	L04AA13	L04AA	Selective immunosuppressants	L04A	Immunosuppressants	L04	Immunosuppressants	L	Antineoplastic, immunomodulating agents
DB01098	C10BX10	C10BX	Hmg coa reductase inhibitors, other combinations	C10B	Lipid modifying agents, combinations	C10	Lipid modifying agents	C	Cardiovascular system
DB01098	C10BX05	C10BX	Hmg coa reductase inhibitors, other combinations	C10B	Lipid modifying agents, combinations	C10	Lipid modifying agents	C	Cardiovascular system
DB01098	C10BA06	C10BA	Hmg coa reductase inhibitors in combination with other lipid modifying agents	C10B	Lipid modifying agents, combinations	C10	Lipid modifying agents	C	Cardiovascular system
DB01098	C10AA07	C10AA	Hmg coa reductase inhibitors	C10A	Lipid modifying agents, plain	C10	Lipid modifying agents	C	Cardiovascular system
DB01098	C10BX07	C10BX	Hmg coa reductase inhibitors, other combinations	C10B	Lipid modifying agents, combinations	C10	Lipid modifying agents	C	Cardiovascular system
DB01098	G01AE10	G01AE	Sulfonamides	G01A	Antiinfectives, antiseptics, excl. combinations with corticosteroids	G01	Gynecological antiinfectives, antiseptics	G	Genito urinary system, sex hormones
DB01098	C10BX09	C10BX	Hmg coa reductase inhibitors, other combinations	C10B	Lipid modifying agents, combinations	C10	Lipid modifying agents	C	Cardiovascular system
DB01099	D01AE21	D01AE	Other antifungals for topical use	D01A	Antifungals for topical use	D01	Antifungals for dermatological use	D	Dermatologicals
DB01099	J02AX01	J02AX	Other antimycotics for systemic use	J02A	Antimycotics for systemic use	J02	Antimycotics for systemic use	J	Antiinfectives for systemic use
DB01100	N05AG02	N05AG	Diphenylbutylpiperidine derivatives	N05A	Antipsychotics	N05	Psycholeptics	N	Nervous system
DB01101	L01BC06	L01BC	Pyrimidine analogues	L01B	Antimetabolites	L01	Antineoplastic agents	L	Antineoplastic, immunomodulating agents
DB01102	C01CA22	C01CA	Adrenergic, dopaminergic agents	C01C	Cardiac stimulants excl. cardiac glycosides	C01	Cardiac therapy	C	Cardiovascular system
DB01103	P01AX05	P01AX	Other agents against amoebiasis, other protozoal diseases	P01A	Agents against amoebiasis, other protozoal diseases	P01	Antiprotozoals	P	Antiparasitic products, insecticides, repellents
DB01104	N06AB06	N06AB	Selective serotonin reuptake inhibitors	N06A	Antidepressants	N06	Psychoanaleptics	N	Nervous system
DB01105	A08AA10	A08AA	Centrally acting antiobesity products	A08A	Antiobesity preparations, excl. diet products	A08	Antiobesity preparations, excl. diet products	A	Alimentary tract, metabolism
DB01106	R01AC02	R01AC	Antiallergic agents, excl. corticosteroids	R01A	Decongestants, other nasal preparations for topical use	R01	Nasal preparations	R	Respiratory system
DB01106	S01GX02	S01GX	Other antiallergics	S01G	Decongestants, antiallergics	S01	Ophthalmologicals	S	Sensory organs
DB01107	N05CE02	N05CE	Piperidinedione derivatives	N05C	Hypnotics, sedatives	N05	Psycholeptics	N	Nervous system
DB01108	H02CA01	H02CA	Anticorticosteroids	H02C	Antiadrenal preparations	H02	Corticosteroids for systemic use	H	Systemic hormonal preparations, excl. sex hormones, insulins
DB01109	S01XA14	S01XA	Other ophthalmologicals	S01X	Other ophthalmologicals	S01	Ophthalmologicals	S	Sensory organs
DB01109	C05BA03	C05BA	Heparins or heparinoids for topical use	C05B	Antivaricose therapy	C05	Vasoprotectives	C	Cardiovascular system
DB01109	C05BA53	C05BA	Heparins or heparinoids for topical use	C05B	Antivaricose therapy	C05	Vasoprotectives	C	Cardiovascular system
DB01109	B01AB51	B01AB	Heparin group	B01A	Antithrombotic agents	B01	Antithrombotic agents	B	Blood, blood forming organs
DB01109	B01AB01	B01AB	Heparin group	B01A	Antithrombotic agents	B01	Antithrombotic agents	B	Blood, blood forming organs
DB01110	A01AB09	A01AB	Antiinfectives, antiseptics for local oral treatment	A01A	Stomatological preparations	A01	Stomatological preparations	A	Alimentary tract, metabolism
DB01110	D01AC02	D01AC	Imidazole, triazole derivatives	D01A	Antifungals for topical use	D01	Antifungals for dermatological use	D	Dermatologicals
DB01110	A07AC01	A07AC	Imidazole derivatives	A07A	Intestinal antiinfectives	A07	Antidiarrheals, intestinal antiinflammatory/antiinfective agents	A	Alimentary tract, metabolism
DB01110	J02AB01	J02AB	Imidazole derivatives	J02A	Antimycotics for systemic use	J02	Antimycotics for systemic use	J	Antiinfectives for systemic use
DB01110	G01AF04	G01AF	Imidazole derivatives	G01A	Antiinfectives, antiseptics, excl. combinations with corticosteroids	G01	Gynecological antiinfectives, antiseptics	G	Genito urinary system, sex hormones
DB01110	S02AA13	S02AA	Antiinfectives	S02A	Antiinfectives	S02	Otologicals	S	Sensory organs
[truncated: 1,988 more rows]
