# Supplementary material for: Identification of disease treatment mechanisms through the multiscale interactome
Source: Nat Commun. 2021 Mar 19;12:1796. doi: 10.1038/s41467-021-21770-8 (PMC7979814; doi:10.1038/s41467-021-21770-8)
Supplement: Supplementary file 10 — Supplementary Data 8 [file 41467_2021_21770_MOESM10_ESM.xlsx]

## Sheet: 8_bcm_df
drug	drug_name	sig_id	cell	dose	time	2597	1677	81544	3611	22809	8900	29916	10298	1786	50810	5927	22841	329	23635	9128	2778	2263	80349	6856	7319	3385	23338	9670	5716	230	6696	10057	10123	10038	5993	5468	9697	3066	5891	2886	8800	6253	10962	55033	3930	9183	10227	5300	3312
DB00970	dactinomycin	CPC015_MCF7_6H:BRD-A73909368-001-01-5:10	MCF7	10 ¬µM	6 h	0.114158	1.32792	1.52639	3.52809	-1.90088	2.5607	-0.488531	-1.25757	1.18924	2.05639	-2.03889	-0.237561	-1.51149	1.02454	-1.95618	1.30483	1.86001	1.85223	-0.724521	1.1981	2.22471	2.85185	1.49186	0.793216	4.19012	0.963201	1.48965	1.72892	-9.6937	1.46682	1.15252	-1.2305	-0.17904	5.16007	1.3349	-1.57061	0.87693	3.73805	0.431008	-0.161149	-0.617495	1.29545	1.30872	-2.57814
DB01243	chloroxine	CPC004_A375_6H:BRD-K17075857-001-06-9:10	A375	10 ¬µM	6 h	0	-0.969501	-0.550299	-1.02086	0.189684	0.558887	-1.09417	-1.59058	-2.05238	-0.362142	-0.116641	2.65562	1.34307	0.407427	-2.34039	-2.81671	1.05229	0.27942	-1.79481	-0.701136	-1.47228	-5.09712	-1.10393	0.379837	5.91485	0.993051	-1.45872	0.245718	-2.15205	-2.19152	-5.42379	-0.250873	-3.14421	-3.3505	0.122575	-0.214064	0.915988	1.57948	-0.440641	-5.45452	0.074801	-0.333435	-2.30445	0.420776
DB00242	cladribine	CPC020_A375_6H:BRD-K93034159-001-14-2:10	A375	10 ¬µM	6 h	0.266532	0.0964627	1.12637	-0.14739	-0.62813	1.29906	0.522102	-1.29659	0.190806	-0.905062	3.14755	0.617168	1.23479	0.827323	-0.0108468	-0.519361	0.823741	-0.962368	-1.1052	-0.668166	0.313209	-1.57542	1.09151	-0.549784	0.147556	-0.742955	-0.605092	0.855033	-0.657905	-3.18665	-0.59222	-0.337163	-0.88937	-0.333862	0.0289439	0.471225	-0.263194	-2.10135	-0.580788	-3.5102	-0.240418	0.357954	-1.82743	-2.21412
DB06287	temsirolimus	CPC006_PC3_24H:BRD-A62025033-001-01-8:10	PC3	10 ¬µM	24 h	0.651105	-1.61117	1.89816	0.705886	0.251888	-1.74425	1.79715	0.290601	-1.98113	0.495691	0.431774	0.0374566	-0.257686	-0.0501384	-2.21271	0.457707	0.882547	-0.655751	0.883509	1.41656	-0.486569	1.31115	-0.232697	0.57446	-1.15929	1.96047	-0.433642	0.846319	-3.23994	1.61073	1.31342	-1.1313	-0.994194	1.67672	1.97402	-0.432884	2.4644	0.846111	-1.33178	-1.84832	-1.73759	-0.365517	1.15669	0.0380816
DB00398	sorafenib	CPC013_SKB_24H:BRD-K49810818-001-01-0:10	SKB	10 ¬µM	24 h	1.33143	0.0469593	-1.41931	-0.576151	1.62349	0.400838	0.618628	0.35931	-1.42262	0.12236	0.737392	0.284815	4.68062	1.69037	0.526686	-0.855235	-0.875037	-0.379717	0.877588	-0.277506	5.96619	1.14573	-0.694888	0.411005	-1.51326	1.21364	-0.733206	0.559415	2.10818	-0.197713	1.31386	-3.62385	-2.25437	-1.07962	-0.499634	0.134383	-5.01183	-6.08695	-0.641388	-0.470563	2.45492	0.638432	-0.494283	-1.61198
DB00631	clofarabine	CPC016_A375_6H:BRD-A82371568-001-01-5:10	A375	10 ¬µM	6 h	-0.165794	-0.712606	-2.41369	-1.10106	-2.47404	-0.896357	1.01501	-1.55018	-0.656691	-0.689907	1.15096	1.95816	0.857433	0.0132828	0.898998	-0.238589	-0.179025	1.93415	-0.59194	1.50842	0.94145	-1.8602	-1.83261	-0.482405	-0.685742	-1.00911	-0.609534	-0.321345	0.0396832	-1.68511	0.495644	-0.123505	0.429225	0.928858	-0.039765	0.172452	-0.582864	-1.1897	2.38538	-4.20601	4.12468	-0.778211	-0.0652746	-1.91512
DB00960	pindolol	CPC004_VCAP_6H:BRD-A97701745-001-09-5:10	VCAP	10 ¬µM	6 h	0	-0.525712	-1.30189	0.421606	0.915261	-0.858564	1.0571	1.63269	-0.192093	0.492702	1.41901	-0.134575	0.366803	0.127053	1.87299	-1.20804	-1.16941	0.421684	0.505092	0.266041	1.66718	1.87651	-1.46179	0.190052	0.187964	1.47742	0.375176	-1.80486	0.771723	0.00697619	-0.324744	-0.468518	1.67398	-1.16969	-1.40612	0.258416	-4.73907	0.0747247	2.9458	1.20811	0.145027	0.932302	0.53417	1.66798
DB00995	auranofin	CPC006_HEPG2_6H:BRD-A79465854-001-01-3:10	HEPG2	10 ¬µM	6 h	0.406738	4.2639	0.857105	-2.01459	-1.77077	3.32688	-3.50123	-1.88857	1.53369	3.57953	0.47332	-1.46688	-0.119135	2.10282	-2.70915	-3.38044	2.84252	-1.29194	-5.09121	-0.777587	-0.408736	-1.43599	3.91304	-1.92608	0.714311	-3.21862	-1.27973	4.40219	1.06708	0.771843	-0.74556	-3.68177	-4.70257	3.70377	2.00169	1.37312	1.08117	0.805893	-1.36736	-9.19658	-0.777882	1.31553	-0.263895	-3.74101
DB01076	atorvastatin	CPC006_PC3_24H:BRD-U88459701-000-01-8:10	PC3	10 ¬µM	24 h	0.634006	-1.78749	2.5374	1.6162	-0.623512	1.43444	0.0986832	-0.0817215	-2.0841	0.511941	1.16378	0.922854	0.0995338	1.74536	-2.28382	-0.421611	0.483936	-0.167606	-0.0291083	1.83361	1.57839	0.371207	0.578368	0.150914	0.915526	1.61623	1.98843	-1.0535	-1.63975	-0.722644	1.2579	-0.442809	-2.41718	-0.482696	1.21751	1.67699	0.403088	3.52901	-0.181787	-0.65371	-2.84991	-0.39245	-1.49985	-2.35632
DB00773	etoposide	CPC011_A375_6H:BRD-K37798499-001-13-2:10	A375	10 ¬µM	6 h	-0.174428	-0.90445	0.160081	-0.324979	-0.518152	-0.0780157	0.475363	-2.20334	-0.487247	-1.64541	0.706038	1.57282	2.45562	-0.30607	-0.166618	-2.26921	-0.339499	-0.0633321	0.498393	0.321091	-0.432359	1.47718	0.6089	-0.487789	-0.387212	-1.48847	-0.492425	-0.56655	-1.69544	-3.53727	-3.42975	-1.25677	-1.32029	-2.90079	0.496358	-0.992895	0.821372	0.204235	0.0870158	-7.87048	-0.359865	-0.776859	0.797424	-5.20336
DB02300	calcipotriol	CPC005_PC3_24H:BRD-K56429665-001-03-9:10	PC3	10 ¬µM	24 h	0.208443	-1.4329	0.794144	-2.03097	-0.267509	-0.746691	-0.558366	0.0457389	-1.92471	0.44459	-0.68738	0.67951	-0.178718	0.219068	-0.563813	-0.45895	0.563188	0.244517	-0.870235	0.47293	-1.37237	-2.64471	1.05577	-1.00014	2.86573	2.61544	-0.771739	0.188176	-0.708566	1.21902	1.00812	-0.698425	-2.09111	0.548052	0.280959	-0.566658	1.58968	1.76656	-0.81984	-1.83854	-1.11183	-0.699992	0.83477	-0.838161
DB00831	trifluoperazine	CPC006_A375_24H:BRD-K89732114-001-05-9:10	A375	10 ¬µM	24 h	0.0613319	-0.248958	0.938548	-0.288272	-0.897116	0.66991	-0.875825	-0.494024	0.161509	-1.08122	-0.592958	-0.271713	-0.743162	4.28486	-1.75029	0.98071	0.0554393	-0.266009	0.998206	-0.255942	-1.15244	-0.0961888	1.31967	-0.684064	3.41916	2.6919	-0.0504803	1.25474	-2.21416	1.21682	-0.738608	-0.425606	-0.828402	-0.931794	1.19406	0.0476557	1.09213	0.202136	-1.24317	-1.00189	-2.75266	-1.2076	-1.6581	-0.843498
DB02546	vorinostat	CPC001_HA1E_24H:BRD-K81418486:10	HA1E	10 ¬µM	24 h	0.000230604	1.51527	6.22507	-10	-8.83878	3.44743	-0.872222	-0.665384	-1.23817	-7.63615	0.11533	0.103105	-3.19803	6.883	4.30005	-6.20271	0.948674	-0.502081	-4.16111	-2.5237	-2.2755	-5.08942	2.16726	-1.09953	9.93622	5.56194	2.53814	3.65484	-6.26688	-5.70815	0.739949	-4.18062	-1.12297	-10	1.4172	-0.829314	3.5798	-4.9292	-1.36266	-5.68046	-0.645142	-7.80421	8.19222	-3.27348
DB00445	epirubicin	CPC015_MCF7_6H:BRD-K04548931-003-05-8:10	MCF7	10 ¬µM	6 h	-0.621195	1.03725	2.27146	1.43724	-2.72831	3.94591	-2.36151	-2.23561	1.12835	1.9519	-2.10216	0.901821	2.39481	0.948296	-3.42186	0.639518	1.68138	1.18338	-1.71811	1.90076	-0.307557	-3.80035	1.11201	1.18817	3.8082	2.37793	1.45246	1.9974	-9.83352	0.927458	-0.0992079	-1.14859	0.950417	3.4052	0.820297	-0.798066	1.15302	2.56097	-1.14729	-3.87074	-0.564653	-0.589168	1.80484	-4.51696
DB01100	pimozide	CPC006_HT29_24H:BRD-K01292756-001-10-2:10	HT29	10 ¬µM	24 h	-1.05645	-1.21435	0.18603	0.683215	-1.05884	0.465468	2.24685	-0.146804	-3.46197	-0.0810945	0.696556	-0.879159	0.777981	-0.882859	-4.65953	-0.511406	0.379899	-1.5753	-0.301642	0.63661	-0.906553	0.0535039	0.70744	-0.173438	3.9563	0.829529	0.33102	-0.877349	-3.77139	-0.452724	0.611286	-0.589683	-1.87648	0.598003	-0.00345197	0.493192	0.357265	2.65126	2.56475	-0.788085	-0.848948	0.528884	-0.0450977	-1.50135
DB00822	disulfiram	CPD001_MCF7_6H:BRD-K32744045-001-23-9:10	MCF7	10 ¬µM	6 h	-0.0423857	1.29946	1.33134	-1.4522	-0.834168	0.966581	0.11323	-5.37629	-1.09798	-1.04359	1.71063	0.833789	0.520901	0.725272	-1.23767	-3.43586	1.42437	-1.37287	-1.85865	-0.176204	-1.61861	-4.80646	-0.286554	0.907633	0.838284	0.563288	1.23984	1.5322	-4.75552	-1.41626	2.72514	-0.317666	-3.66533	0.710591	0.457171	-2.08649	0.446657	2.19988	0.613701	-1.25865	0.530681	0.205483	-1.67767	4.47588
DB00344	protriptyline	CPC015_A375_6H:BRD-K42098891-003-13-0:10	A375	10 ¬µM	6 h	0.179221	-2.63206	0.761794	0.827016	-0.580259	2.39456	1.72394	1.86621	-0.762127	3.01671	0.918471	1.38647	0.13863	-1.23769	-1.07977	0.570975	2.99936	0.50424	-0.730444	-0.865911	-1.56488	1.41847	-3.52867	3.99243	2.36068	1.9597	-1.10172	-0.783513	-1.41059	1.62387	-1.09687	1.19527	-0.745356	-2.68576	0.120061	1.81371	-0.404678	1.65643	-2.13323	-0.0121274	-0.443425	-0.387631	2.32372	0.778788
DB08881	vemurafenib	CPC006_A375_24H:BRD-K56343971-001-02-3:10	A375	10 ¬µM	24 h	0.000143477	3.50411	3.29271	0.231364	1.13986	0.614271	-2.48933	-3.12025	-2.51375	-2.56179	2.60112	1.04404	-0.226427	5.68858	-4.01631	-2.81948	2.94843	-0.924385	-0.44087	0.320637	-1.9495	-1.68911	2.06974	-1.12987	-1.03706	8.5304	-0.75223	2.60043	-6.83463	-2.56766	-3.13215	-1.59588	-3.9679	-2.11277	2.15643	2.81157	2.37169	-1.34492	-0.243587	-2.6993	-0.833039	0.465288	-2.30214	-7.51989
DB01104	sertraline	CPC004_VCAP_6H:BRD-K82036761-003-07-0:10	VCAP	10 ¬µM	6 h	-0.00052519	-1.19654	1.14518	0.261896	1.8122	0.226213	0.933797	0.594858	-0.598693	-0.0829666	0.929485	2.39919	0.596146	0.0317698	-0.323191	0.642633	-1.5108	-0.271251	0.442262	-2.03655	0.190772	0.795589	-1.63876	0.923239	3.8801	0.133645	0.761836	-0.77364	0.620976	0.0445803	-0.376026	-0.26296	0.474166	-0.587454	-2.222	-1.2109	-1.41217	0.966522	0.211581	1.90628	0.136475	1.1785	-0.372855	-0.235724
DB00641	simvastatin	CPC005_PC3_24H:BRD-A81772229-001-01-6:10	PC3	10 ¬µM	24 h	1.19105	-2.69432	3.0745	-1.23174	-1.37018	3.68994	0.621909	0.455797	-4.73997	-1.39164	1.02416	-1.70265	-0.00973642	3.41057	-3.32587	1.41081	0.105768	-0.00513564	-0.622502	1.12585	0.981589	-1.59974	0.722425	0.386288	2.24445	-0.0879049	0.527316	-0.96813	-3.58112	0.0212384	1.32431	-0.738444	-3.51153	-1.31842	0.368192	0.831422	1.74636	4.95532	0.621806	-3.06693	-5.479	-1.69448	-2.00307	-3.76132
DB01211	clarithromycin	CPD003_PC3_6H:BRD-K49668410-001-11-3:10	PC3	10 ¬µM	6 h	-0.000316908	-0.360508	0.483691	-0.691767	1.67498	0.330911	-0.852499	0.786005	1.06983	-0.28575	0.077495	1.16711	0.281392	0.667809	0.724039	-1.32267	0.591821	-1.34652	0.330524	-0.347325	-1.15742	-0.391773	0.623437	-1.8872	-0.351722	0.555615	1.42787	3.9053	-0.140751	-0.215653	-1.39336	0.464843	-0.65874	0.30021	-0.110174	1.80621	0.817861	-0.189582	-0.348837	0.0661401	0.358039	-0.173856	-0.494712	-0.901553
DB01124	tolbutamide	CPC015_A375_6H:BRD-K85119730-001-17-2:10	A375	10 ¬µM	6 h	0.355871	-1.30418	3.78601	-0.338368	-0.842159	0.367617	4.04692	0.775091	0.0157242	0.600097	0.792532	-0.202801	0.417949	0.338794	-1.07185	-2.27511	-1.24819	-0.0264752	1.26786	-1.1689	0.150983	0.633025	-2.08598	1.91963	-0.161637	0.675965	-0.920023	-0.228756	-0.670485	-3.60837	-1.13684	-1.2621	0.940091	-0.868998	1.08438	-0.38108	-1.52924	0.643664	-1.83443	-0.327189	-0.0366776	0.681118	-2.35486	-0.449185
DB00162	retinol	CPC014_MCF7_6H:BRD-K13927029-001-01-9:10	MCF7	10 ¬µM	6 h	-0.037979	-0.405803	0.479402	-0.632491	-0.786495	-0.210637	-0.662498	-0.337127	-0.417403	0.13372	1.50473	-0.52851	-0.318708	-0.579233	-1.16919	-0.615479	-0.300805	-0.349967	1.15781	0.927782	-1.47182	0.433939	0.518482	-0.0384197	-0.576573	0.934831	0.42916	-0.377259	-1.36407	1.10847	-0.0419713	-0.237318	-1.09558	1.43421	0.931195	-0.192689	1.24781	-0.0915097	2.38873	0.157261	0.41872	0.0530138	-0.589525	-0.868859
DB00679	Thioridazine	CPC006_HT29_24H:BRD-A84481105-003-17-2:10	HT29	10 ¬µM	24 h	-1.27441	-0.159368	1.54349	0.425467	-1.35644	0.0830795	-1.0551	-0.562036	-2.27558	0.318402	1.16715	0.324261	0.830424	1.44375	-5.63809	-0.768409	1.39122	-2.05169	-1.04364	0.762098	-1.35323	0.0117186	1.05162	-1.59685	3.27073	-0.200471	0.8185	0.398225	-5.84456	-1.17456	1.14608	-1.08362	-2.3218	0.225144	-0.750919	-0.272992	1.48766	-0.232334	0.818521	-2.39905	-3.28315	-0.432621	-0.34361	-2.47069
DB00444	teniposide	CPC016_NPC_24H:BRD-A35588707-001-03-0:10	NPC	10 ¬µM	24 h	-0.958585	1.89805	0.569274	-0.432536	0.236659	1.0739	-1.61076	0.0813831	-0.466931	-2.49675	0.0572502	1.72459	-2.25521	1.53072	-0.0754354	-4.68392	1.57753	-2.87029	1.86388	0.440827	-1.50601	-0.920737	2.20847	-0.539799	1.40677	8.53857	0.134378	2.76572	-0.136781	-5.40254	0.941707	2.01519	-4.7296	4.72809	1.58502	1.26548	1.31254	-1.86677	-1.10869	-8.50468	1.29144	0.293208	-4.99865	-2.57467
DB13345	DIHYDROERGOCRISTINE	CPC005_HA1E_24H:BRD-A65076780-001-01-3:10	HA1E	10 ¬µM	24 h	-0.523548	-0.215417	1.78753	-2.31204	-1.99413	-0.298555	-1.90256	0.497292	0.8283	-0.620193	0.38858	4.00005	-1.0906	1.25136	-3.55744	-2.62171	1.53233	-0.637081	-0.473168	-0.477215	-1.89153	-0.741255	2.00896	0.929314	1.70991	0.968099	-0.0407866	1.67826	-1.53711	-1.81763	-0.647838	-3.06392	-1.27231	-3.06153	1.79464	0.636469	2.32898	1.23449	-2.6797	-1.58056	-0.776117	-2.27622	1.27514	-2.80916
DB01590	everolimus	CPC014_HT29_6H:BRD-K13514097-001-01-2:10	HT29	10 ¬µM	6 h	0.486619	-2.53238	1.28242	0.74481	1.16489	2.66867	2.88283	-3.07025	-1.46	4.33195	1.15235	4.03265	-2.38289	2.11316	-2.58874	-5.96496	-1.07555	-2.77928	-2.53489	6.32338	-0.0997179	-2.18292	0.594873	5.4014	7.2882	2.04825	-0.110969	2.18668	-7.67992	1.02811	-5.06362	-0.210748	-3.51668	-0.622295	0.613996	-0.92427	1.75281	2.22472	0.710289	-4.31965	0.69177	-0.090082	0.311321	0.025021
DB00342	Terfenadine	CPC015_A375_6H:BRD-A06352418-001-15-0:10	A375	10 ¬µM	6 h	-1.34741	0.054259	-0.0104144	-1.44465	-0.127586	4.8543	0.664885	-1.02555	-1.15217	-2.84625	2.0131	-0.360148	-0.169464	-0.92478	-1.33948	0.0272085	0.67081	-1.0211	-0.204427	-0.948803	-1.22428	-0.142726	0.679858	-2.2674	-0.463892	-0.625038	-1.46493	0.139722	-0.670769	-2.13232	0.167677	-0.204717	-3.83847	0.143053	1.71121	-0.956079	0.681182	-1.68347	-0.407633	-1.73797	0.191294	0.188013	-3.25626	-2.15421
DB04216	quercetin	CPC018_A375_6H:BRD-K97399794-001-10-4:10	A375	10 ¬µM	6 h	0.156918	-0.528402	-0.0178574	-0.647656	-0.289133	2.50188	2.55295	-0.207014	-0.274917	0.377322	1.11776	1.2172	0.505112	-0.843511	0.60666	-1.00089	-0.378899	-1.87616	-0.647571	1.06861	-0.197219	-2.66072	-0.123769	0.215689	1.42165	2.67216	2.93338	-0.756277	-1.71017	-0.969372	-0.535449	-0.967274	-3.27529	-1.2308	0.138958	-0.544406	-0.304453	0.503796	0.172849	-1.28542	-1.18095	3.33221	-0.356563	-2.67966
DB00928	azacitidine	ERG016_VCAP_24H:BRD-K03406345:10	VCAP	10 ¬µM	24 h	0.162246	1.13336	0.756393	-0.429735	-1.1379	1.1552	2.04602	0.0536137	0.588807	-0.360288	2.63551	0.683688	-0.0395163	0.754562	-0.104491	-4.95452	-0.388015	-0.989376	1.51305	0.0908294	-0.765632	0.378972	0.584401	0.867506	-2.62591	0.747654	1.03705	0.69412	-0.0137803	-3.44907	0.11063	0.796371	-2.53217	0.827255	0.170964	-1.04435	1.40231	0.232366	-0.302405	-4.32451	-0.570379	-2.00319	-1.22603	-2.30124
DB06616	bosutinib	CPC014_SKB_24H:BRD-K99964838-001-03-6:10	SKB	10 ¬µM	24 h	0.0400797	0.787099	0.815738	-1.06444	2.77553	-0.343388	-0.251315	-1.19059	-0.123529	-0.96069	-0.30337	0.62618	1.22715	-0.412639	0.572835	-0.347426	1.27893	-1.53216	-1.03697	0.00554159	-0.317792	-0.183689	0.441762	-0.109908	4.2451	-0.137988	1.64601	1.0041	0.252376	0.186596	-1.12978	-1.26797	-2.37038	0.151461	-0.0785318	2.95397	0.558312	-3.59241	-2.01534	0.725793	-0.782008	0.17192	-1.17675	-3.34267
DB00993	azathioprine	CPC007_A375_24H:BRD-K32821942-001-12-2:10	A375	10 ¬µM	24 h	-0.000228357	1.07013	0.714269	-1.73824	1.83702	2.75869	-1.64805	-0.365252	-3.15859	-2.19111	-0.0236744	2.43098	0.661748	1.02453	-2.03828	-1.02491	3.70058	-1.61833	-1.54929	0.368605	-0.871217	-2.35733	2.85057	-0.010395	-0.979255	-0.779371	-0.122346	2.15817	-2.87275	-0.136742	0.522458	0.538252	-2.36027	-0.438702	3.01894	1.87772	1.20263	-0.483125	-1.19685	-3.15357	-1.53745	-1.05401	-0.956763	-3.8524
DB01092	ouabain	CPC015_NPC_24H:BRD-A68930007-001-03-1:10	NPC	10 ¬µM	24 h	0.571413	3.13289	1.70015	0.74529	0.00479464	1.62946	-2.68286	-2.18756	0.810145	-0.115983	6.95102	3.82377	-0.530577	4.46645	-0.355339	-6.12532	1.97092	-6.52258	0.796667	-2.5171	3.30267	0.943999	2.01589	-2.5231	1.60772	-1.2936	-0.541716	1.92812	0.0166735	-4.7448	2.06026	-0.497606	-3.6025	7.37086	1.39689	3.00765	0.87345	-5.07677	1.82115	-6.6171	-1.30153	1.89212	-5.41371	-8.79996
DB00472	fluoxetine	CPC009_HEPG2_6H:BRD-A31159102-003-23-9:10	HEPG2	10 ¬µM	6 h	0.0890794	2.79515	-1.17628	-2.39169	0.522673	3.06538	-0.736124	0.308174	-0.340585	0.439268	-1.59166	-0.0166691	-0.376157	1.35099	-0.798513	-0.425472	2.09194	-0.66013	0.177627	0.0278495	-2.16233	-0.224044	2.48815	-1.75057	0.362776	-1.98279	0.646451	1.72517	-0.982062	0.637151	-0.729418	-1.7571	-2.46296	1.9545	1.05262	2.48844	-0.529637	-1.26513	-1.04374	-0.700454	0.591679	-0.347599	-4.60547	-1.66577
DB01030	topotecan	CPC012_HT29_6H:BRD-A59985574-003-01-9:10	HT29	10 ¬µM	6 h	3.5604e-05	-0.564312	2.93744	1.42922	0.623993	1.63715	-0.884121	-2.89765	-0.519935	2.1899	-3.41494	-0.385204	-1.90719	1.75613	-0.661811	2.74015	0.507978	0.564398	0.159514	3.38254	2.63356	-5.83273	0.832738	2.77832	6.96976	0.555478	0.312701	2.38341	-1.68634	0.983455	-5.43065	-1.98985	-2.01753	1.48199	1.07358	-1.33239	1.44144	2.98946	0.621996	-5.0995	-6.31472	-0.794135	2.17589	-5.46358
DB00261	anagrelide	CPC015_NPC_24H:BRD-K62200014-003-05-5:10	NPC	10 ¬µM	24 h	-0.103462	1.88335	1.15844	-1.05255	0.955173	0.805321	-1.09671	-0.549593	-0.262944	0.579245	-0.120333	2.12688	0.273733	-2.84336	-0.410067	-2.41238	0.887788	-3.05429	0.672389	-1.55703	-0.249964	0.435089	0.9993	-0.41931	-0.289737	2.91096	-0.354618	1.25621	-0.824912	-1.98099	0.536252	-0.328976	-0.645294	1.80073	0.12489	0.33913	0.96391	-1.19677	-0.659774	-2.71338	-0.384823	2.31045	-2.31254	-3.98655
DB01268	sunitinib	CPC014_NPC_24H:BRD-M64432851-001-01-9:10	NPC	10 ¬µM	24 h	-0.343573	1.48274	0.193438	-0.404939	1.65735	0.19461	-1.17694	-1.58845	-0.0275	-3.01757	0.664073	0.434222	-0.690036	1.84311	0.546424	-1.2658	1.32789	-2.37574	0.891617	-0.394894	-1.5822	0.182305	1.86028	-0.649407	3.22417	0.73497	-0.354919	0.98401	0.672068	-0.609685	2.33958	0.878812	-2.54711	2.07991	1.32877	2.61986	1.47009	-2.34719	-1.37361	-1.96489	0.699827	1.74296	-3.15577	-1.07092
DB00390	digoxin	CPC017_NPC_24H:BRD-A94756469-001-03-9:10	NPC	10 ¬µM	24 h	2.65735	2.56293	1.98304	0.86151	1.34143	2.4455	-0.849659	-1.83537	0.104932	0.0843483	7.19531	3.02823	-0.475401	2.55455	0.735348	-2.87343	1.97806	-6.75748	0.69897	-0.469087	-1.03512	1.28988	0.905795	-2.16796	1.27325	-0.142912	-1.26764	1.80204	0.111689	-1.59137	2.17534	0.94581	-2.58873	8.01309	0.396892	3.37797	0.499452	-5.99113	4.43904	-6.17163	-0.683244	-1.52704	-6.7168	-7.99291
DB00553	methoxsalen	CPC005_A375_24H:BRD-K63430059-001-09-9:10	A375	10 ¬µM	24 h	0.000257281	1.2548	-0.522768	-0.909413	-1.12414	0.948851	-1.65738	-0.043228	1.68586	-0.872016	-1.82989	-0.480719	-1.02906	2.49544	-2.55323	0	1.03308	0.489094	1.01096	-0.464957	-2.43163	2.17785	2.55357	1.56417	-1.34899	0.335721	-0.725672	1.39725	-1.40283	0.0213278	-0.373911	-0.886396	0.164354	-2.82918	0.945009	1.90788	1.82774	0.847039	5.08835	-0.376312	-3.77956	-3.40597	-2.23991	-3.76846
DB00938	salmeterol	CPC009_VCAP_6H:BRD-A01320529-001-08-3:10	VCAP	10 ¬µM	6 h	-0.427449	-1.31743	3.20786	-0.469609	-1.30761	-0.328594	1.37026	-0.506019	-0.609275	-0.214634	1.04428	0.639397	0.298839	0.457899	-0.540739	0.246844	0.188439	-0.352024	0.171617	-0.339432	-0.856464	0.565387	1.49067	-0.439157	0.297716	-1.01768	-1.77052	-0.231602	-1.08469	-0.170987	-1.65769	-1.90766	-0.34885	-0.585954	0.270259	-0.45246	-0.849026	-0.100977	1.0173	-3.02332	-3.12712	-0.769733	-0.737937	0.370308
DB12010	fostamatinib	CPC006_HA1E_24H:BRD-K20285085-001-01-4:10	HA1E	10 ¬µM	24 h	-0.0714725	1.13396	0.953162	-1.19123	-0.21353	2.07795	-0.304728	0.434717	2.62077	0.0350562	-0.657618	0.0209835	-0.684945	2.08822	-1.6658	-0.0197973	2.47789	-0.541605	-0.916361	0.711344	-2.00728	-0.295064	0.50789	-1.23238	-1.27537	-0.787759	0.478973	1.43974	0.0696817	0.059108	-0.423328	0.441581	-0.535266	-4.43623	1.21703	-0.781497	1.19236	-0.363107	-3.10371	-2.02028	0.535404	-1.2934	0.4641	-3.94144
DB00877	sirolimus	CPC012_A375_6H:BRD-K89626439-001-01-0:10	A375	10 ¬µM	6 h	0	-0.284354	-0.439246	-0.55428	-1.47384	0.335458	1.14288	0.325691	-1.14306	-0.533239	0.838189	-0.367745	0.037291	-1.08337	-1.11661	0.782699	-0.533546	0.110151	0.794902	-0.0157375	-0.119871	0.956228	-0.960334	0.626236	0.41647	-0.473862	-0.607139	-0.777523	-3.13778	0.0285981	-0.479852	1.12936	-1.67224	0.617698	-0.61562	0.0126001	-1.15209	-0.152768	1.03429	-2.79015	0.0872385	1.04238	-0.0340322	-2.56123
DB00762	irinotecan	CPC016_A375_6H:BRD-K08547377-003-03-2:10	A375	10 ¬µM	6 h	-0.975281	-0.95762	0.0729908	-0.119396	1.3985	0.615476	3.53526	-1.92849	-0.64351	-2.44183	0.426876	1.71295	1.72818	-0.834919	1.01883	-0.272009	0.14127	0.481075	-0.506012	0.517016	0.0772134	-1.90223	-0.763191	-1.09033	1.49003	1.25968	0.285549	-0.817928	0.584864	-0.523918	-4.68644	-1.00574	-0.977965	-0.715639	-0.706686	-0.476131	-0.777487	-1.04222	2.75589	-4.90074	-0.512693	0.467535	-1.36938	-1.74381
DB00675	tamoxifen	CPC005_MCF7_24H:BRD-K04210847-001-01-1:10	MCF7	10 ¬µM	24 h	-2.98992	-0.749042	5.48614	2.17512	-2.65307	-0.302443	0.312556	-0.230877	-1.15994	0.226342	3.77463	0.0352583	-0.495916	0.232484	-3.46327	4.31602	0.110404	-0.582316	-0.7073	-0.246235	-1.85166	-0.374508	0.740266	-0.261923	1.95486	-0.00427236	1.61988	0.222777	-3.48364	1.31004	-0.116687	0.87899	-1.81339	-0.309367	0.541102	-0.202941	0.242596	0.747141	-1.03337	-1.96919	-0.17235	-1.04012	-0.858423	-2.95108
DB06803	Niclosamide	CPC006_PC3_24H:BRD-K35960502-001-10-1:10	PC3	10 ¬µM	24 h	0.191822	-0.636674	0.845131	0.845852	0.0714677	-0.309929	1.81981	3.01277	-2.34644	-3.06523	2.6111	0.893089	2.41938	0.390999	-3.64304	-2.70307	0.587521	-1.45328	-1.71552	-0.622181	0.767139	0.271464	0.63255	-2.16053	-2.67642	0.403126	0.496521	1.01267	-2.20825	0.786885	0.0664584	1.81081	-5.50217	0.982765	1.76229	-1.6963	-0.734423	-4.44829	1.59024	-3.03528	1.60092	-0.0428785	-2.44002	-7.73548
DB01079		CPC011_HT29_6H:BRD-K21806131-050-02-5:10	HT29	10 ¬µM	6 h	-0.999067	-1.07728	0.0595305	-1.87951	-0.146786	-0.258864	-0.00475976	-0.883297	-0.000582874	0.020585	2.87803	-0.416883	0.295646	-0.312569	-1.61139	-1.23752	-0.229949	-1.55913	-1.08296	0.428472	-1.11807	-1.39526	-0.410255	0.0848336	0.456467	-0.243734	-1.22578	-0.122658	-0.544419	-0.17398	0.557524	-0.904075	-1.67744	-0.13246	0.472594	-0.891874	-0.0121381	-0.992458	2.14064	-1.51496	0.237766	-0.513003	-0.349397	-1.045
DB01074	perhexiline	CPC006_HT29_24H:BRD-A19633847-050-20-6:10	HT29	10 ¬µM	24 h	-2.50839	-0.988785	-0.777618	1.09061	-1.70069	0.465759	2.07787	-1.79807	-7.18236	-1.13282	2.86571	0.139669	1.43712	-0.83534	-2.94169	0.500679	1.45221	-3.49191	-3.22331	1.34634	-2.44406	-2.4151	0.661219	1.13623	1.67514	-0.709581	1.08682	0.30138	-0.654895	-0.734467	-1.28675	2.43594	-4.81304	-0.944432	0.227602	-1.89375	-0.772558	-2.41199	9.15262	-3.17431	2.13341	-1.30533	-1.15738	-5.88848
DB00391	SULPIRIDE	CPC015_A375_6H:BRD-A10715913-001-03-8:10	A375	10 ¬µM	6 h	-0.189233	1.17428	-0.501899	0.835837	0.00608915	-0.347217	-2.32451	0.28169	2.00885	-0.632135	-1.12021	1.51475	1.08799	1.74658	0.0589224	-1.6742	1.79164	-1.19376	0.230517	3.79219	-1.78748	-1.10281	2.49468	-1.02371	-0.712531	-0.289054	0.815187	1.58294	-0.509304	-2.27379	-1.28145	-0.803109	0.695701	-1.37219	0.794875	1.00456	1.37929	-0.0519501	-0.430045	-0.482817	-3.50894	-1.66127	-0.178136	0.522904
DB08877	ruxolitinib	CPC014_VCAP_6H:BRD-K53972329-001-02-1:10	VCAP	10 ¬µM	6 h	-0.743511	1.72225	-0.0548609	-2.05788	-4.99361	0.391807	-0.811499	0.230925	-0.059026	0.323024	1.18308	1.04301	-0.796964	0.139846	0.983745	-2.72414	0.292834	-2.37073	0.52156	-0.740206	0.992231	-0.121631	-1.05577	-0.385335	-0.588079	0.390719	-2.08	1.44965	-2.35157	-1.01811	0.495743	0.249122	0.297734	0.296395	0.231047	-1.66925	0.564783	0.389292	1.23777	-5.08903	1.38658	-0.929634	-3.49727	-4.30305
DB04868	nilotinib	CPC014_VCAP_24H:BRD-K81528515-001-03-9:10	VCAP	10 ¬µM	24 h	-0.000802901	1.86862	0.445634	0.866586	-2.36756	1.32068	-0.0231659	-3.04431	0.570844	1.59397	0.468275	2.86583	1.57048	0.980945	-0.823251	-2.90468	0.58945	-0.231153	-0.00111473	0.485181	-1.16393	-0.84063	1.00261	-0.497865	-1.02461	1.09853	1.7453	1.49114	-0.827175	-0.758633	0.548445	1.58196	-2.88362	1.21923	0.949	0.308934	-1.5379	0.332531	0.154777	-5.65133	-1.86224	-0.617066	-1.27193	-2.75514
DB01177	idarubicin	CPC011_VCAP_6H:BRD-K69650333-003-11-6:10	VCAP	10 ¬µM	6 h	-0.000465725	2.71509	0.623621	-0.445937	-2.85632	2.34542	-2.77737	-6.2018	0.564057	1.5911	-0.6413	1.86593	-5.70973	1.27023	-3.91534	0.311324	1.46271	-2.16792	-1.96481	-0.550886	-1.10028	-2.93569	1.15524	1.24054	1.34434	2.26514	-1.3206	2.6903	-2.8512	-4.09609	2.6694	-0.801382	-1.07856	2.16572	0.553039	-0.838838	0.900276	1.90008	1.03935	-2.61629	-0.723057	-0.800607	-0.668819	-3.79604
DB01204	mitoxantrone	CPC005_A375_24H:BRD-K21680192-300-06-0:10	A375	10 ¬µM	24 h	0.00023457	4.86537	5.76265	-0.741119	0.215788	9.21404	-5.53368	-0.983195	1.84598	5.63056	-5.42374	1.72684	-0.849907	5.62976	-10	-4.97793	5.58162	-0.663402	-4.2594	4.21458	0.822926	-9.79827	0.930593	-1.75721	-3.05977	1.09858	-1.48456	8.10858	-10	-9.23822	-9.95218	-5.93317	0.914617	-1.82137	3.53473	-0.487055	3.71769	-3.13538	-1.80025	-10	-4.04887	-0.677949	-2.45958	-10
DB00420	promazine	CPC006_HT29_24H:BRD-K06980535-003-15-0:10	HT29	10 ¬µM	24 h	0.182349	-0.743895	-0.027239	0.447695	0.0257031	2.33889	-0.137668	-0.381372	-2.44232	-0.04093	0.972804	-0.374008	0.158177	-0.716742	-3.07538	0.806816	1.04698	-4.00696	-1.74559	0.0551928	-0.0443416	0.209472	0.121442	-0.11035	2.75644	-0.0376659	0.641483	-0.619638	-2.13489	-0.624523	1.70666	0.0854955	-1.9603	3.69921	-0.936598	-0.150382	-0.038121	-0.167995	0.323937	0.231518	-2.01078	0.751903	0.28783	-3.10146
DB08860	pitavastatin	CPC010_HEPG2_6H:BRD-K30097969-001-04-6:10	HEPG2	10 ¬µM	6 h	0.669942	1.60365	-1.05528	-4.35493	2.54266	2.81521	1.89766	-0.730169	0.050709	1.8731	-0.517224	0.401803	-0.128149	1.52871	-0.504093	-3.75898	1.98298	-1.03242	0.0954623	1.66166	-0.117373	-1.09924	1.13847	-0.402731	3.77604	-3.27854	-0.65555	2.66715	-0.5202	-2.21881	-3.15602	-2.5132	-3.31697	1.85358	1.87348	0.446452	1.67136	0.474501	-1.77819	-1.05226	2.03243	0.0617981	-3.63042	-2.37181
DB00434	cyproheptadine	CPC010_HT29_6H:BRD-K28143534-003-20-0:10	HT29	10 ¬µM	6 h	-0.278174	-1.57069	-0.902207	-0.984738	1.0627	-0.738707	3.46729	-0.682823	0.124738	-0.690075	1.83636	1.51751	2.66842	-0.175096	1.80438	-2.26085	-0.211995	-0.306248	0.0846465	1.82483	-0.200129	-0.915026	-0.510233	0.577026	-0.645245	0.07785	-1.20269	-0.192427	-0.607276	0.0215931	0.980738	0.711664	1.03299	0.43801	-0.573461	1.57524	-0.327933	-1.18238	1.69641	-4.99519	-0.465151	-2.03139	0.837679	-1.79423
DB00170	menadione	CPC006_HA1E_24H:BRD-K78126613-001-16-0:10	HA1E	10 ¬µM	24 h	-0.403395	3.88919	0.256594	-4.75625	4.00745	1.98127	-0.380764	-1.42827	1.28696	-0.724512	2.75944	3.36688	-1.5334	1.80814	-0.0273923	-2.07519	0.171054	-1.35052	1.1289	-0.0924585	-1.49531	-0.43459	1.09784	0.435935	0.0643303	1.43242	-2.1751	2.78364	-1.75874	-0.0265298	2.56816	-3.45986	-1.54955	-1.65897	1.57709	-0.535276	1.86219	1.53167	-1.94806	-5.22089	-0.48099	-2.14351	-4.64672	-0.354962
DB00413	pramipexole	CPD003_PC3_6H:BRD-K06388322-001-04-1:10	PC3	10 ¬µM	6 h	0.000193041	-0.664726	0.518736	-0.777588	0.738929	1.05517	-0.590559	-0.0820902	0.866937	0.599246	-1.35081	1.73446	-0.729678	1.31648	1.14466	-1.8976	1.77695	0.285721	0.408867	0.0524912	0.849844	2.20114	0.89487	-0.833815	-0.493249	0.867265	-0.0634882	0.172091	-0.836143	-0.0379002	0.0500953	0.0436125	-0.679105	0.62993	0.0893773	2.04021	0.712945	-0.316238	-0.344302	-0.183266	-3.44223	-0.823376	-2.58365	0.425469
DB00997	doxorubicin	CPC015_A375_6H:BRD-K92093830-003-05-0:10	A375	10 ¬µM	6 h	0.3258	-2.38355	0.660585	1.66778	2.91949	-0.644661	-1.48958	-1.82521	-1.82428	3.9411	0.58307	-2.61485	-0.617663	3.25531	-4.02172	0.0262101	1.02254	0.558361	-0.196118	3.70179	-2.35776	-1.58017	-0.860683	5.72859	6.17017	4.09115	2.85796	2.62231	-8.70445	-5.07838	-6.2687	-3.39547	-0.309107	-5.83386	1.56074	5.31405	3.19083	-7.01174	3.46355	-8.679	-1.78228	-3.33548	3.37804	-8.74118
DB00481	raloxifene	PCLB003_MCF7_24H:BRD-K63828191-003-21-4:10	MCF7	10 ¬µM	24 h	-1.25739	1.21472	1.48195	-1.34112	-0.707579	0.860245	0.255791	0.272525	0.549037	-0.295285	1.15033	5.79442	1.77058	1.79502	1.77449	-3.04171	1.80207	-2.68684	-2.00996	-0.0619252	-1.39848	4.13618	0.752097	-1.39704	-1.3389	4.02655	1.46135	1.95931	-3.31734	1.53848	1.75285	0.291317	0.665009	2.46402	0.769536	0.983346	0.971393	1.53475	-1.39541	-0.621603	1.64108	0.10466	-0.996346	-2.92012
DB00350	minoxidil	CPC006_HA1E_24H:BRD-K14888893-001-05-6:10	HA1E	10 ¬µM	24 h	-0.0844436	0.058247	0.132126	0.186146	-0.94164	0.484551	0.71295	-0.201153	1.1478	-0.325465	-1.32011	-0.308662	-0.115935	0.599555	0.640883	-0.178155	0.601327	0.870192	-0.585736	-0.132678	-0.599517	-0.826928	0.848217	-0.908319	-0.736847	0.294658	-0.227519	0.827584	-1.01743	0.583429	0.197674	-1.24228	0.456985	0.382005	0.400005	0.585821	0.277168	-0.393579	0.394257	-0.168633	-0.710265	-1.68186	0.56671	-0.022291
DB08604		CPC015_NPC_24H:BRD-K41731458-001-04-5:10	NPC	10 ¬µM	24 h	0.590296	-0.373056	0.00943743	0.353314	1.28191	0.484564	0.234446	0.782307	-1.78024	-0.327544	0.668238	2.47417	0.949122	0.360901	-0.241575	-0.466176	-0.638093	1.11403	-0.298526	-0.592687	-0.389194	0.288408	-0.107722	-0.629565	-0.433249	9.26634	-0.456465	-0.216805	-0.470328	-0.172265	0.757127	1.9508	-0.0632239	-0.028614	-0.613803	0.0363866	0.151606	-1.26186	-0.439384	-0.723343	-1.18985	-0.0550955	-1.47214	1.32962
DB00688	mycophenolate-mofetil	CPC015_MCF7_6H:BRD-K92428153-001-01-0:10	MCF7	10 ¬µM	6 h	0.173867	-1.3701	-0.371071	0.627282	1.01212	0.686999	-0.228529	-0.0447501	-0.896687	0.682736	-0.875109	-0.840482	0.650269	-0.83892	0.207648	1.28061	-0.768701	0.384511	0.689958	0.607426	1.82587	-0.0800108	-0.0238054	-0.157836	1.70698	0.00431925	0.436213	-0.265132	1.53898	0.136266	-0.941324	-0.533664	0.0465598	-0.530949	-0.135036	1.15664	-0.774206	1.20513	1.86598	-0.847591	-0.536458	-0.455455	0.958853	1.43787
DB00966	telmisartan	CPD003_PC3_6H:BRD-K73999723-001-06-3:10	PC3	10 ¬µM	6 h	-0.000521763	0.0628916	2.40872	-1.46952	0.783583	-0.342385	-2.81793	-0.41268	1.01164	-0.865716	-0.285892	2.26073	-0.82642	1.46657	0.449527	-1.21927	1.80797	-1.90929	-1.68385	-0.533174	-2.22669	-1.65726	1.39238	-1.94985	0.462261	1.69997	0.869799	0.993985	-1.427	1.90438	-0.859364	0.222089	-0.67373	-0.0354705	0.480461	5.67932	1.11757	0.0200377	-0.447088	0.404087	-0.527437	-0.288712	-2.54063	-1.60565
[truncated: 934 more columns]
