# Supplementary material for: Identification of disease treatment mechanisms through the multiscale interactome
Source: Nat Commun. 2021 Mar 19;12:1796. doi: 10.1038/s41467-021-21770-8 (PMC7979814; doi:10.1038/s41467-021-21770-8)
Supplement: Supplementary file 11 — Supplementary Data 9 [file 41467_2021_21770_MOESM11_ESM.xlsx]

## Sheet: 9_pharmgkb_df
drug	drug_name	indication	indication_name	gene	gene_name	Clinical Annotation ID
DB08820	ivacaftor	C0010674	cystic fibrosis	1080	CFTR	1183960318,1183960766,1183960775,1183960780,1183960785,1183960790,1183960795,1183960800,1183960805,1447964187,1447980897,1448266008,1448423855,1448423861,1449154729,1449191367,1449191373,1449191379,1449191385,1449191395,1449191401,1449191407,1449191413,1449191424,1449191430,1449191564,1449191574,1449191643,1449191649,1449191664,1449191670,1449191676,1449191682,1449191690,1449191698,1449191708,144…
DB01248	docetaxel	C1458155	Mammary Neoplasms	580	BARD1	1449713649
DB00072	trastuzumab	C1458155	Mammary Neoplasms	580	BARD1	1449713649
DB01248	docetaxel	C1458155	Mammary Neoplasms	9025	RNF8	1449713660
DB00072	trastuzumab	C1458155	Mammary Neoplasms	9025	RNF8	1449713660
DB01248	docetaxel	C1458155	Mammary Neoplasms	2065	ERBB3	1.44971e+19
DB00072	trastuzumab	C1458155	Mammary Neoplasms	2065	ERBB3	1.44971e+19
DB01248	docetaxel	C1458155	Mammary Neoplasms	2064	ERBB2	1449713682
DB00072	trastuzumab	C1458155	Mammary Neoplasms	2064	ERBB2	1.44971e+18
DB00313	Valproic Acid	C0014544	epilepsy	54578	UGT1A6	1.18447e+18
DB00642	pemetrexed	C0025500	mesothelioma	1244	ABCC2	1449004733
DB01356	Lithium	C0005586	bipolar disorder	9575	CLOCK	982032756
DB00715	paroxetine	C1269683	Major Depressive Disorder	627	BDNF	982040494
DB00531	cyclophosphamide	C1458155	Mammary Neoplasms	4835	NQO2	1153928101
DB00997	doxorubicin	C1458155	Mammary Neoplasms	4835	NQO2	1153928101
DB00227	lovastatin	C0003850	arteriosclerosis	1577	CYP3A5	1183491157
DB01095	fluvastatin	C0020443	hypercholesterolemia	5243	ABCB1	1183491380
DB00945	aspirin	C0027051	Myocardial Infarction	375033	PEAR1	1183681866
DB00619	imatinib	C0238198	gastrointestinal stromal tumors (GIST)	6584	SLC22A5	1.1837e+29
DB00999	hydrochlorothiazide	C0020538	Hypertensive disease	3758	KCNJ1	1.04387e+29
DB00422	methylphenidate	C1263846	attention-deficit/hyperactivity disorder (ADHD)	1565	CYP2D6	1183689114
DB00176	fluvoxamine	C0028768	obsessive compulsive disorder (OCD)	1565	CYP2D6	1183700410
DB00675	tamoxifen	C1458155	Mammary Neoplasms	1565	CYP2D6	6.55385e+17
DB01356	Lithium	C0005586	bipolar disorder	7166	TPH1	982032763
DB00531	cyclophosphamide	C1458155	Mammary Neoplasms	1555	CYP2B6	1.04388e+28
DB00997	doxorubicin	C1458155	Mammary Neoplasms	1555	CYP2B6	1.04388e+28
DB01041	Thalidomide	C0026764	multiple myeloma	7520	XRCC5	1043880323
DB00641	simvastatin	C0020443	hypercholesterolemia	5243	ABCB1	1.14318e+49
DB01095	fluvastatin	C0020443	hypercholesterolemia	1071	CETP	1.18349e+19
DB00175	pravastatin	C0027051	Myocardial Infarction	9510	ADAMTS1	1183491403
DB00318	Codeine	C0030193	Pain	1565	CYP2D6	1183616718
DB00715	paroxetine	C0030319	panic disorders	3350	HTR1A	1183617832
DB00987	cytarabine	C0023467	Leukemia, Myelocytic, Acute	1571	CYP2E1	1.18368e+19
DB00056	Gemtuzumab ozogamicin	C0023467	Leukemia, Myelocytic, Acute	1571	CYP2E1	1.18368e+19
DB01177	idarubicin	C0023467	Leukemia, Myelocytic, Acute	1571	CYP2E1	1.18368e+19
DB00065	Infliximab	C0003873	rheumatoid arthritis	7124	TNF	1.18369e+18
DB00065	Infliximab	C0010346	Crohn's disease	7124	TNF	1.18369e+18
DB00065	Infliximab	C0038013	ankylosing spondylitis	7124	TNF	1.18369e+18
DB00481	raloxifene	C0029456	osteoporosis	54658	UGT1A1	1183552117
DB00363	clozapine	C0036341	schizophrenia	5243	ABCB1	1.18356e+19
DB00542	benazepril	C0020538	Hypertensive disease	5547	PRCP	1183615621
DB01156	bupropion	C1269683	Major Depressive Disorder	22908	SACM1L	1.1836e+79
DB01197	captopril	C0020538	Hypertensive disease	59272	ACE2	1183612731
DB00584	enalapril	C0085580	Essential Hypertension	1636	ACE	982047910
DB01248	docetaxel	C0007131	Non-Small Cell Lung Carcinoma	840	CASP7	1.18355e+39
DB00441	gemcitabine	C0007131	Non-Small Cell Lung Carcinoma	840	CASP7	1.18355e+49
DB01229	paclitaxel	C0007131	Non-Small Cell Lung Carcinoma	840	CASP7	1.18355e+49
DB00361	vinorelbine	C0007131	Non-Small Cell Lung Carcinoma	840	CASP7	1.18355e+39
DB00762	irinotecan	C0007131	Non-Small Cell Lung Carcinoma	1244	ABCC2	1183533945
DB00334	olanzapine	C0036341	schizophrenia	22987	SV2C	1183631404
DB00515	cisplatin	C0262584	Carcinoma, Small Cell	285761	DCBLD1	1183679828
DB00215	citalopram	C1269683	Major Depressive Disorder	5243	ABCB1	1.18363e+57
DB00472	fluoxetine	C1269683	Major Depressive Disorder	5243	ABCB1	1.18363e+19
DB00715	paroxetine	C1269683	Major Depressive Disorder	5243	ABCB1	1.18363e+57
DB00564	carbamazepine	C0014544	epilepsy	6326	SCN2A	1.18361e+19
DB00555	lamotrigine	C0014544	epilepsy	6326	SCN2A	1183698531
DB00776	oxcarbazepine	C0014544	epilepsy	6326	SCN2A	1183698531
DB00252	phenytoin	C0014544	epilepsy	6326	SCN2A	1.18361e+19
DB00273	topiramate	C0014544	epilepsy	6326	SCN2A	1183698531
DB00762	irinotecan	C0024299	Lymphoma	54658	UGT1A1	1183698868
DB00987	cytarabine	C0023467	Leukemia, Myelocytic, Acute	50484	RRM2B	1183700243
DB00938	salmeterol	C0004096	asthma	154	ADRB2	1.1837e+18
DB00051	Adalimumab	C0003873	rheumatoid arthritis	5788	PTPRC	1183700527
DB00005	Etanercept	C0003873	rheumatoid arthritis	5788	PTPRC	1183700527
DB00065	Infliximab	C0003873	rheumatoid arthritis	5788	PTPRC	1183700527
DB00951	Isoniazid	C0041296	tuberculosis	81539	SLC38A1	1.44796e+57
DB00321	amitriptyline	C0011581	Depressive disorder	5243	ABCB1	6.19523e+26
DB00215	citalopram	C0011581	Depressive disorder	5243	ABCB1	6.19523e+26
DB00715	paroxetine	C0011581	Depressive disorder	5243	ABCB1	6.19523e+26
DB01356	Lithium	C0005586	bipolar disorder	9572	NR1D1	9.82031e+17
DB00641	simvastatin	C0010068	coronary heart disease	3953	LEPR	982037796
DB01041	Thalidomide	C0026764	multiple myeloma	2067	ERCC1	1043880318
DB01041	Thalidomide	C0026764	multiple myeloma	2952	GSTT1	1043880328
DB00641	simvastatin	C0020443	hypercholesterolemia	1577	CYP3A5	1183491162
DB01076	atorvastatin	C0020473	hyperlipidemia	1576	CYP3A4	1183491318
DB01076	atorvastatin	C0020473	hyperlipidemia	116519	APOA5	1183492035
DB00227	lovastatin	C0020473	hyperlipidemia	116519	APOA5	1183492035
DB00641	simvastatin	C0020473	hyperlipidemia	116519	APOA5	1183492035
DB00285	venlafaxine	C1269683	Major Depressive Disorder	5243	ABCB1	1.18363e+47
DB00051	Adalimumab	C0003872	psoriatic arthritis	7132	TNFRSF1A	1183615424
DB00005	Etanercept	C0003872	psoriatic arthritis	7132	TNFRSF1A	1183615424
DB00065	Infliximab	C0003872	psoriatic arthritis	7132	TNFRSF1A	1183615424
DB00363	clozapine	C0036341	schizophrenia	3359	HTR3A	1.1572e+29
DB01039	fenofibrate	C0020557	hypertriglyceridemia	19	ABCA1	1.18361e+19
DB00073	Rituximab	C0003873	rheumatoid arthritis	7040	TGFB1	1.18362e+19
DB00999	hydrochlorothiazide	C0020538	Hypertensive disease	65125	WNK1	1183632145
DB00334	olanzapine	C0036341	schizophrenia	2696	GIPR	1183632165
DB00987	cytarabine	C0023467	Leukemia, Myelocytic, Acute	6820	SULT2B1	1183684153
DB00056	Gemtuzumab ozogamicin	C0023467	Leukemia, Myelocytic, Acute	6820	SULT2B1	1183684153
DB01177	idarubicin	C0023467	Leukemia, Myelocytic, Acute	6820	SULT2B1	1183684153
DB01624	zuclopenthixol	C0036341	schizophrenia	1565	CYP2D6	1183617478
DB00715	paroxetine	C1269683	Major Depressive Disorder	1544	CYP1A2	1.18362e+48
DB00215	citalopram	C0011581	Depressive disorder	2289	FKBP5	1183617724
DB00215	citalopram	C1269683	Major Depressive Disorder	2289	FKBP5	1.04386e+19
DB00472	fluoxetine	C0011581	Depressive disorder	2289	FKBP5	1183617724
DB00472	fluoxetine	C1269683	Major Depressive Disorder	2289	FKBP5	1183617724
DB00370	mirtazapine	C1269683	Major Depressive Disorder	2289	FKBP5	1183617724
DB00715	paroxetine	C0011581	Depressive disorder	2289	FKBP5	1183617724
DB00715	paroxetine	C1269683	Major Depressive Disorder	2289	FKBP5	1183617724
DB00285	venlafaxine	C1269683	Major Depressive Disorder	2289	FKBP5	1183617724
DB01175	escitalopram	C1269683	Major Depressive Disorder	1544	CYP1A2	1.18362e+29
DB00796	candesartan-cilextil	C0020538	Hypertensive disease	1585	CYP11B2	1183614600
DB00252	phenytoin	C0014544	epilepsy	1559	CYP2C9	1.04387e+37
DB00987	cytarabine	C0023467	Leukemia, Myelocytic, Acute	6241	RRM2	1.1837e+19
DB00987	cytarabine	C0023467	Leukemia, Myelocytic, Acute	6240	RRM1	1.1837e+29
DB00515	cisplatin	C0919267	Ovarian Neoplasm	1571	CYP2E1	1.14726e+19
DB00531	cyclophosphamide	C0919267	Ovarian Neoplasm	1571	CYP2E1	1.14726e+19
DB00285	venlafaxine	C1269683	Major Depressive Disorder	2892	GRIA3	9.82031e+26
DB00515	cisplatin	C0029463	osteosarcoma	8714	ABCC3	982036556
DB00563	methotrexate	C0029463	osteosarcoma	8714	ABCC3	982036556
DB00758	clopidogrel	C0027051	Myocardial Infarction	3690	ITGB3	982037368
DB00758	clopidogrel	C0948089	acute coronary syndrome (ACS)	1559	CYP2C9	982037603
DB00945	aspirin	C0027051	Myocardial Infarction	5742	PTGS1	1.04386e+19
DB00758	clopidogrel	C0027051	Myocardial Infarction	5742	PTGS1	1043859297
DB01076	atorvastatin	C0020443	hypercholesterolemia	5243	ABCB1	1148995043
DB01076	atorvastatin	C0948089	acute coronary syndrome (ACS)	348	APOE	1183492048
DB01076	atorvastatin	C0020473	hyperlipidemia	348	APOE	1.18349e+19
DB01076	atorvastatin	C0020443	hypercholesterolemia	949	SCARB1	1183532599
DB00762	irinotecan	C0007131	Non-Small Cell Lung Carcinoma	9429	ABCG2	1183607419
DB01248	docetaxel	C0919267	Ovarian Neoplasm	4988	OPRM1	1183631536
DB01229	paclitaxel	C0919267	Ovarian Neoplasm	4988	OPRM1	1183631536
DB00734	risperidone	C0036341	schizophrenia	59340	HRH4	1183631564
DB00912	repaglinide	C0011860	Diabetes Mellitus, Non-Insulin-Dependent	169026	SLC30A8	1183680531
DB00999	hydrochlorothiazide	C0020538	Hypertensive disease	5578	PRKCA	1.18363e+19
DB00515	cisplatin	C0262584	Carcinoma, Small Cell	10257	ABCC4	1183679858
DB00022	Peginterferon alfa-2b	C0524910	Hepatitis C, Chronic	282617	IFNL3	1.18368e+118
DB00811	ribavirin	C0524910	Hepatitis C, Chronic	282617	IFNL3	1.18368e+118
DB00987	cytarabine	C0023467	Leukemia, Myelocytic, Acute	10599	SLCO1B1	1.18368e+29
DB00056	Gemtuzumab ozogamicin	C0023467	Leukemia, Myelocytic, Acute	10599	SLCO1B1	1183684167
DB01177	idarubicin	C0023467	Leukemia, Myelocytic, Acute	10599	SLCO1B1	1183684167
DB00987	cytarabine	C0023467	Leukemia, Myelocytic, Acute	5243	ABCB1	1.18368e+38
DB00694	daunorubicin	C0023467	Leukemia, Myelocytic, Acute	5243	ABCB1	1.18368e+19
DB01177	idarubicin	C0023467	Leukemia, Myelocytic, Acute	5243	ABCB1	1.18368e+18
DB00289	atomoxetine	C1263846	attention-deficit/hyperactivity disorder (ADHD)	1565	CYP2D6	1183689079
DB00363	clozapine	C0036341	schizophrenia	4160	MC4R	1.18369e+19
DB00334	olanzapine	C0036341	schizophrenia	4160	MC4R	1.18369e+19
DB00675	tamoxifen	C1458155	Mammary Neoplasms	5243	ABCB1	1183697570
DB00619	imatinib	C0238198	gastrointestinal stromal tumors (GIST)	6583	SLC22A4	1183698841
DB00619	imatinib	C0023473	chronic myeloid leukemia (CML)	6583	SLC22A4	1183698841
DB00758	clopidogrel	C0027051	Myocardial Infarction	5444	PON1	9.81202e+17
DB00515	cisplatin	C0029463	osteosarcoma	5243	ABCB1	9.82037e+26
DB00563	methotrexate	C0029463	osteosarcoma	5243	ABCB1	9.82037e+26
DB00641	simvastatin	C0020473	hyperlipidemia	3953	LEPR	982037753
DB00215	citalopram	C1269683	Major Depressive Disorder	7166	TPH1	1043858632
DB00472	fluoxetine	C1269683	Major Depressive Disorder	7166	TPH1	1043858632
DB00715	paroxetine	C1269683	Major Depressive Disorder	7166	TPH1	1043858632
DB01229	paclitaxel	C0919267	Ovarian Neoplasm	8379	MAD1L1	1183491298
DB00715	paroxetine	C1269683	Major Depressive Disorder	1565	CYP2D6	1183621261
DB00715	paroxetine	C0028768	obsessive compulsive disorder (OCD)	1565	CYP2D6	1183621261
DB00999	hydrochlorothiazide	C0020538	Hypertensive disease	23327	NEDD4L	1.18363e+18
DB00215	citalopram	C1269683	Major Depressive Disorder	7905	REEP5	1.18361e+19
DB00472	fluoxetine	C1269683	Major Depressive Disorder	7905	REEP5	1.18361e+19
DB00715	paroxetine	C1269683	Major Depressive Disorder	7905	REEP5	1.18361e+19
DB00619	imatinib	C0238198	gastrointestinal stromal tumors (GIST)	10257	ABCC4	1183615383
DB00477	chlorpromazine	C0036341	schizophrenia	1544	CYP1A2	1183679775
DB00623	fluphenazine	C0036341	schizophrenia	1544	CYP1A2	1183679775
DB00831	trifluoperazine	C0036341	schizophrenia	1544	CYP1A2	1183679775
DB00987	cytarabine	C0023467	Leukemia, Myelocytic, Acute	116085	SLC22A12	1183684132
DB00056	Gemtuzumab ozogamicin	C0023467	Leukemia, Myelocytic, Acute	116085	SLC22A12	1183684132
DB01177	idarubicin	C0023467	Leukemia, Myelocytic, Acute	116085	SLC22A12	1183684132
DB00334	olanzapine	C0036341	schizophrenia	1565	CYP2D6	1183689492
DB00648	mitotane	C0206686	adrenal cortical carcinoma	1555	CYP2B6	1183491044
DB00381	amlodipine	C0020538	Hypertensive disease	1636	ACE	1183594148
DB00310	chlorthalidone	C0020538	Hypertensive disease	1636	ACE	1183594148
DB00722	lisinopril	C0020538	Hypertensive disease	1636	ACE	1183594148
DB01039	fenofibrate	C0020557	hypertriglyceridemia	949	SCARB1	1043859063
DB00544	5-fluorouracil	C0009375	Colonic Neoplasms	2067	ERCC1	1183615268
DB01129	rabeprazole	C0017168	gastroesophageal reflux disease (GERD)	1557	CYP2C19	1.18362e+19
DB01136	carvedilol	C0018801	Heart Failure	54658	UGT1A1	1183698813
DB00515	cisplatin	C0038356	Stomach Neoplasms	7422	VEGFA	1183700857
DB00544	5-fluorouracil	C0038356	Stomach Neoplasms	7422	VEGFA	1183700857
DB00008	Peginterferon alfa-2a	C0524910	Hepatitis C, Chronic	282617	IFNL3	1.18389e+98
DB00951	Isoniazid	C0041296	tuberculosis	2944	GSTM1	982030308
DB00339	pyrazinamide	C0041296	tuberculosis	2944	GSTM1	982030308
DB01045	rifampin	C0041296	tuberculosis	2944	GSTM1	982030308
DB01082	streptomycin	C0041296	tuberculosis	2944	GSTM1	982030308
DB00951	Isoniazid	C0041296	tuberculosis	2952	GSTT1	982030283
DB00339	pyrazinamide	C0041296	tuberculosis	2952	GSTT1	982030283
DB01045	rifampin	C0041296	tuberculosis	2952	GSTT1	982030283
DB01082	streptomycin	C0041296	tuberculosis	2952	GSTT1	982030283
DB01356	Lithium	C0005586	bipolar disorder	1407	CRY1	982031013
DB00563	methotrexate	C0003873	rheumatoid arthritis	7099	TLR4	1043880467
DB01195	flecainide	C0003811	Cardiac Arrhythmia	1565	CYP2D6	1183621726
DB00641	simvastatin	C0020443	hypercholesterolemia	22937	SCAP	1043880426
DB00544	5-fluorouracil	C1458155	Mammary Neoplasms	1728	NQO1	1183491004
DB00544	5-fluorouracil	C0038356	Stomach Neoplasms	1728	NQO1	1183491004
DB01076	atorvastatin	C0020443	hypercholesterolemia	64241	ABCG8	1183491098
DB00641	simvastatin	C0020473	hyperlipidemia	1576	CYP3A4	1183491310
DB00641	simvastatin	C0020443	hypercholesterolemia	1071	CETP	1.04388e+19
DB00472	fluoxetine	C1269683	Major Depressive Disorder	627	BDNF	1.18362e+18
DB00215	citalopram	C1269683	Major Depressive Disorder	1565	CYP2D6	1183620242
DB01175	escitalopram	C1269683	Major Depressive Disorder	1565	CYP2D6	1.18362e+19
DB00335	atenolol-(+/-)	C0020538	Hypertensive disease	189	AGXT	1.04386e+19
DB00381	amlodipine	C0020538	Hypertensive disease	1576	CYP3A4	1.18353e+19
DB00544	5-fluorouracil	C0009375	Colonic Neoplasms	1244	ABCC2	1183615140
DB00762	irinotecan	C0007131	Non-Small Cell Lung Carcinoma	54600	UGT1A9	1183615208
DB00762	irinotecan	C0007131	Non-Small Cell Lung Carcinoma	10599	SLCO1B1	1183533940
DB00215	citalopram	C0011581	Depressive disorder	2869	GRK5	1183631787
DB00762	irinotecan	C0007131	Non-Small Cell Lung Carcinoma	116328	C8orf34	1183680511
DB00343	diltiazem	C0020538	Hypertensive disease	113026	PLCD3	1183680555
DB00531	cyclophosphamide	C1458155	Mammary Neoplasms	85413	SLC22A16	1183680575
DB00997	doxorubicin	C1458155	Mammary Neoplasms	85413	SLC22A16	1.18368e+18
DB00661	verapamil	C0020538	Hypertensive disease	30820	KCNIP1	8.27864e+17
DB00715	paroxetine	C1269683	Major Depressive Disorder	3350	HTR1A	1.04387e+27
DB00502	haloperidol	C0033975	Psychotic Disorders	2166	FAAH	1043880750
DB00193	tramadol	C0030193	Pain	1565	CYP2D6	1183618159
DB01101	capecitabine	C1458155	Mammary Neoplasms	1543	CYP1A1	1183614835
DB01248	docetaxel	C1458155	Mammary Neoplasms	1543	CYP1A1	1183614835
DB00912	repaglinide	C0011860	Diabetes Mellitus, Non-Insulin-Dependent	3784	KCNQ1	1.18361e+19
DB00502	haloperidol	C0036341	schizophrenia	1565	CYP2D6	1.18363e+19
DB00215	citalopram	C1269683	Major Depressive Disorder	136227	COL26A1	1183614682
DB00734	risperidone	C0036341	schizophrenia	1565	CYP2D6	1.18362e+19
DB00641	simvastatin	C0027051	Myocardial Infarction	2628	GATM	1183679117
DB00005	Etanercept	C0003872	psoriatic arthritis	53919	SLCO1C1	982031241
DB00005	Etanercept	C0003873	rheumatoid arthritis	53919	SLCO1C1	982031241
DB00065	Infliximab	C0003872	psoriatic arthritis	53919	SLCO1C1	982031241
DB00065	Infliximab	C0003873	rheumatoid arthritis	53919	SLCO1C1	982031241
DB00813	Fentanyl	C0030193	Pain	4988	OPRM1	982034197
DB00295	Morphine	C0030193	Pain	4988	OPRM1	982034197
DB00193	tramadol	C0030193	Pain	4988	OPRM1	982034197
DB00544	5-fluorouracil	C0009375	Colonic Neoplasms	595	CCND1	982044867
DB00912	repaglinide	C0011849	diabetes mellitus	4760	NEUROD1	982045137
DB00641	simvastatin	C0020443	hypercholesterolemia	1535	CYBA	1183491333
DB01076	atorvastatin	C0948089	acute coronary syndrome (ACS)	7124	TNF	1183491809
DB01076	atorvastatin	C0020473	hyperlipidemia	19	ABCA1	1183532521
DB00175	pravastatin	C0020473	hyperlipidemia	19	ABCA1	1183532521
DB00641	simvastatin	C0020473	hyperlipidemia	19	ABCA1	1183532521
DB00215	citalopram	C1269683	Major Depressive Disorder	1557	CYP2C19	1183620386
DB01175	escitalopram	C1269683	Major Depressive Disorder	1557	CYP2C19	1183620386
DB01182	propafenone	C0003811	Cardiac Arrhythmia	1565	CYP2D6	1183620575
DB00068	Interferon beta-1b	C0026769	multiple sclerosis	3664	IRF6	1449713231
DB00515	cisplatin	C0039590	Testicular Neoplasms	2944	GSTM1	1183629972
DB00563	methotrexate	C0003873	rheumatoid arthritis	270	AMPD1	981204210
DB00564	carbamazepine	C0014544	epilepsy	2052	EPHX1	6.13977e+17
DB00515	cisplatin	C0919267	Ovarian Neoplasm	2067	ERCC1	6.55387e+26
DB00531	cyclophosphamide	C0919267	Ovarian Neoplasm	2067	ERCC1	981237930
DB00563	methotrexate	C0003873	rheumatoid arthritis	3704	ITPA	981238415
DB01001	albuterol	C0004096	asthma	9575	CLOCK	1183680506
DB00437	allopurinol	C0003868	Arthritis, Gouty	3106	HLA-B	981419260
DB00422	methylphenidate	C1263846	attention-deficit/hyperactivity disorder (ADHD)	91612	CHURC1	1449167328
DB00476	duloxetine	C1269683	Major Depressive Disorder	79750	ZNF385D	1.44917e+109
DB00285	venlafaxine	C1269683	Major Depressive Disorder	2559	GABRA6	982030862
DB01356	Lithium	C0005586	bipolar disorder	1812	DRD1	982031308
DB01356	Lithium	C0005586	bipolar disorder	10369	CACNG2	9.81201e+17
DB00945	aspirin	C0027051	Myocardial Infarction	3673	ITGA2	1.04386e+18
DB00758	clopidogrel	C0027051	Myocardial Infarction	3673	ITGA2	982037378
DB01001	albuterol	C0004096	asthma	169044	COL22A1	982045082
DB00052	Somatropin recombinant	C0041408	Turner Syndrome	1019	CDK4	982045674
DB00370	mirtazapine	C1269683	Major Depressive Disorder	51083	GAL	982030916
DB00758	clopidogrel	C0948089	acute coronary syndrome (ACS)	1557	CYP2C19	6.55385e+35
DB00215	citalopram	C0011581	Depressive disorder	627	BDNF	1043858606
DB00715	paroxetine	C0011581	Depressive disorder	627	BDNF	1043858606
DB00675	tamoxifen	C1458155	Mammary Neoplasms	23090	ZNF423	1043858872
DB01175	escitalopram	C1269683	Major Depressive Disorder	2289	FKBP5	1043859119
DB01242	clomipramine	C0028768	obsessive compulsive disorder (OCD)	1565	CYP2D6	1043859155
DB00912	repaglinide	C0011849	diabetes mellitus	5078	PAX4	982045146
DB00310	chlorthalidone	C0020538	Hypertensive disease	4314	MMP3	1043880229
DB00722	lisinopril	C0020538	Hypertensive disease	4314	MMP3	1043880229
DB01098	rosuvastatin	C0020443	hypercholesterolemia	9429	ABCG2	1154221922
DB01268	sunitinib	C0007134	renal cell carcinoma (RCC)	1577	CYP3A5	1157877076
DB01076	atorvastatin	C0020443	hypercholesterolemia	1577	CYP3A5	1183491189
DB00502	haloperidol	C0036341	schizophrenia	9152	SLC6A5	1183491354
DB00175	pravastatin	C0027051	Myocardial Infarction	4524	MTHFR	1183491775
DB00564	carbamazepine	C0014544	epilepsy	2554	GABRA1	1.18349e+19
DB00252	phenytoin	C0014544	epilepsy	2554	GABRA1	1183492030
DB00313	Valproic Acid	C0014544	epilepsy	2554	GABRA1	1183492030
DB01174	Phenobarbital	C0014544	epilepsy	6326	SCN2A	1183614578
DB00313	Valproic Acid	C0014544	epilepsy	6326	SCN2A	1183614578
DB00564	carbamazepine	C0014544	epilepsy	6323	SCN1A	1.18361e+48
DB00776	oxcarbazepine	C0014544	epilepsy	6323	SCN1A	1.18361e+19
DB01029	irbesartan	C0020538	Hypertensive disease	189	AGXT	1183615573
DB00715	paroxetine	C1269683	Major Depressive Disorder	1814	DRD3	982047849
DB00215	citalopram	C1269683	Major Depressive Disorder	6728	SRP19	1183590959
DB00472	fluoxetine	C1269683	Major Depressive Disorder	6728	SRP19	1183590959
DB00715	paroxetine	C1269683	Major Depressive Disorder	6728	SRP19	1183590959
DB01356	Lithium	C0005586	bipolar disorder	2932	GSK3B	9.82031e+17
DB01016	glyburide	C0011860	Diabetes Mellitus, Non-Insulin-Dependent	2539	G6PD	1183620349
DB00472	fluoxetine	C1269683	Major Depressive Disorder	1565	CYP2D6	1183624646
DB00472	fluoxetine	C0028768	obsessive compulsive disorder (OCD)	1565	CYP2D6	1183624646
DB01039	fenofibrate	C0020557	hypertriglyceridemia	335	APOA1	1.18355e+19
DB06288	amisulpride	C0036341	schizophrenia	3350	HTR1A	1183614891
DB00334	olanzapine	C0036341	schizophrenia	3350	HTR1A	1183614891
DB01224	quetiapine	C0036341	schizophrenia	3350	HTR1A	1183614891
DB00734	risperidone	C0036341	schizophrenia	3350	HTR1A	1183614891
DB00542	benazepril	C0020538	Hypertensive disease	4524	MTHFR	1183615213
DB00542	benazepril	C0020538	Hypertensive disease	189	AGXT	1.18362e+19
DB00472	fluoxetine	C1269683	Major Depressive Disorder	1394	CRHR1	1043876904
DB00335	atenolol-(+/-)	C0020538	Hypertensive disease	10062	NR1H3	1043880783
DB00661	verapamil	C0020538	Hypertensive disease	10062	NR1H3	1.04388e+29
DB01076	atorvastatin	C0020443	hypercholesterolemia	10599	SLCO1B1	1043880608
DB01039	fenofibrate	C0020557	hypertriglyceridemia	2168	FABP1	1183543916
DB01039	fenofibrate	C0020557	hypertriglyceridemia	348	APOE	1183614970
DB00338	omeprazole	C0017168	gastroesophageal reflux disease (GERD)	1557	CYP2C19	1.18363e+19
DB00338	omeprazole	C0030920	Peptic Ulcer	1557	CYP2C19	1.18363e+19
DB01248	docetaxel	C0919267	Ovarian Neoplasm	596	BCL2	1183631554
DB01229	paclitaxel	C0919267	Ovarian Neoplasm	596	BCL2	1183631554
DB01248	docetaxel	C0919267	Ovarian Neoplasm	6663	SOX10	1183631559
DB01229	paclitaxel	C0919267	Ovarian Neoplasm	6663	SOX10	1183631559
DB00734	risperidone	C0036341	schizophrenia	154	ADRB2	1183632175
DB00448	lansoprazole	C0017168	gastroesophageal reflux disease (GERD)	1557	CYP2C19	1183629796
DB01175	escitalopram	C1269683	Major Depressive Disorder	627	BDNF	982030948
DB06209	prasugrel	C0948089	acute coronary syndrome (ACS)	1557	CYP2C19	1.4447e+18
DB00945	aspirin	C0027051	Myocardial Infarction	5028	P2RY1	982040717
DB00422	methylphenidate	C1263846	attention-deficit/hyperactivity disorder (ADHD)	157310	PEBP4	1449167106
DB00422	methylphenidate	C1263846	attention-deficit/hyperactivity disorder (ADHD)	55625	ZDHHC7	1449167120
DB00422	methylphenidate	C1263846	attention-deficit/hyperactivity disorder (ADHD)	410	ARSA	1449167178
DB00422	methylphenidate	C1263846	attention-deficit/hyperactivity disorder (ADHD)	84727	SPSB2	1449167200
DB00422	methylphenidate	C1263846	attention-deficit/hyperactivity disorder (ADHD)	79585	CORO7	1449167228
DB00422	methylphenidate	C1263846	attention-deficit/hyperactivity disorder (ADHD)	10840	ALDH1L1	1449167245
DB00422	methylphenidate	C1263846	attention-deficit/hyperactivity disorder (ADHD)	9513	FXR2	1449167256
DB00422	methylphenidate	C1263846	attention-deficit/hyperactivity disorder (ADHD)	23587	ELP5	1449167278
DB00531	cyclophosphamide	C1458155	Mammary Neoplasms	7157	TP53	1.44927e+18
DB00445	epirubicin	C1458155	Mammary Neoplasms	7157	TP53	1449270967
DB00544	5-fluorouracil	C1458155	Mammary Neoplasms	7157	TP53	1.44927e+18
DB00313	Valproic Acid	C0014544	epilepsy	7364	UGT2B7	1.44917e+29
DB00758	clopidogrel	C0027051	Myocardial Infarction	1557	CYP2C19	1.44917e+18
DB06288	amisulpride	C0005586	bipolar disorder	25970	SH2B1	1449005372
DB01238	aripiprazole	C0005586	bipolar disorder	25970	SH2B1	1449005372
DB01356	Lithium	C0005586	bipolar disorder	25970	SH2B1	1449005372
DB00334	olanzapine	C0005586	bipolar disorder	25970	SH2B1	1449005372
DB01267	paliperidone	C0033975	Psychotic Disorders	25970	SH2B1	1449005372
DB01224	quetiapine	C0005586	bipolar disorder	25970	SH2B1	1449005372
DB00734	risperidone	C0005586	bipolar disorder	25970	SH2B1	1449005372
DB00422	methylphenidate	C1263846	attention-deficit/hyperactivity disorder (ADHD)	93183	PIGM	1449167317
DB00422	methylphenidate	C1263846	attention-deficit/hyperactivity disorder (ADHD)	64072	CDH23	1449167289
DB00422	methylphenidate	C1263846	attention-deficit/hyperactivity disorder (ADHD)	94134	ARHGAP12	1449167300
DB00422	methylphenidate	C1263846	attention-deficit/hyperactivity disorder (ADHD)	57761	TRIB3	1449167339
DB00422	methylphenidate	C1263846	attention-deficit/hyperactivity disorder (ADHD)	152189	CMTM8	1449167350
DB00422	methylphenidate	C1263846	attention-deficit/hyperactivity disorder (ADHD)	64714	PDIA2	1449167361
DB00422	methylphenidate	C1263846	attention-deficit/hyperactivity disorder (ADHD)	4978	OPCML	1449167409
DB00422	methylphenidate	C1263846	attention-deficit/hyperactivity disorder (ADHD)	2110	ETFDH	1449167420
DB00422	methylphenidate	C1263846	attention-deficit/hyperactivity disorder (ADHD)	4781	NFIB	1449167431
DB00422	methylphenidate	C1263846	attention-deficit/hyperactivity disorder (ADHD)	64283	ARHGEF28	1449167442
DB00422	methylphenidate	C1263846	attention-deficit/hyperactivity disorder (ADHD)	26168	SENP3	1449167469
DB00422	methylphenidate	C1263846	attention-deficit/hyperactivity disorder (ADHD)	57488	ESYT2	1449167480
DB00422	methylphenidate	C1263846	attention-deficit/hyperactivity disorder (ADHD)	27341	RRP7A	1449167495
DB00422	methylphenidate	C1263846	attention-deficit/hyperactivity disorder (ADHD)	6532	SLC6A4	1449167512
DB00422	methylphenidate	C1263846	attention-deficit/hyperactivity disorder (ADHD)	9855	FARP2	1449167529
DB00422	methylphenidate	C1263846	attention-deficit/hyperactivity disorder (ADHD)	8836	GGH	1449167546
DB00422	methylphenidate	C1263846	attention-deficit/hyperactivity disorder (ADHD)	7485	WRB	1449167557
DB00422	methylphenidate	C1263846	attention-deficit/hyperactivity disorder (ADHD)	5813	PURA	1449167584
DB00476	duloxetine	C1269683	Major Depressive Disorder	9652	TTC37	1.44917e+19
DB00476	duloxetine	C1269683	Major Depressive Disorder	27130	INVS	1449168475
DB00476	duloxetine	C1269683	Major Depressive Disorder	54881	TEX10	1.44917e+49
DB00476	duloxetine	C1269683	Major Depressive Disorder	2220	FCN2	1.44917e+19
DB00476	duloxetine	C1269683	Major Depressive Disorder	57194	ATP10A	1449168691
DB00476	duloxetine	C1269683	Major Depressive Disorder	125170	MIEF2	1.44917e+29
DB01268	sunitinib	C0238198	gastrointestinal stromal tumors (GIST)	28234	SLCO1B3	1449155310
DB00531	cyclophosphamide	C1458155	Mammary Neoplasms	8812	CCNK	1449270961
DB00445	epirubicin	C1458155	Mammary Neoplasms	8812	CCNK	1449270961
DB00544	5-fluorouracil	C1458155	Mammary Neoplasms	8812	CCNK	1449270961
DB00531	cyclophosphamide	C1458155	Mammary Neoplasms	5296	PIK3R2	1.44927e+129
DB00445	epirubicin	C1458155	Mammary Neoplasms	5296	PIK3R2	1.44927e+129
DB00544	5-fluorouracil	C1458155	Mammary Neoplasms	5296	PIK3R2	1.44927e+129
DB00005	Etanercept	C0038013	ankylosing spondylitis	7133	TNFRSF1B	1449713738
DB00331	metformin	C0011860	Diabetes Mellitus, Non-Insulin-Dependent	1548	CYP2A6	1449296320
DB00331	metformin	C0011860	Diabetes Mellitus, Non-Insulin-Dependent	26960	NBEA	1449296326
DB00331	metformin	C0011860	Diabetes Mellitus, Non-Insulin-Dependent	26121	PRPF31	1449296332
DB00441	gemcitabine	C0007131	Non-Small Cell Lung Carcinoma	9429	ABCG2	1449565060
DB00441	gemcitabine	C0007131	Non-Small Cell Lung Carcinoma	55315	SLC29A3	1449565066
DB00563	methotrexate	C0003873	rheumatoid arthritis	5243	ABCB1	1.44917e+18
DB00563	methotrexate	C0003873	rheumatoid arthritis	1244	ABCC2	1449165169
DB01234	dexamethasone	C0026764	multiple myeloma	5243	ABCB1	1.44917e+27
DB00480	lenalidomide	C0026764	multiple myeloma	5243	ABCB1	1449170621
DB01238	aripiprazole	C0036341	schizophrenia	1565	CYP2D6	1449269856
DB01224	quetiapine	C0036341	schizophrenia	1565	CYP2D6	1449269856
DB01268	sunitinib	C0238198	gastrointestinal stromal tumors (GIST)	5447	POR	1449155302
DB00682	warfarin	C0027051	Myocardial Infarction	79001	VKORC1	655385392
DB00682	warfarin	C0034065	pulmonary embolism (PE)	79001	VKORC1	655385392
DB00682	warfarin	C0040038	Thromboembolism	79001	VKORC1	655385392
DB00682	warfarin	C0027051	Myocardial Infarction	8529	CYP4F2	655385400
DB00682	warfarin	C0040038	Thromboembolism	8529	CYP4F2	655385400
DB00335	atenolol-(+/-)	C0020538	Hypertensive disease	3949	LDLR	655385404
DB00563	methotrexate	C0003873	rheumatoid arthritis	4524	MTHFR	1.18475e+55
DB00563	methotrexate	C0003873	rheumatoid arthritis	8836	GGH	1.44796e+27
DB00363	clozapine	C0036341	schizophrenia	1813	DRD2	1.44471e+36
DB00334	olanzapine	C0036341	schizophrenia	1813	DRD2	1.4447e+56
DB00363	clozapine	C0036341	schizophrenia	3358	HTR2C	6.55385e+17
DB00334	olanzapine	C0036341	schizophrenia	3358	HTR2C	6.55385e+26
DB00734	risperidone	C0036341	schizophrenia	3358	HTR2C	6.55385e+17
DB00912	repaglinide	C0011860	Diabetes Mellitus, Non-Insulin-Dependent	6934	TCF7L2	655385763
DB00564	carbamazepine	C0014544	epilepsy	1244	ABCC2	1.185e+38
DB00776	oxcarbazepine	C0014544	epilepsy	1244	ABCC2	655385814
DB01229	paclitaxel	C1458155	Mammary Neoplasms	5243	ABCB1	6.55386e+17
DB01229	paclitaxel	C0919267	Ovarian Neoplasm	5243	ABCB1	655385856
DB00997	doxorubicin	C0024305	non-Hodgkin lymphoma (NHL)	1244	ABCC2	6.55386e+17
DB00997	doxorubicin	C0024305	non-Hodgkin lymphoma (NHL)	4363	ABCC1	655385981
DB00997	doxorubicin	C1458155	Mammary Neoplasms	873	CBR1	6.55386e+17
DB00997	doxorubicin	C1458155	Mammary Neoplasms	5243	ABCB1	6.55386e+17
DB00997	doxorubicin	C0023467	Leukemia, Myelocytic, Acute	5243	ABCB1	655386075
DB00997	doxorubicin	C0026764	multiple myeloma	5243	ABCB1	6.55386e+26
DB00445	epirubicin	C1458155	Mammary Neoplasms	5243	ABCB1	655386075
DB01177	idarubicin	C1458155	Mammary Neoplasms	5243	ABCB1	655386075
DB01248	docetaxel	C0007131	Non-Small Cell Lung Carcinoma	5290	PIK3CA	655386310
DB01248	docetaxel	C0007131	Non-Small Cell Lung Carcinoma	10549	PRDX4	655386315
DB01248	docetaxel	C0007131	Non-Small Cell Lung Carcinoma	2052	EPHX1	655386320
DB01248	docetaxel	C0007131	Non-Small Cell Lung Carcinoma	7518	XRCC4	655386324
DB00563	methotrexate	C0003873	rheumatoid arthritis	6573	SLC19A1	6.55386e+17
DB00715	paroxetine	C1269683	Major Depressive Disorder	133	ADM	655386447
DB00515	cisplatin	C0029463	osteosarcoma	7508	XPC	655386612
DB00515	cisplatin	C0039590	Testicular Neoplasms	7508	XPC	655386612
DB00515	cisplatin	C0005695	Bladder Neoplasm	7508	XPC	655386612
DB00515	cisplatin	C0014859	Esophageal Neoplasms	2068	ERCC2	655386616
DB00515	cisplatin	C0029463	osteosarcoma	2068	ERCC2	655386616
DB00515	cisplatin	C0919267	Ovarian Neoplasm	2068	ERCC2	655386616
DB00515	cisplatin	C1458155	Mammary Neoplasms	7157	TP53	655386635
DB00515	cisplatin	C0919267	Ovarian Neoplasm	7157	TP53	655386635
DB00515	cisplatin	C0038356	Stomach Neoplasms	7157	TP53	655386635
DB00531	cyclophosphamide	C0919267	Ovarian Neoplasm	7157	TP53	655386635
DB00544	5-fluorouracil	C0038356	Stomach Neoplasms	7157	TP53	655386635
DB01229	paclitaxel	C1458155	Mammary Neoplasms	7157	TP53	655386635
DB01229	paclitaxel	C0919267	Ovarian Neoplasm	7157	TP53	655386635
DB00515	cisplatin	C0014859	Esophageal Neoplasms	2067	ERCC1	6.55387e+17
DB00515	cisplatin	C0919267	Ovarian Neoplasm	2947	GSTM3	655386649
DB00531	cyclophosphamide	C0919267	Ovarian Neoplasm	2947	GSTM3	655386649
DB00515	cisplatin	C0919267	Ovarian Neoplasm	7515	XRCC1	655386657
DB00515	cisplatin	C0919267	Ovarian Neoplasm	2938	GSTA1	655386801
DB00531	cyclophosphamide	C0919267	Ovarian Neoplasm	2938	GSTA1	655386801
DB00215	citalopram	C1269683	Major Depressive Disorder	5054	SERPINE1	6.55387e+17
DB00472	fluoxetine	C1269683	Major Depressive Disorder	5054	SERPINE1	6.55387e+17
DB00630	alendronate	C0029401	Osteitis Deformans	7421	VDR	655386869
DB00630	alendronate	C0029456	osteoporosis	7421	VDR	655386869
DB00720	clodronic-acid	C0029456	osteoporosis	7421	VDR	655386869
DB01077	etidronic-acid	C0029401	Osteitis Deformans	7421	VDR	655386869
DB00481	raloxifene	C0029456	osteoporosis	7421	VDR	655386869
DB01077	etidronic-acid	C0029401	Osteitis Deformans	3553	IL1B	655386888
DB00884	risedronate	C0029401	Osteitis Deformans	3553	IL1B	655386888
DB01133	tiludronate	C0029401	Osteitis Deformans	3553	IL1B	655386888
DB01001	albuterol	C0004096	asthma	1395	CRHR2	6.55385e+26
DB00563	methotrexate	C0003873	rheumatoid arthritis	135	ADORA2A	6.3788e+44
DB00531	cyclophosphamide	C1458155	Mammary Neoplasms	1576	CYP3A4	655386995
DB00531	cyclophosphamide	C1458155	Mammary Neoplasms	10257	ABCC4	6.55387e+17
DB00531	cyclophosphamide	C1458155	Mammary Neoplasms	4846	NOS3	6.55387e+17
DB00997	doxorubicin	C1458155	Mammary Neoplasms	4846	NOS3	6.55387e+17
DB00544	5-fluorouracil	C1458155	Mammary Neoplasms	4846	NOS3	6.55387e+17
DB00563	methotrexate	C1458155	Mammary Neoplasms	4846	NOS3	6.55387e+17
DB00987	cytarabine	C0023418	Leukemia	978	CDA	655387023
DB00987	cytarabine	C0024299	Lymphoma	978	CDA	655387023
DB00987	cytarabine	C0023467	Leukemia, Myelocytic, Acute	978	CDA	655387027
DB00734	risperidone	C0004352	Autistic Disorder	1814	DRD3	655387221
DB00734	risperidone	C0004352	Autistic Disorder	5243	ABCB1	655387229
DB00734	risperidone	C0004352	Autistic Disorder	3356	HTR2A	655387237
DB00734	risperidone	C0036341	schizophrenia	1813	DRD2	1.4447e+37
DB00563	methotrexate	C0003873	rheumatoid arthritis	7298	TYMS	6.55388e+17
DB00563	methotrexate	C0003873	rheumatoid arthritis	2356	FPGS	655387825
DB00734	risperidone	C0005586	bipolar disorder	1814	DRD3	655387876
DB00734	risperidone	C0036341	schizophrenia	1814	DRD3	655387876
DB01238	aripiprazole	C0036341	schizophrenia	1813	DRD2	1.44691e+18
DB00477	chlorpromazine	C0036341	schizophrenia	1813	DRD2	655388510
DB00563	methotrexate	C0006413	Burkitt's lymphoma	4524	MTHFR	699639332
DB00563	methotrexate	C0024305	non-Hodgkin lymphoma (NHL)	4524	MTHFR	699639332
DB00370	mirtazapine	C1269683	Major Depressive Disorder	121278	TPH2	699642190
DB00285	venlafaxine	C1269683	Major Depressive Disorder	121278	TPH2	699642190
DB00544	5-fluorouracil	C0034885	Rectal Neoplasms	2950	GSTP1	769171387
DB00215	citalopram	C1269683	Major Depressive Disorder	2932	GSK3B	769171582
DB00472	fluoxetine	C1269683	Major Depressive Disorder	2932	GSK3B	769171582
DB00564	carbamazepine	C0014544	epilepsy	3305	HSPA1L	613977037
DB00252	phenytoin	C0014544	epilepsy	6323	SCN1A	613978937
DB01136	carvedilol	C0018801	Heart Failure	154	ADRB2	613979021
DB01104	sertraline	C0011581	Depressive disorder	5243	ABCB1	619523414
DB00472	fluoxetine	C1269683	Major Depressive Disorder	6532	SLC6A4	1.18499e+28
DB00993	azathioprine	C0024141	Lupus Erythematosus, Systemic	3704	ITPA	637879637
DB00682	warfarin	C0004238	atrial fibrillation (AF)	1559	CYP2C9	1.44767e+45
DB00682	warfarin	C0034065	pulmonary embolism (PE)	1559	CYP2C9	6.3788e+35
DB00215	citalopram	C0011581	Depressive disorder	3356	HTR2A	1.44471e+18
DB00790	perindopril	C1956346	coronary artery disease (CAD)	623	BDKRB1	652472012
DB00790	perindopril	C1956346	coronary artery disease (CAD)	185	AGTR1	6.5251e+17
DB00997	doxorubicin	C1458155	Mammary Neoplasms	874	CBR3	652882846
DB00758	clopidogrel	C0040053	thrombosis	1557	CYP2C19	655384520
DB00363	clozapine	C0036341	schizophrenia	84062	DTNBP1	655384529
DB00531	cyclophosphamide	C1458155	Mammary Neoplasms	6648	SOD2	655384534
DB00091	cyclosporine	C0026896	myasthenia gravis	5243	ABCB1	655384546
DB01095	fluvastatin	C0020443	hypercholesterolemia	10599	SLCO1B1	1.18475e+18
DB00282	pamidronate	C0026764	multiple myeloma	1558	CYP2C8	655384597
DB00399	zoledronic-acid	C0026764	multiple myeloma	1558	CYP2C8	655384597
DB00734	risperidone	C0036341	schizophrenia	5999	RGS4	6.55385e+26
DB00334	olanzapine	C0036341	schizophrenia	5999	RGS4	6.55385e+17
DB00850	perphenazine	C0036341	schizophrenia	5999	RGS4	6.55385e+17
DB01224	quetiapine	C0036341	schizophrenia	5999	RGS4	655384607
DB00246	ziprasidone	C0036341	schizophrenia	5999	RGS4	655384607
DB00073	Rituximab	C0079731	B-Cell Lymphomas	2214	FCGR3A	655384674
DB00073	Rituximab	C0024305	non-Hodgkin lymphoma (NHL)	2214	FCGR3A	655384674
DB00203	sildenafil	C0242350	erectile dysfunction	1636	ACE	655384694
DB00285	venlafaxine	C1269683	Major Depressive Disorder	1565	CYP2D6	1.44798e+27
DB00381	amlodipine	C0038454	stroke	4878	NPPA	655384767
DB00715	paroxetine	C0011581	Depressive disorder	3350	HTR1A	655384772
DB01104	sertraline	C0011581	Depressive disorder	3350	HTR1A	655384772
DB00051	Adalimumab	C0003872	psoriatic arthritis	7124	TNF	655384799
DB00051	Adalimumab	C0003873	rheumatoid arthritis	7124	TNF	655384799
DB00051	Adalimumab	C0010346	Crohn's disease	7124	TNF	655384799
DB00051	Adalimumab	C0038013	ankylosing spondylitis	7124	TNF	655384799
DB00005	Etanercept	C0003872	psoriatic arthritis	7124	TNF	655384799
DB00005	Etanercept	C0003873	rheumatoid arthritis	7124	TNF	655384799
DB00005	Etanercept	C0038013	ankylosing spondylitis	7124	TNF	655384799
DB00065	Infliximab	C0003872	psoriatic arthritis	7124	TNF	655384799
DB00331	metformin	C0011849	diabetes mellitus	6580	SLC22A1	655384809
DB00540	nortriptyline	C0011581	Depressive disorder	5243	ABCB1	655384846
DB00448	lansoprazole	C0017168	gastroesophageal reflux disease (GERD)	5243	ABCB1	655384850
DB00502	haloperidol	C0036341	schizophrenia	84062	DTNBP1	655384866
DB01097	leflunomide	C0003873	rheumatoid arthritis	1544	CYP1A2	655384902
DB01097	leflunomide	C0003873	rheumatoid arthritis	1723	DHODH	655384906
DB00471	montelukast	C0004096	asthma	240	ALOX5	655384930
DB00471	montelukast	C0004096	asthma	4048	LTA4H	655384934
DB00471	montelukast	C0004096	asthma	4056	LTC4S	655384938
DB00334	olanzapine	C0036341	schizophrenia	2784	GNB3	655384942
DB00334	olanzapine	C0036341	schizophrenia	3356	HTR2A	1.44795e+18
DB00334	olanzapine	C0036341	schizophrenia	155	ADRB3	655384958
DB00334	olanzapine	C0036341	schizophrenia	1814	DRD3	655384962
DB00334	olanzapine	C0036341	schizophrenia	3952	LEP	655384983
DB01115	nifedipine	C0020538	Hypertensive disease	8170	SLC14A2	6.55385e+17
DB00413	pramipexole	C0030567	Parkinson's Disease	1814	DRD3	655385037
DB00734	risperidone	C0036341	schizophrenia	207	AKT1	6.55385e+17
DB00734	risperidone	C0036341	schizophrenia	1312	COMT	6.55385e+17
DB00734	risperidone	C0036341	schizophrenia	2913	GRM3	655385077
DB00412	Rosiglitazone	C0011860	Diabetes Mellitus, Non-Insulin-Dependent	23175	LPIN1	655385097
DB01001	albuterol	C0004096	asthma	154	ADRB2	655385102
DB00203	sildenafil	C0242350	erectile dysfunction	2784	GNB3	655385125
DB00912	repaglinide	C0011860	Diabetes Mellitus, Non-Insulin-Dependent	3767	KCNJ11	655385139
DB00471	montelukast	C0004096	asthma	4363	ABCC1	655385178
DB00471	montelukast	C0004096	asthma	11309	SLCO2B1	655385195
DB00295	Morphine	C0030193	Pain	1312	COMT	655385205
DB00193	tramadol	C0030193	Pain	1312	COMT	655385205
DB00563	methotrexate	C0033860	psoriasis	4363	ABCC1	6.55385e+35
DB00563	methotrexate	C0003873	rheumatoid arthritis	4363	ABCC1	1.44484e+28
DB00563	methotrexate	C0033860	psoriasis	9429	ABCG2	6.55385e+17
DB00264	metoprolol	C0020538	Hypertensive disease	153	ADRB1	655385295
DB00563	methotrexate	C0003873	rheumatoid arthritis	471	ATIC	1.18475e+37
DB00563	methotrexate	C0003873	rheumatoid arthritis	494514	TYMSOS	6.55385e+17
DB01029	irbesartan	C0020538	Hypertensive disease	338	APOB	655385369
DB01202	levetiracetam	C0014544	epilepsy	3105	HLA-A	1449713004
DB00813	Fentanyl	C0030193	Pain	1577	CYP3A5	1.44971e+19
DB01006	letrozole	C1458155	Mammary Neoplasms	1548	CYP2A6	1449716951
DB00563	methotrexate	C0003873	rheumatoid arthritis	6470	SHMT1	981238348
DB00515	cisplatin	C0919267	Ovarian Neoplasm	2950	GSTP1	981237950
DB00531	cyclophosphamide	C0919267	Ovarian Neoplasm	2950	GSTP1	981237950
DB01229	paclitaxel	C0007131	Non-Small Cell Lung Carcinoma	1826	DSCAM	827847725
DB01097	leflunomide	C0003873	rheumatoid arthritis	2099	ESR1	1.44798e+18
DB00335	atenolol-(+/-)	C0020538	Hypertensive disease	775	CACNA1C	827863928
DB00661	verapamil	C0020538	Hypertensive disease	775	CACNA1C	827863928
DB00762	irinotecan	C0007131	Non-Small Cell Lung Carcinoma	7329	UBE2I	827847768
DB00997	doxorubicin	C1458155	Mammary Neoplasms	10257	ABCC4	827848548
DB00544	5-fluorouracil	C1458155	Mammary Neoplasms	10257	ABCC4	827848548
DB00034	Interferon Alfa-2a	C0524910	Hepatitis C, Chronic	3620	IDO1	827847751
DB00022	Peginterferon alfa-2b	C0524910	Hepatitis C, Chronic	3620	IDO1	827847751
DB00758	clopidogrel	C0948089	acute coronary syndrome (ACS)	64805		981201864
DB01101	capecitabine	C0009404	Colorectal Neoplasms	7298	TYMS	981188329
DB00544	5-fluorouracil	C0030297	Pancreatic Neoplasm	7298	TYMS	1.44799e+18
DB00544	5-fluorouracil	C0034885	Rectal Neoplasms	7298	TYMS	981188329
DB00313	Valproic Acid	C0014544	epilepsy	54575	UGT1A10	1.449e+27
DB00999	hydrochlorothiazide	C0020538	Hypertensive disease	8089	YEATS4	981202103
DB00441	gemcitabine	C0007131	Non-Small Cell Lung Carcinoma	978	CDA	981188379
DB00758	clopidogrel	C0040053	thrombosis	5444	PON1	981202068
DB00531	cyclophosphamide	C1458155	Mammary Neoplasms	1557	CYP2C19	981202551
DB00997	doxorubicin	C1458155	Mammary Neoplasms	1557	CYP2C19	981202551
DB00563	methotrexate	C0023418	Leukemia	4524	MTHFR	978608464
DB00422	methylphenidate	C1263846	attention-deficit/hyperactivity disorder (ADHD)	1066	CES1	981202090
DB00999	hydrochlorothiazide	C0020538	Hypertensive disease	118	ADD1	981202714
DB00563	methotrexate	C0033860	psoriasis	494514	TYMSOS	981188336
DB00704	naltrexone	C0001973	Alcoholic Intoxication, Chronic	4988	OPRM1	981204695
DB00105		C0524910	Hepatitis C, Chronic	3704	ITPA	981237907
DB00811	ribavirin	C0524910	Hepatitis C, Chronic	3704	ITPA	1.44691e+28
DB00331	metformin	C0011860	Diabetes Mellitus, Non-Insulin-Dependent	160140	C11orf65	981237900
DB00530	erlotinib	C0007131	Non-Small Cell Lung Carcinoma	1956	EGFR	9.81475e+26
DB00317	gefitinib	C0007131	Non-Small Cell Lung Carcinoma	1956	EGFR	1.44796e+45
DB01229	paclitaxel	C0007131	Non-Small Cell Lung Carcinoma	1956	EGFR	9.81476e+17
DB01248	docetaxel	C0007131	Non-Small Cell Lung Carcinoma	1956	EGFR	981475880
DB00441	gemcitabine	C0007131	Non-Small Cell Lung Carcinoma	1956	EGFR	981475880
DB00564	carbamazepine	C0014544	epilepsy	5243	ABCB1	1.4447e+67
DB00563	methotrexate	C0003873	rheumatoid arthritis	3135	HLA-G	981203602
DB00515	cisplatin	C0029463	osteosarcoma	4548	MTR	981237713
DB00563	methotrexate	C0029463	osteosarcoma	4548	MTR	981237713
DB00331	metformin	C0011860	Diabetes Mellitus, Non-Insulin-Dependent	3767	KCNJ11	981238910
DB00695	furosemide	C0023890	hepatic cirrhosis	118	ADD1	981202806
DB00421	spironolactone	C0023890	hepatic cirrhosis	118	ADD1	981202806
DB00515	cisplatin	C0014859	Esophageal Neoplasms	5243	ABCB1	981204403
DB00363	clozapine	C0036341	schizophrenia	1814	DRD3	981203578
DB00252	phenytoin	C0014544	epilepsy	5243	ABCB1	1.4447e+18
DB00758	clopidogrel	C0948089	acute coronary syndrome (ACS)	5243	ABCB1	981204361
DB00758	clopidogrel	C0027051	Myocardial Infarction	5243	ABCB1	981204361
DB00544	5-fluorouracil	C0009375	Colonic Neoplasms	7515	XRCC1	981345277
DB00544	5-fluorouracil	C0034885	Rectal Neoplasms	7515	XRCC1	981345277
DB00531	cyclophosphamide	C0919267	Ovarian Neoplasm	7515	XRCC1	981345285
DB01098	rosuvastatin	C0020443	hypercholesterolemia	10599	SLCO1B1	981345350
DB00531	cyclophosphamide	C1458155	Mammary Neoplasms	2950	GSTP1	981238323
DB00445	epirubicin	C1458155	Mammary Neoplasms	2950	GSTP1	981238323
DB00758	clopidogrel	C0948089	acute coronary syndrome (ACS)	1066	CES1	1449004210
DB00349	clobazam	C0014544	epilepsy	6323	SCN1A	1449004229
DB00593	ethosuximide	C0014544	epilepsy	6323	SCN1A	1449004229
DB00555	lamotrigine	C0014544	epilepsy	6323	SCN1A	1449004229
DB01202	levetiracetam	C0014544	epilepsy	6323	SCN1A	1449004229
DB00313	Valproic Acid	C0014544	epilepsy	6323	SCN1A	1449004229
DB00776	oxcarbazepine	C0014544	epilepsy	5243	ABCB1	1449004567
DB00544	5-fluorouracil	C0038356	Stomach Neoplasms	153339	TMEM167A	1449140273
DB01356	Lithium	C0005586	bipolar disorder	2053	EPHX2	1449144310
DB01356	Lithium	C0005586	bipolar disorder	57476	GRAMD1B	1449144316
DB01356	Lithium	C0005586	bipolar disorder	51252	FAM178B	1449144340
DB01356	Lithium	C0005586	bipolar disorder	91752	ZNF804A	1449144346
DB01356	Lithium	C0005586	bipolar disorder	107	ADCY1	1449144376
DB01356	Lithium	C0005586	bipolar disorder	283635	FAM177A1	1449144382
DB00544	5-fluorouracil	C0038356	Stomach Neoplasms	2067	ERCC1	1449144396
DB01177	idarubicin	C0023467	Leukemia, Myelocytic, Acute	4689	NCF4	1449164603
DB01177	idarubicin	C0023467	Leukemia, Myelocytic, Acute	5880	RAC2	1449164609
DB00619	imatinib	C0238198	gastrointestinal stromal tumors (GIST)	6580	SLC22A1	1449164752
DB00563	methotrexate	C0003873	rheumatoid arthritis	9429	ABCG2	1449165034
DB00441	gemcitabine	C0007131	Non-Small Cell Lung Carcinoma	5430	POLR2A	1449565072
DB00946	phenprocoumon	C0004238	atrial fibrillation (AF)	79001	VKORC1	1449269910
DB00682	warfarin	C0004238	atrial fibrillation (AF)	79001	VKORC1	1449269910
DB00531	cyclophosphamide	C1458155	Mammary Neoplasms	874	CBR3	1.44927e+19
DB00445	epirubicin	C1458155	Mammary Neoplasms	874	CBR3	1.44927e+19
DB00544	5-fluorouracil	C1458155	Mammary Neoplasms	874	CBR3	1.44927e+19
DB00880	chlorothiazide	C0020538	Hypertensive disease	3158	HMGCS2	1449189236
DB00999	hydrochlorothiazide	C0020538	Hypertensive disease	3158	HMGCS2	1449189236
DB00531	cyclophosphamide	C1458155	Mammary Neoplasms	3667	IRS1	1449270865
DB00445	epirubicin	C1458155	Mammary Neoplasms	3667	IRS1	1449270865
DB00544	5-fluorouracil	C1458155	Mammary Neoplasms	3667	IRS1	1449270865
DB00531	cyclophosphamide	C1458155	Mammary Neoplasms	26354	GNL3	1449270871
DB00445	epirubicin	C1458155	Mammary Neoplasms	26354	GNL3	1449270871
DB00544	5-fluorouracil	C1458155	Mammary Neoplasms	26354	GNL3	1449270871
DB00531	cyclophosphamide	C1458155	Mammary Neoplasms	3161	HMMR	1.44927e+29
DB00445	epirubicin	C1458155	Mammary Neoplasms	3161	HMMR	1.44927e+29
DB00544	5-fluorouracil	C1458155	Mammary Neoplasms	3161	HMMR	1.44927e+29
DB00531	cyclophosphamide	C1458155	Mammary Neoplasms	5528	PPP2R5D	1449270895
DB00445	epirubicin	C1458155	Mammary Neoplasms	5528	PPP2R5D	1449270895
DB00544	5-fluorouracil	C1458155	Mammary Neoplasms	5528	PPP2R5D	1449270895
DB00531	cyclophosphamide	C1458155	Mammary Neoplasms	64065	PERP	1.44927e+39
DB00445	epirubicin	C1458155	Mammary Neoplasms	64065	PERP	1.44927e+39
DB00544	5-fluorouracil	C1458155	Mammary Neoplasms	64065	PERP	1.44927e+39
DB00531	cyclophosphamide	C1458155	Mammary Neoplasms	1558	CYP2C8	1449270937
DB00445	epirubicin	C1458155	Mammary Neoplasms	1558	CYP2C8	1449270937
DB00544	5-fluorouracil	C1458155	Mammary Neoplasms	1558	CYP2C8	1449270937
DB00531	cyclophosphamide	C1458155	Mammary Neoplasms	63970	TP53AIP1	1449270943
DB00445	epirubicin	C1458155	Mammary Neoplasms	63970	TP53AIP1	1449270943
DB00544	5-fluorouracil	C1458155	Mammary Neoplasms	63970	TP53AIP1	1449270943
DB00531	cyclophosphamide	C1458155	Mammary Neoplasms	4842	NOS1	1449270949
DB00445	epirubicin	C1458155	Mammary Neoplasms	4842	NOS1	1449270949
DB00544	5-fluorouracil	C1458155	Mammary Neoplasms	4842	NOS1	1449270949
DB00531	cyclophosphamide	C1458155	Mammary Neoplasms	2308	FOXO1	1449270955
DB00445	epirubicin	C1458155	Mammary Neoplasms	2308	FOXO1	1449270955
DB00544	5-fluorouracil	C1458155	Mammary Neoplasms	2308	FOXO1	1449270955
DB00531	cyclophosphamide	C1458155	Mammary Neoplasms	7153	TOP2A	1449270973
DB00445	epirubicin	C1458155	Mammary Neoplasms	7153	TOP2A	1449270973
DB00544	5-fluorouracil	C1458155	Mammary Neoplasms	7153	TOP2A	1449270973
DB00531	cyclophosphamide	C1458155	Mammary Neoplasms	3643	INSR	1.44927e+19
DB00445	epirubicin	C1458155	Mammary Neoplasms	3643	INSR	1.44927e+19
DB00544	5-fluorouracil	C1458155	Mammary Neoplasms	3643	INSR	1.44927e+19
DB01016	glyburide	C0011849	diabetes mellitus	3767	KCNJ11	1449564951
DB01120	gliclazide	C0011849	diabetes mellitus	3767	KCNJ11	1449564951
DB00222	glimepiride	C0011849	diabetes mellitus	3767	KCNJ11	1449564951
DB01067	glipizide	C0011849	diabetes mellitus	3767	KCNJ11	1449564951
DB01251	gliquidone	C0011849	diabetes mellitus	3767	KCNJ11	1449564951
DB00843	donepezil	C0002395	Alzheimer's disease	590	BCHE	1449564963
DB00476	duloxetine	C1269683	Major Depressive Disorder	9378	NRXN1	1449168065
DB00531	cyclophosphamide	C1458155	Mammary Neoplasms	9978	RBX1	1449271393
DB00445	epirubicin	C1458155	Mammary Neoplasms	9978	RBX1	1449271393
DB00544	5-fluorouracil	C1458155	Mammary Neoplasms	9978	RBX1	1449271393
DB00776	oxcarbazepine	C0014544	epilepsy	7364	UGT2B7	1449004548
DB01076	atorvastatin	C0020443	hypercholesterolemia	1244	ABCC2	1449169795
DB00531	cyclophosphamide	C1458155	Mammary Neoplasms	216	ALDH1A1	1449577050
DB00997	doxorubicin	C1458155	Mammary Neoplasms	216	ALDH1A1	1449577050
DB01609	deferasirox	C0005283	beta Thalassemia	1591	CYP24A1	1.44916e+29
DB00889	granisetron	C0027497	nausea	2067	ERCC1	1449170460
DB00889	granisetron	C0042963	vomiting	2067	ERCC1	1449170460
DB00377	palonosetron	C0027497	nausea	2067	ERCC1	1449170460
DB00377	palonosetron	C0042963	vomiting	2067	ERCC1	1449170460
DB00544	5-fluorouracil	C0038356	Stomach Neoplasms	7518	XRCC4	1449140279
DB01222	budesonide	C0004096	asthma	1394	CRHR1	827864250
DB00588	fluticasone propionate	C0004096	asthma	1394	CRHR1	827864250
DB00620	triamcinolone	C0004096	asthma	1394	CRHR1	827864250
DB00264	metoprolol	C0020538	Hypertensive disease	2868	GRK4	827864159
DB01222	budesonide	C0004096	asthma	113263	GLCCI1	827863843
DB00180	flunisolide	C0004096	asthma	113263	GLCCI1	827863843
DB00588	fluticasone propionate	C0004096	asthma	113263	GLCCI1	827863843
DB00716	nedocromil	C0004096	asthma	113263	GLCCI1	827863843
DB00620	triamcinolone	C0004096	asthma	113263	GLCCI1	827863843
DB00999	hydrochlorothiazide	C0020538	Hypertensive disease	51497	NELFCD	1449310001
DB00813	Fentanyl	C0030193	Pain	5243	ABCB1	1.4447e+29
DB06288	amisulpride	C0005586	bipolar disorder	9135	RABEP1	1449005382
DB01238	aripiprazole	C0005586	bipolar disorder	9135	RABEP1	1449005382
DB01356	Lithium	C0005586	bipolar disorder	9135	RABEP1	1449005382
DB00334	olanzapine	C0005586	bipolar disorder	9135	RABEP1	1449005382
DB01267	paliperidone	C0033975	Psychotic Disorders	9135	RABEP1	1449005382
DB01224	quetiapine	C0005586	bipolar disorder	9135	RABEP1	1449005382
DB00734	risperidone	C0005586	bipolar disorder	9135	RABEP1	1449005382
DB00051	Adalimumab	C0003873	rheumatoid arthritis	2212	FCGR2A	1184169936
DB00065	Infliximab	C0003873	rheumatoid arthritis	2212	FCGR2A	1184169936
DB00005	Etanercept	C0003873	rheumatoid arthritis	8832	CD84	1183704404
DB00203	sildenafil	C0242350	erectile dysfunction	7422	VEGFA	1183704316
DB00515	cisplatin	C0919267	Ovarian Neoplasm	81539	SLC38A1	1184348731
DB00531	cyclophosphamide	C0919267	Ovarian Neoplasm	81539	SLC38A1	1184348731
DB00715	paroxetine	C1269683	Major Depressive Disorder	6532	SLC6A4	1.18414e+19
DB05521	telaprevir	C0524910	Hepatitis C, Chronic	282617	IFNL3	1.18389e+19
DB00584	enalapril	C0020538	Hypertensive disease	4306		1184233161
DB00515	cisplatin	C0919267	Ovarian Neoplasm	126	ADH1C	1184348713
DB00531	cyclophosphamide	C0919267	Ovarian Neoplasm	126	ADH1C	1184348713
DB00515	cisplatin	C0919267	Ovarian Neoplasm	7172	TPMT	1184348718
DB00531	cyclophosphamide	C0919267	Ovarian Neoplasm	7172	TPMT	1184348718
DB00515	cisplatin	C0919267	Ovarian Neoplasm	3980	LIG3	1184348774
DB00531	cyclophosphamide	C0919267	Ovarian Neoplasm	3980	LIG3	1184348774
DB00363	clozapine	C0036341	schizophrenia	2641	GCG	1184348859
DB00334	olanzapine	C0036341	schizophrenia	2641	GCG	1184348859
DB00363	clozapine	C0036341	schizophrenia	2740	GLP1R	1184348872
DB00334	olanzapine	C0036341	schizophrenia	2740	GLP1R	1184348872
DB00843	donepezil	C0002395	Alzheimer's disease	1565	CYP2D6	1184511154
DB00515	cisplatin	C0919267	Ovarian Neoplasm	4595	MUTYH	1184348703
DB00531	cyclophosphamide	C0919267	Ovarian Neoplasm	4595	MUTYH	1184348703
DB00515	cisplatin	C0919267	Ovarian Neoplasm	2052	EPHX1	1184348708
DB00531	cyclophosphamide	C0919267	Ovarian Neoplasm	2052	EPHX1	1184348708
DB00762	irinotecan	C0007131	Non-Small Cell Lung Carcinoma	10512	SEMA3C	1183704248
DB00987	cytarabine	C0023467	Leukemia, Myelocytic, Acute	1633	DCK	1.18447e+19
DB01177	idarubicin	C0023467	Leukemia, Myelocytic, Acute	1633	DCK	1.18447e+19
DB01275	hydralazine	C0020538	Hypertensive disease	81539	SLC38A1	1184233166
DB01175	escitalopram	C1269683	Major Depressive Disorder	653	BMP5	1184513736
DB00993	azathioprine	C0024141	Lupus Erythematosus, Systemic	7172	TPMT	1184653758
DB01229	paclitaxel	C1458155	Mammary Neoplasms	2030	SLC29A1	1184472708
DB00990	exemestane	C1458155	Mammary Neoplasms	1588	CYP19A1	1.18386e+39
DB00515	cisplatin	C0919267	Ovarian Neoplasm	5893	RAD52	1184348736
DB00531	cyclophosphamide	C0919267	Ovarian Neoplasm	5893	RAD52	1184348736
DB00295	Morphine	C0030193	Pain	5243	ABCB1	1.18413e+29
DB00422	methylphenidate	C1263846	attention-deficit/hyperactivity disorder (ADHD)	150	ADRA2A	1183703019
DB00619	imatinib	C0238198	gastrointestinal stromal tumors (GIST)	1956	EGFR	1449164763
DB00619	imatinib	C0238198	gastrointestinal stromal tumors (GIST)	5243	ABCB1	1449164769
DB00295	Morphine	C0030193	Pain	4986	OPRK1	1449182358
DB00564	carbamazepine	C0014544	epilepsy	1576	CYP3A4	1.4454e+19
DB00531	cyclophosphamide	C0919267	Ovarian Neoplasm	4846	NOS3	1445737062
DB00997	doxorubicin	C0919267	Ovarian Neoplasm	4846	NOS3	1445737062
DB00544	5-fluorouracil	C0038356	Stomach Neoplasms	4846	NOS3	1445737062
DB00563	methotrexate	C0038356	Stomach Neoplasms	4846	NOS3	1445737062
DB00363	clozapine	C0036341	schizophrenia	56144	PCDHA4	1.18369e+19
DB00334	olanzapine	C0036341	schizophrenia	56144	PCDHA4	1.18369e+19
DB00734	risperidone	C0036341	schizophrenia	56144	PCDHA4	1.18369e+19
DB01268	sunitinib	C0007134	renal cell carcinoma (RCC)	2324	FLT4	1.4447e+19
DB00999	hydrochlorothiazide	C0020538	Hypertensive disease	6934	TCF7L2	1.4447e+29
DB00544	5-fluorouracil	C0038356	Stomach Neoplasms	5444	PON1	1445722592
DB00363	clozapine	C0036341	schizophrenia	4915	NTRK2	1.4447e+19
DB00363	clozapine	C0036341	schizophrenia	2289	FKBP5	1444700382
DB00203	sildenafil	C0242350	erectile dysfunction	4846	NOS3	1444701024
DB00215	citalopram	C1269683	Major Depressive Disorder	6095	RORA	1444705166
DB00619	imatinib	C0023473	chronic myeloid leukemia (CML)	5243	ABCB1	1.44461e+19
DB00642	pemetrexed	C0025500	mesothelioma	7298	TYMS	1445401218
DB00215	citalopram	C1269683	Major Depressive Disorder	89932	PAPLN	1444700740
DB00564	carbamazepine	C0014544	epilepsy	3172	HNF4A	1444703250
DB00758	clopidogrel	C0948089	acute coronary syndrome (ACS)	8529	CYP4F2	1444703346
DB00715	paroxetine	C1269683	Major Depressive Disorder	2668	GDNF	1.4447e+19
DB00563	methotrexate	C0006413	Burkitt's lymphoma	1244	ABCC2	1444703619
DB00641	simvastatin	C0010068	coronary heart disease	10599	SLCO1B1	1444703869
DB01235	levodopa	C0030567	Parkinson's Disease	6531	SLC6A3	1444703906
DB00704	naltrexone	C0001973	Alcoholic Intoxication, Chronic	1621	DBH	1445400917
DB00519	trandolapril	C0020538	Hypertensive disease	5789	PTPRD	1446902927
DB00661	verapamil	C0020538	Hypertensive disease	5789	PTPRD	1446902927
DB00022	Peginterferon alfa-2b	C0524910	Hepatitis C, Chronic	3704	ITPA	1.44691e+19
DB01101	capecitabine	C0009404	Colorectal Neoplasms	5243	ABCB1	1.44691e+19
DB00694	daunorubicin	C0023467	Leukemia, Myelocytic, Acute	4846	NOS3	1445400873
DB00363	clozapine	C0036341	schizophrenia	1312	COMT	1445402111
DB01248	docetaxel	C1458155	Mammary Neoplasms	7422	VEGFA	1.44467e+49
DB01235	levodopa	C0030567	Parkinson's Disease	9456	HOMER1	1444680131
DB00682	warfarin	C0004238	atrial fibrillation (AF)	2677	GGCX	1444680138
DB00555	lamotrigine	C0014544	epilepsy	3106	HLA-B	1447676595
DB00389	carbimazole	C0018213	Grave's disease	3106	HLA-B	1447521350
DB00763	methimazole	C0018213	Grave's disease	3106	HLA-B	1447521350
DB00550	propylthiouracil	C0018213	Grave's disease	3106	HLA-B	1447521350
DB00334	olanzapine	C0036341	schizophrenia	627	BDNF	1446896644
DB00471	montelukast	C0004096	asthma	4300	MLLT3	1446897520
DB01217	anastrozole	C1458155	Mammary Neoplasms	4982	TNFRSF11B	1446897533
DB01006	letrozole	C1458155	Mammary Neoplasms	4982	TNFRSF11B	1446897533
DB01217	anastrozole	C1458155	Mammary Neoplasms	8600		1446897540
DB01006	letrozole	C1458155	Mammary Neoplasms	8600		1446897540
DB01268	sunitinib	C0007134	renal cell carcinoma (RCC)	5243	ABCB1	1.4454e+59
DB01576	dextroamphetamine	C1263846	attention-deficit/hyperactivity disorder (ADHD)	1812	DRD1	1444608238
DB00422	methylphenidate	C1263846	attention-deficit/hyperactivity disorder (ADHD)	1812	DRD1	1444608238
DB00363	clozapine	C0036341	schizophrenia	1544	CYP1A2	1444608250
DB01101	capecitabine	C0009404	Colorectal Neoplasms	9429	ABCG2	1444686803
DB00795	sulfasalazine	C0003873	rheumatoid arthritis	9429	ABCG2	1444686824
DB00715	paroxetine	C1269683	Major Depressive Disorder	161357	MDGA2	1444700688
DB00619	imatinib	C0023473	chronic myeloid leukemia (CML)	6579	SLCO1A2	1444704943
DB00563	methotrexate	C0003873	rheumatoid arthritis	55867	SLC22A11	1444843382
DB01006	letrozole	C1458155	Mammary Neoplasms	1588	CYP19A1	1.44768e+109
DB00363	clozapine	C0036341	schizophrenia	23216	TBC1D1	1444607730
DB00334	olanzapine	C0036341	schizophrenia	23216	TBC1D1	1444607730
DB00715	paroxetine	C1269683	Major Depressive Disorder	3356	HTR2A	1.4447e+19
DB00987	cytarabine	C0023467	Leukemia, Myelocytic, Acute	51251	NT5C3A	1444703936
DB01177	idarubicin	C0023467	Leukemia, Myelocytic, Acute	51251	NT5C3A	1444703936
DB00335	atenolol-(+/-)	C0020538	Hypertensive disease	2868	GRK4	1444704784
DB00661	verapamil	C0020538	Hypertensive disease	2868	GRK4	1444704784
DB00951	Isoniazid	C0041296	tuberculosis	6774	STAT3	1446900185
DB00339	pyrazinamide	C0041296	tuberculosis	6774	STAT3	1446900185
DB01045	rifampin	C0041296	tuberculosis	6774	STAT3	1446900185
DB01082	streptomycin	C0041296	tuberculosis	6774	STAT3	1446900185
DB00334	olanzapine	C0036341	schizophrenia	3552	IL1A	1444706854
DB00334	olanzapine	C0036341	schizophrenia	1103	CHAT	1.44471e+19
DB00363	clozapine	C0036341	schizophrenia	4524	MTHFR	1445400939
DB00334	olanzapine	C0036341	schizophrenia	4524	MTHFR	1445400939
DB01101	capecitabine	C0009404	Colorectal Neoplasms	3135	HLA-G	1.44768e+29
DB00008	Peginterferon alfa-2a	C0524910	Hepatitis C, Chronic	3627	CXCL10	1446904283
DB00022	Peginterferon alfa-2b	C0524910	Hepatitis C, Chronic	3627	CXCL10	1446904283
DB01609	deferasirox	C0005283	beta Thalassemia	1244	ABCC2	1.44467e+29
DB01609	deferasirox	C0005283	beta Thalassemia	54658	UGT1A1	1.4469e+19
DB01016	glyburide	C0011860	Diabetes Mellitus, Non-Insulin-Dependent	6338		1446906399
DB00215	citalopram	C0011581	Depressive disorder	121278	TPH2	1444704081
DB00068	Interferon beta-1b	C0026769	multiple sclerosis	965	CD58	1445402209
DB00675	tamoxifen	C1458155	Mammary Neoplasms	1557	CYP2C19	1447813554
DB00398	sorafenib	C0007134	renal cell carcinoma (RCC)	7422	VEGFA	1.44781e+19
DB01006	letrozole	C1458155	Mammary Neoplasms	2100	ESR2	1447813855
DB00544	5-fluorouracil	C0009375	Colonic Neoplasms	4524	MTHFR	1447813969
DB00967	desloratadine	C0042109	urticaria	2205	FCER1A	1447814482
DB00544	5-fluorouracil	C0009375	Colonic Neoplasms	6401	SELE	1447814450
DB00335	atenolol-(+/-)	C0020538	Hypertensive disease	83447	SLC25A31	1447814391
DB00999	hydrochlorothiazide	C0020538	Hypertensive disease	83447	SLC25A31	1447814391
DB00264	metoprolol	C0020538	Hypertensive disease	83447	SLC25A31	1447814391
DB00990	exemestane	C1458155	Mammary Neoplasms	2099	ESR1	1.44781e+19
DB01006	letrozole	C1458155	Mammary Neoplasms	2099	ESR1	1.44781e+19
DB00843	donepezil	C0002395	Alzheimer's disease	1103	CHAT	1.44781e+19
DB00674	galantamine	C0002395	Alzheimer's disease	1103	CHAT	1.44781e+19
DB00989	rivastigmine	C0002395	Alzheimer's disease	1103	CHAT	1.44781e+19
DB01229	paclitaxel	C1458155	Mammary Neoplasms	1576	CYP3A4	1444666533
DB01229	paclitaxel	C0919267	Ovarian Neoplasm	1576	CYP3A4	1444666533
DB00564	carbamazepine	C0014544	epilepsy	8856	NR1I2	1.44691e+39
DB00066		C0021361	Female Infertility	2492	FSHR	1446906350
DB00094		C0021361	Female Infertility	2492	FSHR	1446906350
DB00398	sorafenib	C0007134	renal cell carcinoma (RCC)	3791	KDR	1447814153
DB00398	sorafenib	C0007134	renal cell carcinoma (RCC)	5243	ABCB1	1447814185
DB00999	hydrochlorothiazide	C0020538	Hypertensive disease	131578	LRRC15	1447943620
DB00335	atenolol-(+/-)	C0020538	Hypertensive disease	131578	LRRC15	1447943614
DB00264	metoprolol	C0020538	Hypertensive disease	131578	LRRC15	1447943626
DB00745	modafinil	C0027404	narcolepsy	5243	ABCB1	1.44794e+29
DB00335	atenolol-(+/-)	C0020538	Hypertensive disease	79698	ZMAT4	1447943772
DB00619	imatinib	C0023473	chronic myeloid leukemia (CML)	6580	SLC22A1	1444686850
DB01409	tiotropium	C0004096	asthma	154	ADRB2	1444666290
DB00619	imatinib	C0023473	chronic myeloid leukemia (CML)	1555	CYP2B6	1444686789
DB00331	metformin	C0011860	Diabetes Mellitus, Non-Insulin-Dependent	6580	SLC22A1	1.44461e+29
DB00531	cyclophosphamide	C1458155	Mammary Neoplasms	1545	CYP1B1	1.4454e+19
DB00445	epirubicin	C1458155	Mammary Neoplasms	1545	CYP1B1	1.4454e+19
DB01229	paclitaxel	C1458155	Mammary Neoplasms	1545	CYP1B1	1447945800
DB00290	bleomycin	C0024305	non-Hodgkin lymphoma (NHL)	5243	ABCB1	1447945850
DB00997	doxorubicin	C0024305	non-Hodgkin lymphoma (NHL)	5243	ABCB1	1447945850
DB00635	prednisone	C0024305	non-Hodgkin lymphoma (NHL)	5243	ABCB1	1447945850
DB00073	Rituximab	C0024305	non-Hodgkin lymphoma (NHL)	5243	ABCB1	1447945850
DB00541	vincristine	C0024305	non-Hodgkin lymphoma (NHL)	5243	ABCB1	1447945850
DB00065	Infliximab	C0003873	rheumatoid arthritis	2214	FCGR3A	1447945887
DB01076	atorvastatin	C0020443	hypercholesterolemia	3156	HMGCR	1447945999
DB00654	latanoprost	C0017612	Glaucoma, Open-Angle	5737	PTGFR	1.44467e+19
DB00654	latanoprost	C0017612	Glaucoma, Open-Angle	5742	PTGS1	1444667704
DB00654	latanoprost	C0017612	Glaucoma, Open-Angle	10257	ABCC4	1444667733
DB00843	donepezil	C0002395	Alzheimer's disease	1139	CHRNA7	1444686893
DB00674	galantamine	C0002395	Alzheimer's disease	1139	CHRNA7	1444686893
DB00989	rivastigmine	C0002395	Alzheimer's disease	1139	CHRNA7	1444686893
DB01248	docetaxel	C1458155	Mammary Neoplasms	4194	MDM4	1445400992
DB00445	epirubicin	C1458155	Mammary Neoplasms	4194	MDM4	1445400992
DB00544	5-fluorouracil	C1458155	Mammary Neoplasms	1545	CYP1B1	1445401001
DB06288	amisulpride	C0036341	schizophrenia	1813	DRD2	1447944755
DB01101	capecitabine	C0009404	Colorectal Neoplasms	108	ADCY2	1444704267
DB00704	naltrexone	C0001973	Alcoholic Intoxication, Chronic	4985	OPRD1	1444704392
DB00494	entacapone	C0030567	Parkinson's Disease	1312	COMT	1444704400
DB00331	metformin	C0011849	diabetes mellitus	11132	CAPN10	1444667661
DB00675	tamoxifen	C1458155	Mammary Neoplasms	22800	RRAS2	1444700589
DB00335	atenolol-(+/-)	C0020538	Hypertensive disease	1807	DPYS	1448602689
DB00034	Interferon Alfa-2a	C0524910	Hepatitis C, Chronic	79068	FTO	1444668597
DB00105		C0524910	Hepatitis C, Chronic	79068	FTO	1444668597
DB00811	ribavirin	C0524910	Hepatitis C, Chronic	79068	FTO	1444668597
DB00349	clobazam	C0014544	epilepsy	1557	CYP2C19	1444695339
DB00285	venlafaxine	C1269683	Major Depressive Disorder	6530	SLC6A2	1448601910
DB00472	fluoxetine	C1269683	Major Depressive Disorder	3351	HTR1B	1448602210
DB01217	anastrozole	C1458155	Mammary Neoplasms	81027	TUBB1	1184987404
DB00990	exemestane	C1458155	Mammary Neoplasms	81027	TUBB1	1184987404
DB00659	acamprosate	C0001973	Alcoholic Intoxication, Chronic	2904	GRIN2B	1184988860
DB00295	Morphine	C0030193	Pain	8714	ABCC3	1184998975
DB00563	methotrexate	C0006413	Burkitt's lymphoma	5243	ABCB1	1296599132
DB00363	clozapine	C0036341	schizophrenia	3125	HLA-DRB3	1444713220
DB00370	mirtazapine	C1269683	Major Depressive Disorder	6532	SLC6A4	1184990000
DB00675	tamoxifen	C1458155	Mammary Neoplasms	144455	E2F7	1444607373
DB00472	fluoxetine	C1269683	Major Depressive Disorder	3350	HTR1A	1444607674
DB00563	methotrexate	C0006413	Burkitt's lymphoma	10257	ABCC4	1444700888
DB00715	paroxetine	C1269683	Major Depressive Disorder	1312	COMT	1444706787
DB01356	Lithium	C0005586	bipolar disorder	4915	NTRK2	1444709147
DB00335	atenolol-(+/-)	C0020538	Hypertensive disease	5243	ABCB1	1.18499e+19
DB00215	citalopram	C1269683	Major Depressive Disorder	6532	SLC6A4	1184989940
DB00313	Valproic Acid	C0014544	epilepsy	6648	SOD2	1444667912
DB01029	irbesartan	C0020538	Hypertensive disease	1636	ACE	1444668808
DB00584	enalapril	C0085580	Essential Hypertension	624	BDKRB2	1444701007
DB00193	tramadol	C0030193	Pain	5243	ABCB1	1444704833
DB00215	citalopram	C1269683	Major Depressive Disorder	775	CACNA1C	1.4447e+19
DB00215	citalopram	C1269683	Major Depressive Disorder	2731	GLDC	1444705198
DB01175	escitalopram	C1269683	Major Depressive Disorder	2731	GLDC	1444705198
DB00215	citalopram	C1269683	Major Depressive Disorder	1395	CRHR2	1444705206
DB00335	atenolol-(+/-)	C0020538	Hypertensive disease	5743	PTGS2	1184986985
DB00335	atenolol-(+/-)	C0020538	Hypertensive disease	5321	PLA2G4A	1184986992
DB00335	atenolol-(+/-)	C0020538	Hypertensive disease	2590	GALNT2	1.18499e+19
DB00072	trastuzumab	C1458155	Mammary Neoplasms	2214	FCGR3A	1185003565
DB01132	pioglitazone	C0011849	diabetes mellitus	9370	ADIPOQ	1444667902
DB00331	metformin	C0011860	Diabetes Mellitus, Non-Insulin-Dependent	55244	SLC47A1	1.44461e+19
DB01076	atorvastatin	C0020443	hypercholesterolemia	29116	MYLIP	1184747857
DB00555	lamotrigine	C0014544	epilepsy	54657	UGT1A4	1184986623
DB00642	pemetrexed	C0007131	Non-Small Cell Lung Carcinoma	1719	DHFR	1.44461e+19
DB00412	Rosiglitazone	C0011860	Diabetes Mellitus, Non-Insulin-Dependent	5078	PAX4	1444666756
DB00642	pemetrexed	C0007131	Non-Small Cell Lung Carcinoma	4524	MTHFR	1444666763
DB00642	pemetrexed	C0025500	mesothelioma	4524	MTHFR	1444666763
DB00642	pemetrexed	C0025500	mesothelioma	1719	DHFR	1444666770
DB00642	pemetrexed	C0007131	Non-Small Cell Lung Carcinoma	8836	GGH	1.44467e+19
DB00642	pemetrexed	C0007131	Non-Small Cell Lung Carcinoma	2352	FOLR3	1444666789
DB00642	pemetrexed	C0025500	mesothelioma	2352	FOLR3	1444666789
DB00642	pemetrexed	C0007131	Non-Small Cell Lung Carcinoma	6573	SLC19A1	1.44467e+29
DB00642	pemetrexed	C0025500	mesothelioma	6573	SLC19A1	1.44467e+29
DB00289	atomoxetine	C1263846	attention-deficit/hyperactivity disorder (ADHD)	6530	SLC6A2	1.44461e+19
DB00472	fluoxetine	C0011581	Depressive disorder	5243	ABCB1	1444703230
DB00313	Valproic Acid	C0014544	epilepsy	5243	ABCB1	1444703243
DB00005	Etanercept	C0003873	rheumatoid arthritis	6775	STAT4	1449003869
DB01609	deferasirox	C0005283	beta Thalassemia	1543	CYP1A1	1444666557
DB01609	deferasirox	C0005283	beta Thalassemia	1544	CYP1A2	1.44467e+19
DB01174	Phenobarbital	C0014544	epilepsy	5243	ABCB1	1444702822
DB00334	olanzapine	C0036341	schizophrenia	440275	EIF2AK4	1444703529
DB01224	quetiapine	C0036341	schizophrenia	440275	EIF2AK4	1444703529
DB00734	risperidone	C0036341	schizophrenia	440275	EIF2AK4	1444703529
DB00246	ziprasidone	C0036341	schizophrenia	440275	EIF2AK4	1444703529
DB00502	haloperidol	C0036341	schizophrenia	440275	EIF2AK4	1444703537
DB00563	methotrexate	C0003873	rheumatoid arthritis	5797	PTPRM	1444703560
DB00563	methotrexate	C0003873	rheumatoid arthritis	1719	DHFR	1184748889
DB01175	escitalopram	C1269683	Major Depressive Disorder	6532	SLC6A4	1184989922
DB00073	Rituximab	C0003873	rheumatoid arthritis	2214	FCGR3A	1444608384
DB00544	5-fluorouracil	C0038356	Stomach Neoplasms	1956	EGFR	1444608396
DB00065	Infliximab	C0003873	rheumatoid arthritis	7133	TNFRSF1B	1444704321
DB00531	cyclophosphamide	C0023434	chronic lymphocytic leukemia (CLL)	1555	CYP2B6	1444607986
DB00215	citalopram	C1269683	Major Depressive Disorder	627	BDNF	1.44461e+19
DB01101	capecitabine	C0009404	Colorectal Neoplasms	1806	DPYD	1.44461e+29
DB01101	capecitabine	C0009404	Colorectal Neoplasms	55556	ENOSF1	1444608201
DB00588	fluticasone propionate	C0004096	asthma	56934	CA10	1444608291
DB00471	montelukast	C0004096	asthma	56934	CA10	1444608291
DB00008	Peginterferon alfa-2a	C0524910	Hepatitis C, Chronic	4277	MICB	1444843493
DB00022	Peginterferon alfa-2b	C0524910	Hepatitis C, Chronic	4277	MICB	1444843493
DB00811	ribavirin	C0524910	Hepatitis C, Chronic	4277	MICB	1444843493
DB06288	amisulpride	C0036341	schizophrenia	4160	MC4R	1446898992
DB01238	aripiprazole	C0036341	schizophrenia	4160	MC4R	1446898992
DB00502	haloperidol	C0036341	schizophrenia	4160	MC4R	1446898992
DB01267	paliperidone	C0036341	schizophrenia	4160	MC4R	1446898992
DB01224	quetiapine	C0036341	schizophrenia	4160	MC4R	1446898992
DB00734	risperidone	C0036341	schizophrenia	4160	MC4R	1446898992
DB00246	ziprasidone	C0036341	schizophrenia	4160	MC4R	1446898992
DB00641	simvastatin	C0020443	hypercholesterolemia	1576	CYP3A4	1446899749
DB00544	5-fluorouracil	C0009375	Colonic Neoplasms	8549	LGR5	1446903310
DB01217	anastrozole	C1458155	Mammary Neoplasms	9448	MAP4K4	1184987378
DB00990	exemestane	C1458155	Mammary Neoplasms	9448	MAP4K4	1184987378
DB00502	haloperidol	C0033975	Psychotic Disorders	340273	ABCB5	1445402201
DB00734	risperidone	C0036341	schizophrenia	5243	ABCB1	1444666855
DB00051	Adalimumab	C0003873	rheumatoid arthritis	7185	TRAF1	1444702664
DB00005	Etanercept	C0003873	rheumatoid arthritis	7185	TRAF1	1444702664
DB00065	Infliximab	C0003873	rheumatoid arthritis	7185	TRAF1	1444702664
DB01101	capecitabine	C0009404	Colorectal Neoplasms	7422	VEGFA	1.4469e+19
DB00331	metformin	C0011849	diabetes mellitus	2330	FMO5	1446903577
DB01229	paclitaxel	C0919267	Ovarian Neoplasm	2342	FNTB	1446904604
DB00335	atenolol-(+/-)	C0020538	Hypertensive disease	79068	FTO	1.18499e+19
DB00331	metformin	C0011849	diabetes mellitus	269	AMHR2	1444668298
DB00331	metformin	C0011849	diabetes mellitus	6667	SP1	1444668292
DB00331	metformin	C0011849	diabetes mellitus	5465	PPARA	1444668306
DB00502	haloperidol	C0036341	schizophrenia	1312	COMT	1444673123
DB00390	digoxin	C0018801	Heart Failure	4846	NOS3	1444700983
DB00951	Isoniazid	C0041296	tuberculosis	7124	TNF	1444700991
DB00339	pyrazinamide	C0041296	tuberculosis	7124	TNF	1444700991
DB01045	rifampin	C0041296	tuberculosis	7124	TNF	1444700991
DB00072	trastuzumab	C1458155	Mammary Neoplasms	2212	FCGR2A	1185003571
DB00734	risperidone	C0036341	schizophrenia	11255	HRH3	1.44467e+19
DB00051	Adalimumab	C0010346	Crohn's disease	55054	ATG16L1	1445401325
DB00313	Valproic Acid	C0014544	epilepsy	3953	LEPR	1445401389
DB01229	paclitaxel	C1458155	Mammary Neoplasms	1558	CYP2C8	1.4454e+19
DB01248	docetaxel	C1458155	Mammary Neoplasms	2068	ERCC2	1445401831
DB00619	imatinib	C0023473	chronic myeloid leukemia (CML)	2952	GSTT1	1444672968
DB01268	sunitinib	C0007134	renal cell carcinoma (RCC)	3576	CXCL8	1446901291
DB01268	sunitinib	C0007134	renal cell carcinoma (RCC)	3596	IL13	1446901311
DB00619	imatinib	C0023473	chronic myeloid leukemia (CML)	9429	ABCG2	1.44467e+29
DB00734	risperidone	C0036341	schizophrenia	6347	CCL2	1.4447e+29
DB00051	Adalimumab	C0003873	rheumatoid arthritis	3569	IL6	1444703171
DB00005	Etanercept	C0003873	rheumatoid arthritis	3569	IL6	1444703171
DB00065	Infliximab	C0003873	rheumatoid arthritis	3569	IL6	1444703171
DB00215	citalopram	C1269683	Major Depressive Disorder	84062	DTNBP1	1444705174
DB01229	paclitaxel	C1458155	Mammary Neoplasms	6648	SOD2	1445401804
DB01248	docetaxel	C1458155	Mammary Neoplasms	2067	ERCC1	1.4454e+19
DB01229	paclitaxel	C1458155	Mammary Neoplasms	2067	ERCC1	1445401847
DB00564	carbamazepine	C0014544	epilepsy	1577	CYP3A5	1.4454e+19
DB00363	clozapine	C0036341	schizophrenia	3350	HTR1A	1445402085
DB01268	sunitinib	C0007134	renal cell carcinoma (RCC)	2322	FLT3	1446897666
DB06655	liraglutide	C0028754	obesity	2740	GLP1R	1.4469e+19
DB00317	gefitinib	C0007131	Non-Small Cell Lung Carcinoma	5243	ABCB1	1448427005
DB00951	Isoniazid	C0041296	tuberculosis	1555	CYP2B6	1448633833
DB00339	pyrazinamide	C0041296	tuberculosis	1555	CYP2B6	1448633833
DB01045	rifampin	C0041296	tuberculosis	1555	CYP2B6	1448633833
DB00437	allopurinol	C0018099	gout	316	AOX1	1.44843e+39
DB08820	ivacaftor	C0010674	cystic fibrosis	115019	SLC26A9	1448600720
DB01235	levodopa	C0030567	Parkinson's Disease	1814	DRD3	1448525452
DB01235	levodopa	C0030567	Parkinson's Disease	1813	DRD2	1448525458
DB06288	amisulpride	C0036341	schizophrenia	56899	ANKS1B	1448613011
DB01217	anastrozole	C1458155	Mammary Neoplasms	1588	CYP19A1	1.4469e+39
DB00338	omeprazole	C0017168	gastroesophageal reflux disease (GERD)	5243	ABCB1	1449166396
DB00584	enalapril	C0085580	Essential Hypertension	10599	SLCO1B1	1447953130
DB00675	tamoxifen	C1458155	Mammary Neoplasms	1244	ABCC2	1.44796e+19
DB00422	methylphenidate	C1263846	attention-deficit/hyperactivity disorder (ADHD)	23284	ADGRL3	1.44796e+49
DB00515	cisplatin	C0039590	Testicular Neoplasms	2950	GSTP1	1447986998
DB00564	carbamazepine	C0014544	epilepsy	7364	UGT2B7	1447987066
DB00694	daunorubicin	C0023467	Leukemia, Myelocytic, Acute	10599	SLCO1B1	1.4481e+19
DB00773	etoposide	C0023467	Leukemia, Myelocytic, Acute	10599	SLCO1B1	1.4481e+19
DB01204	mitoxantrone	C0023467	Leukemia, Myelocytic, Acute	10599	SLCO1B1	1.4481e+19
DB00619	imatinib	C0023473	chronic myeloid leukemia (CML)	1577	CYP3A5	1448125853
DB00335	atenolol-(+/-)	C0020538	Hypertensive disease	8854	ALDH1A2	1449576307
DB00999	hydrochlorothiazide	C0020538	Hypertensive disease	8854	ALDH1A2	1449576307
DB00335	atenolol-(+/-)	C0020538	Hypertensive disease	130271	PLEKHH2	1448602385
DB00661	verapamil	C0020538	Hypertensive disease	130271	PLEKHH2	1448602385
DB00471	montelukast	C0004096	asthma	10060	ABCC9	1449576566
DB00471	montelukast	C0004096	asthma	1558	CYP2C8	1449576572
DB00068	Interferon beta-1b	C0026769	multiple sclerosis	90874	ZNF697	1447959700
DB00068	Interferon beta-1b	C0026769	multiple sclerosis	2272	FHIT	1447959717
DB01076	atorvastatin	C0020443	hypercholesterolemia	5444	PON1	1.44796e+29
DB00641	simvastatin	C0020443	hypercholesterolemia	5444	PON1	1.44796e+19
DB00339	pyrazinamide	C0041296	tuberculosis	81539	SLC38A1	1.44796e+39
DB01045	rifampin	C0041296	tuberculosis	81539	SLC38A1	1.44796e+39
DB00317	gefitinib	C0024121	Lung Neoplasms	9429	ABCG2	1447963662
DB00215	citalopram	C0011581	Depressive disorder	10098	TSPAN5	1447987235
DB00318	Codeine	C0030193	Pain	5243	ABCB1	1448100712
DB00951	Isoniazid	C0041296	tuberculosis	2950	GSTP1	1448101285
DB01045	rifampin	C0041296	tuberculosis	2950	GSTP1	1448101285
DB01609	deferasirox	C0005283	beta Thalassemia	9429	ABCG2	1448101436
DB00682	warfarin	C0004238	atrial fibrillation (AF)	1557	CYP2C19	1448122847
DB00675	tamoxifen	C1458155	Mammary Neoplasms	54657	UGT1A4	1448112196
DB01229	paclitaxel	C0919267	Ovarian Neoplasm	1577	CYP3A5	1448423466
DB01224	quetiapine	C0036341	schizophrenia	1312	COMT	1.44842e+29
DB00563	methotrexate	C0029463	osteosarcoma	9429	ABCG2	1447946219
DB00563	methotrexate	C0029463	osteosarcoma	1719	DHFR	1.44795e+19
DB00178	ramipril	C0020538	Hypertensive disease	1636	ACE	1.44796e+19
DB00790	perindopril	C0020538	Hypertensive disease	185	AGTR1	1447960649
DB00437	allopurinol	C0018099	gout	9429	ABCG2	1447982582
DB01101	capecitabine	C0009404	Colorectal Neoplasms	5743	PTGS2	1448103846
DB00912	repaglinide	C0011860	Diabetes Mellitus, Non-Insulin-Dependent	10644	IGF2BP2	1.4481e+19
DB00363	clozapine	C0036341	schizophrenia	6531	SLC6A3	1448104005
DB00531	cyclophosphamide	C1458155	Mammary Neoplasms	10599	SLCO1B1	1448112147
DB01248	docetaxel	C1458155	Mammary Neoplasms	10599	SLCO1B1	1448112147
DB00997	doxorubicin	C1458155	Mammary Neoplasms	10599	SLCO1B1	1448112147
DB00445	epirubicin	C1458155	Mammary Neoplasms	10599	SLCO1B1	1448112147
DB00544	5-fluorouracil	C1458155	Mammary Neoplasms	10599	SLCO1B1	1448112147
DB00531	cyclophosphamide	C0026764	multiple myeloma	1499	CTNNB1	1447953328
DB01234	dexamethasone	C0026764	multiple myeloma	1499	CTNNB1	1447953328
DB00480	lenalidomide	C0026764	multiple myeloma	1499	CTNNB1	1.44795e+19
DB01041	Thalidomide	C0026764	multiple myeloma	1499	CTNNB1	1.44795e+19
DB00068	Interferon beta-1b	C0026769	multiple sclerosis	26130	GAPVD1	1.44796e+29
DB00544	5-fluorouracil	C0038356	Stomach Neoplasms	3486	IGFBP3	1447964331
DB00334	olanzapine	C0005586	bipolar disorder	1813	DRD2	1.4481e+19
DB00724	imiquimod	C0007117	basal cell carcinoma (BCC)	51284	TLR7	1447946114
DB00584	enalapril	C0020538	Hypertensive disease	4846	NOS3	1447960484
DB00175	pravastatin	C0020443	hypercholesterolemia	387	RHOA	1447963247
DB00641	simvastatin	C0020443	hypercholesterolemia	387	RHOA	1447963247
DB00313	Valproic Acid	C0014544	epilepsy	1277	COL1A1	1447983144
DB00678	losartan	C0020538	Hypertensive disease	5243	ABCB1	1448123001
DB00734	risperidone	C0005586	bipolar disorder	1576	CYP3A4	1448266396
DB00734	risperidone	C0005586	bipolar disorder	8856	NR1I2	1.44827e+19
DB00335	atenolol-(+/-)	C0020538	Hypertensive disease	154	ADRB2	1447960204
DB00264	metoprolol	C0020538	Hypertensive disease	154	ADRB2	1447960204
DB00564	carbamazepine	C0014544	epilepsy	1544	CYP1A2	1447983940
DB00584	enalapril	C0020538	Hypertensive disease	7422	VEGFA	1447990902
DB00441	gemcitabine	C0007131	Non-Small Cell Lung Carcinoma	6240	RRM1	1.44799e+39
DB00363	clozapine	C0036341	schizophrenia	1812	DRD1	1447963644
DB00334	olanzapine	C0036341	schizophrenia	5367	PMCH	1447963713
DB01356	Lithium	C0005586	bipolar disorder	40	ASIC2	1447980740
DB00437	allopurinol	C0018099	gout	54658	UGT1A1	1448428918
DB00215	citalopram	C1269683	Major Depressive Disorder	3351	HTR1B	1448112052
DB00515	cisplatin	C0029463	osteosarcoma	51455	REV1	1447953354
DB01039	fenofibrate	C0020557	hypertriglyceridemia	4023	LPL	1447963829
DB00334	olanzapine	C0036341	schizophrenia	5468	PPARG	1447964002
DB00544	5-fluorouracil	C1458155	Mammary Neoplasms	1806	DPYD	1.44799e+19
DB00989	rivastigmine	C0002395	Alzheimer's disease	590	BCHE	1447990050
DB00331	metformin	C0011849	diabetes mellitus	6514	SLC2A2	1448256689
DB00390	digoxin	C0018801	Heart Failure	154	ADRB2	1447960179
DB01115	nifedipine	C0020538	Hypertensive disease	146	ADRA1D	1447960225
DB01076	atorvastatin	C0948089	acute coronary syndrome (ACS)	3953	LEPR	1447963049
DB00619	imatinib	C0023473	chronic myeloid leukemia (CML)	25989	ULK3	1447963442
DB00951	Isoniazid	C0041296	tuberculosis	5243	ABCB1	1447964025
DB00989	rivastigmine	C0002395	Alzheimer's disease	43	ACHE	1447990192
DB00776	oxcarbazepine	C0014544	epilepsy	3123	HLA-DRB1	1448264356
DB00390	digoxin	C0018801	Heart Failure	153	ADRB1	1447960443
DB00675	tamoxifen	C1458155	Mammary Neoplasms	1576	CYP3A4	1447963701
DB00744	zileuton	C0004096	asthma	9692	KIAA0391	1448423436
DB00762	irinotecan	C0009375	Colonic Neoplasms	8856	NR1I2	1448097455
DB00811	ribavirin	C0524910	Hepatitis C, Chronic	3606	IL18	1.4481e+19
DB00472	fluoxetine	C0011581	Depressive disorder	1636	ACE	1448102422
DB01104	sertraline	C0011581	Depressive disorder	1636	ACE	1448102422
DB00422	methylphenidate	C1263846	attention-deficit/hyperactivity disorder (ADHD)	6530	SLC6A2	1448104059
DB00531	cyclophosphamide	C0024143	Lupus Nephritis	2938	GSTA1	1447953291
DB01248	docetaxel	C0007131	Non-Small Cell Lung Carcinoma	6037	RNASE3	1447960327
DB00441	gemcitabine	C0007131	Non-Small Cell Lung Carcinoma	6037	RNASE3	1447960327
DB01229	paclitaxel	C0007131	Non-Small Cell Lung Carcinoma	6037	RNASE3	1447960327
DB01248	docetaxel	C0007131	Non-Small Cell Lung Carcinoma	4214	MAP3K1	1447960371
DB01229	paclitaxel	C0007131	Non-Small Cell Lung Carcinoma	4214	MAP3K1	1447960371
DB01248	docetaxel	C0007131	Non-Small Cell Lung Carcinoma	55902	ACSS2	1447960379
DB00441	gemcitabine	C0007131	Non-Small Cell Lung Carcinoma	55902	ACSS2	1447960379
DB01229	paclitaxel	C0007131	Non-Small Cell Lung Carcinoma	55902	ACSS2	1447960379
DB00441	gemcitabine	C0007131	Non-Small Cell Lung Carcinoma	51727	CMPK1	1448097711
DB01001	albuterol	C0004096	asthma	11266	DUSP12	1447961329
DB00531	cyclophosphamide	C1458155	Mammary Neoplasms	2264	FGFR4	1447963611
DB00544	5-fluorouracil	C1458155	Mammary Neoplasms	2264	FGFR4	1447963611
DB00563	methotrexate	C1458155	Mammary Neoplasms	2264	FGFR4	1447963611
DB00215	citalopram	C0011581	Depressive disorder	127254	ERICH3	1.44799e+19
DB01101	capecitabine	C0009404	Colorectal Neoplasms	11320	MGAT4A	1.44799e+19
DB00675	tamoxifen	C1458155	Mammary Neoplasms	8648	NCOA1	1448100644
DB00999	hydrochlorothiazide	C0020538	Hypertensive disease	84444	DOT1L	1448100751
DB01045	rifampin	C0041296	tuberculosis	23316	CUX2	1448265557
DB01045	rifampin	C0041296	tuberculosis	9750	RIPOR2	1.44827e+19
DB00563	methotrexate	C0033860	psoriasis	3107	HLA-C	1448616690
DB00335	atenolol-(+/-)	C0020538	Hypertensive disease	5629	PROX1	1447962613
DB00515	cisplatin	C0029463	osteosarcoma	5980	REV3L	1447953284
DB00331	metformin	C0011860	Diabetes Mellitus, Non-Insulin-Dependent	6667	SP1	1447990324
DB00555	lamotrigine	C0014544	epilepsy	6580	SLC22A1	1448263578
DB00999	hydrochlorothiazide	C0020538	Hypertensive disease	7408	VASP	1448568152
DB00997	doxorubicin	C0079744	Diffuse Large B-Cell Lymphoma	2938	GSTA1	1448102294
DB00635	prednisone	C0079744	Diffuse Large B-Cell Lymphoma	2938	GSTA1	1448102294
DB00541	vincristine	C0079744	Diffuse Large B-Cell Lymphoma	2938	GSTA1	1448102294
DB00022	Peginterferon alfa-2b	C0524910	Hepatitis C, Chronic	7421	VDR	1448102550
DB00811	ribavirin	C0524910	Hepatitis C, Chronic	7421	VDR	1448102550
DB00563	methotrexate	C0033860	psoriasis	50943	FOXP3	1448616678
DB01229	paclitaxel	C0007131	Non-Small Cell Lung Carcinoma	28234	SLCO1B3	1447982768
DB01367	rasagiline	C0030567	Parkinson's Disease	1813	DRD2	1.4481e+19
DB00555	lamotrigine	C0014544	epilepsy	9429	ABCG2	1.4481e+19
DB00555	lamotrigine	C0014544	epilepsy	3172	HNF4A	1448100501
DB01261	sitagliptin	C0011860	Diabetes Mellitus, Non-Insulin-Dependent	2740	GLP1R	1448100508
DB04876	vildagliptin	C0011860	Diabetes Mellitus, Non-Insulin-Dependent	2740	GLP1R	1448100508
DB00612	bisoprolol	C0020538	Hypertensive disease	91703	ACY3	1448100514
DB00915	amantadine	C0030567	Parkinson's Disease	6580	SLC22A1	1448101086
DB01235	levodopa	C0030567	Parkinson's Disease	6580	SLC22A1	1448101086
DB01037	selegiline	C0030567	Parkinson's Disease	6580	SLC22A1	1448101086
DB01039	fenofibrate	C0020557	hypertriglyceridemia	338	APOB	1448101114
DB00008	Peginterferon alfa-2a	C0524910	Hepatitis C, Chronic	2030	SLC29A1	1448101202
DB00022	Peginterferon alfa-2b	C0524910	Hepatitis C, Chronic	2030	SLC29A1	1448101202
DB00811	ribavirin	C0524910	Hepatitis C, Chronic	2030	SLC29A1	1448101202
DB00051	Adalimumab	C0003873	rheumatoid arthritis	3824	KLRD1	1448266599
DB00005	Etanercept	C0003873	rheumatoid arthritis	3824	KLRD1	1448266599
DB00065	Infliximab	C0003873	rheumatoid arthritis	3824	KLRD1	1448266599
DB00563	methotrexate	C0003873	rheumatoid arthritis	3824	KLRD1	1448266599
DB00051	Adalimumab	C0003873	rheumatoid arthritis	3821	KLRC1	1448266609
DB00005	Etanercept	C0003873	rheumatoid arthritis	3821	KLRC1	1448266609
DB00065	Infliximab	C0003873	rheumatoid arthritis	3821	KLRC1	1448266609
DB00563	methotrexate	C0003873	rheumatoid arthritis	3821	KLRC1	1448266609
DB00758	clopidogrel	C0038454	stroke	1066	CES1	1448531101
DB00776	oxcarbazepine	C0014544	epilepsy	54575	UGT1A10	1448612662
DB00776	oxcarbazepine	C0036572	seizures	54575	UGT1A10	1448612662
DB00480	lenalidomide	C0026764	multiple myeloma	2258	FGF13	1448612682
DB01041	Thalidomide	C0026764	multiple myeloma	2258	FGF13	1448612682
DB00531	cyclophosphamide	C1458155	Mammary Neoplasms	9488	PIGB	1448624459
DB00445	epirubicin	C1458155	Mammary Neoplasms	9488	PIGB	1448624459
DB00544	5-fluorouracil	C1458155	Mammary Neoplasms	9488	PIGB	1448624459
DB00051	Adalimumab	C0010346	Crohn's disease	3077	HFE	1448100222
DB00022	Peginterferon alfa-2b	C0524910	Hepatitis C, Chronic	3569	IL6	1448100257
DB00811	ribavirin	C0524910	Hepatitis C, Chronic	3569	IL6	1448100257
DB00022	Peginterferon alfa-2b	C0524910	Hepatitis C, Chronic	6532	SLC6A4	1448100265
DB00811	ribavirin	C0524910	Hepatitis C, Chronic	6532	SLC6A4	1448100265
DB00555	lamotrigine	C0014544	epilepsy	7364	UGT2B7	1448100313
DB00477	chlorpromazine	C0036341	schizophrenia	7957	EPM2A	1448100389
DB00363	clozapine	C0036341	schizophrenia	7957	EPM2A	1448100389
DB00502	haloperidol	C0036341	schizophrenia	7957	EPM2A	1448100389
DB00334	olanzapine	C0036341	schizophrenia	7957	EPM2A	1448100389
DB01224	quetiapine	C0036341	schizophrenia	7957	EPM2A	1448100389
DB00734	risperidone	C0036341	schizophrenia	7957	EPM2A	1448100389
DB00831	trifluoperazine	C0036341	schizophrenia	7957	EPM2A	1448100389
DB00008	Peginterferon alfa-2a	C0524910	Hepatitis C, Chronic	3949	LDLR	1448104131
DB00022	Peginterferon alfa-2b	C0524910	Hepatitis C, Chronic	3949	LDLR	1448104131
DB00811	ribavirin	C0524910	Hepatitis C, Chronic	3949	LDLR	1448104131
DB00363	clozapine	C0036341	schizophrenia	3699	ITIH3	1448123834
DB00776	oxcarbazepine	C0014544	epilepsy	3106	HLA-B	1.44826e+19
DB00008	Peginterferon alfa-2a	C0524910	Hepatitis C, Chronic	949	SCARB1	1448264186
DB00811	ribavirin	C0524910	Hepatitis C, Chronic	949	SCARB1	1448264186
DB00990	exemestane	C1458155	Mammary Neoplasms	1576	CYP3A4	1448519686
DB01217	anastrozole	C1458155	Mammary Neoplasms	5243	ABCB1	1.44862e+19
DB00008	Peginterferon alfa-2a	C0524910	Hepatitis C, Chronic	1956	EGFR	1448636111
DB00022	Peginterferon alfa-2b	C0524910	Hepatitis C, Chronic	1956	EGFR	1448636111
DB00811	ribavirin	C0524910	Hepatitis C, Chronic	1956	EGFR	1448636111
DB00641	simvastatin	C0027051	Myocardial Infarction	348	APOE	1183532576
DB01229	paclitaxel	C0024121	Lung Neoplasms	28234	SLCO1B3	1447982797
DB00912	repaglinide	C0011860	Diabetes Mellitus, Non-Insulin-Dependent	9722	NOS1AP	1448103935
DB00441	gemcitabine	C0007131	Non-Small Cell Lung Carcinoma	4893	NRAS	1447960269
DB00065	Infliximab	C0010346	Crohn's disease	3553	IL1B	1447960309
DB00678	losartan	C0020538	Hypertensive disease	4868	NPHS1	1448100521
DB00317	gefitinib	C0007131	Non-Small Cell Lung Carcinoma	1565	CYP2D6	1447948727
DB00313	Valproic Acid	C0014544	epilepsy	2904	GRIN2B	1447960948
DB00412	Rosiglitazone	C0011860	Diabetes Mellitus, Non-Insulin-Dependent	1558	CYP2C8	1448276463
DB00412	Rosiglitazone	C0011860	Diabetes Mellitus, Non-Insulin-Dependent	10599	SLCO1B1	1448276473
DB00087	Alemtuzumab	C0023434	chronic lymphocytic leukemia (CLL)	6387	CXCL12	1448099828
DB00531	cyclophosphamide	C0023434	chronic lymphocytic leukemia (CLL)	6387	CXCL12	1448099828
DB01073	fludarabine	C0023434	chronic lymphocytic leukemia (CLL)	6387	CXCL12	1448099828
DB00635	prednisone	C0023434	chronic lymphocytic leukemia (CLL)	6387	CXCL12	1448099828
DB00073	Rituximab	C0023434	chronic lymphocytic leukemia (CLL)	6387	CXCL12	1448099828
DB00056	Gemtuzumab ozogamicin	C0023467	Leukemia, Myelocytic, Acute	945	CD33	1448632491
DB00515	cisplatin	C0039590	Testicular Neoplasms	9121	SLC16A5	1448616381
DB00515	cisplatin	C0005695	Bladder Neoplasm	283106	CSNK2A3	1448112600
DB00515	cisplatin	C0005695	Bladder Neoplasm	4300	MLLT3	1448112607
DB00515	cisplatin	C0005695	Bladder Neoplasm	5917	RARS	1448112614
DB00544	5-fluorouracil	C0009375	Colonic Neoplasms	81029	WNT5B	982042110
DB01248	docetaxel	C1458155	Mammary Neoplasms	8644	AKR1C3	982043234
DB00997	doxorubicin	C1458155	Mammary Neoplasms	8644	AKR1C3	982043234
DB00175	pravastatin	C0027051	Myocardial Infarction	221458	KIF6	1183491425
DB01076	atorvastatin	C0027051	Myocardial Infarction	221458	KIF6	1183491446
DB00215	citalopram	C0011581	Depressive disorder	55312	RFK	1183631792
DB01238	aripiprazole	C0036341	schizophrenia	56144	PCDHA4	1183693485
DB00502	haloperidol	C0033975	Psychotic Disorders	56144	PCDHA4	1183693485
DB00502	haloperidol	C0036341	schizophrenia	56144	PCDHA4	1183693485
DB01224	quetiapine	C0036341	schizophrenia	56144	PCDHA4	1183693485
DB00531	cyclophosphamide	C1458155	Mammary Neoplasms	1588	CYP19A1	1446897383
DB01248	docetaxel	C1458155	Mammary Neoplasms	1588	CYP19A1	1446897383
DB00997	doxorubicin	C1458155	Mammary Neoplasms	1588	CYP19A1	1446897383
DB00445	epirubicin	C1458155	Mammary Neoplasms	1588	CYP19A1	1446897383
DB00544	5-fluorouracil	C1458155	Mammary Neoplasms	1588	CYP19A1	1446897383
DB01229	paclitaxel	C1458155	Mammary Neoplasms	1588	CYP19A1	1446897383
DB00675	tamoxifen	C1458155	Mammary Neoplasms	1588	CYP19A1	1446897383
DB00264	metoprolol	C0020538	Hypertensive disease	1565	CYP2D6	1447681932
DB00051	Adalimumab	C0003873	rheumatoid arthritis	514	ATP5F1E	1447952819
DB00005	Etanercept	C0003873	rheumatoid arthritis	514	ATP5F1E	1447952819
DB00065	Infliximab	C0003873	rheumatoid arthritis	514	ATP5F1E	1447952819
DB00563	methotrexate	C0003873	rheumatoid arthritis	514	ATP5F1E	1447952819
DB00363	clozapine	C0036341	schizophrenia	2904	GRIN2B	1447952825
DB00051	Adalimumab	C0003873	rheumatoid arthritis	3133	HLA-E	1447952831
DB00005	Etanercept	C0003873	rheumatoid arthritis	3133	HLA-E	1447952831
DB00065	Infliximab	C0003873	rheumatoid arthritis	3133	HLA-E	1447952831
DB00563	methotrexate	C0003873	rheumatoid arthritis	3133	HLA-E	1447952831
DB01039	fenofibrate	C0020557	hypertriglyceridemia	116519	APOA5	1444672986
DB01045	rifampin	C0041296	tuberculosis	10599	SLCO1B1	1444706201
DB00051	Adalimumab	C0010346	Crohn's disease	7018	TF	1448100235
DB01229	paclitaxel	C1458155	Mammary Neoplasms	2044	EPHA5	1448100826
DB01229	paclitaxel	C0919267	Ovarian Neoplasm	2044	EPHA5	1448100826
DB00564	carbamazepine	C0014544	epilepsy	1543	CYP1A1	1448104015
DB01174	Phenobarbital	C0014544	epilepsy	1543	CYP1A1	1448104015
DB00252	phenytoin	C0014544	epilepsy	1543	CYP1A1	1448104015
DB00313	Valproic Acid	C0014544	epilepsy	1543	CYP1A1	1448104015
DB00313	Valproic Acid	C0014544	epilepsy	1557	CYP2C19	1448265356
